# Supplementary material for: miRNA Sequencing and Differential Analysis of Testis in 1-Year-Old and 2-Year-Old Kazakh Horses
Source: Biology (Basel). 2026 Apr 30;15(9):715. doi: 10.3390/biology15090715 (PMC13162789; doi:10.3390/biology15090715)
Supplement: Supplementary file 1 [file biology-15-00715-s001.zip]

Archive with 5 entries (5 files):
- Supplementary Table S1.xlsx
- Supplementary Table S2.xls
- Supplementary Table S3.xlsx
- Supplementary Table S4.xls
- Supplementary Table S5.xlsx
