# Supplementary material for: miRNA Sequencing and Differential Analysis of Testis in 1-Year-Old and 2-Year-Old Kazakh Horses
Source: Biology (Basel). 2026 Apr 30;15(9):715. doi: 10.3390/biology15090715 (PMC13162789; doi:10.3390/biology15090715)
Supplement: Supplementary file 1 [file biology-15-00715-s001.zip › Supplementary Table S1.xlsx]

## Sheet: Sheet1
Primer information	Primer name	Primer sequence (5'-3')	Fragment length (bp)	Annealing temperature（℃）
MIMAT0013065	eca-mir-146a-RT	CTCAACTGGTGTCGTGGAGTCGGCAATTCAGTTGAGAACCCATG		60
	eca-mir-146a-S	ACACTCCAGCTGGGTGAGAACTGAATTCCA	66	60
MIMAT0013194	eca-mir-106a-RT	CTCAACTGGTGTCGTGGAGTCGGCAATTCAGTTGAGCTACCTGC		60
	eca-mir-106a-S	ACACTCCAGCTGGGCAAAGTGCTTACAGTGC	67	60
MIMAT0013019	eca-mir-10a-RT	CTCAACTGGTGTCGTGGAGTCGGCAATTCAGTTGAGCACAAATT		60
	eca-mir-10a-S	ACACTCCAGCTGGGTACCCTGTAGATCCGAA	67	60
MIMAT0013060	eca-miR-93-RT	CTCAACTGGTGTCGTGGAGTCGGCAATTCAGTTGAGCTACCTGC		60
	eca-miR-93-S	ACACTCCAGCTGGGCAAAGTGCTGTTCGTGC	67	60
