# Supplementary material for: miRNA Sequencing and Differential Analysis of Testis in 1-Year-Old and 2-Year-Old Kazakh Horses
Source: Biology (Basel). 2026 Apr 30;15(9):715. doi: 10.3390/biology15090715 (PMC13162789; doi:10.3390/biology15090715)
Supplement: Supplementary file 1 [file biology-15-00715-s001.zip › Supplementary Table S2.xls]

id	G-1-1_count	G-1-2_count	G-1-3_count	G-1-4_count	G-2-1_count	G-2-2_count	G-2-3_count	G-2-4_count	G-1-1_TPM	G-1-2_TPM	G-1-3_TPM	G-1-4_TPM	G-2-1_TPM	G-2-2_TPM	G-2-3_TPM	G-2-4_TPM	G--1_mean	G--2_mean	log2(fc)	PValue	FDR
eca-let-7a	243165	367453	226162	336002	237970	205619	249158	276256	34762.3994	34797.2722	35881.8657	34182.1233	32613.8782	32628.5053	33169.7950	35936.8711	34905.91515	33587.2624	-0.055557325499177	0.0966110083158102	0.32109655691613
eca-let-7c	64351	88240	57220	83859	53881	46149	51106	60506	9199.4948	8356.2015	9078.2729	8531.1358	7384.4114	7323.1214	6803.6168	7870.9470	8791.27625	7345.52415	-0.259207180016046	0.000838943400973661	0.010092178393935
eca-let-7d	6488	9420	5647	10156	5851	6214	6537	7253	927.5120	892.0605	895.9281	1033.1892	801.8818	986.0642	870.2548	943.5094	937.17245	900.42755	-0.0577043450124785	0.123668463000299	0.369866637039569
eca-let-7e	11079	15887	10265	14860	10512	8571	9912	12250	1583.8325	1504.4761	1628.5996	1511.7361	1440.6736	1360.0831	1319.5603	1593.5461	1557.161075	1428.465775	-0.124451715837901	0.0350865509471804	0.166609820871991
eca-let-7f	217323	345538	208436	311813	237343	200619	249572	264909	31068.0769	32721.9531	33069.5367	31721.3303	32527.9477	31835.0839	33224.9098	34460.7921	32145.22425	33012.183375	0.0383941441136116	0.398539244831048	0.662464415154168
eca-let-7g	242826	352048	227293	310411	244643	200795	246403	285071	34713.9366	33338.4407	36061.3052	31578.7021	33528.4154	31863.0123	32803.0286	37083.5739	33923.09615	33819.50755	-0.00441219757830347	0.223324227177928	0.51009640638109
eca-miR-1	9080	15830	9330	14286	11394	9618	14074	13515	1298.0593	1499.0783	1480.2567	1453.3420	1561.5520	1526.2255	1873.6372	1758.1041	1432.684075	1679.8797	0.229637409909048	0.468015473218893	0.733638549101612
eca-miR-100	120102	176635	108085	155545	99530	84473	101985	114727	17169.5503	16727.0812	17148.2895	15823.8891	13640.6240	13404.5381	13577.0136	14924.3072	16717.202525	13886.620725	-0.267637879707306	0.000580092968031316	0.00730287581459579
eca-miR-101	93772	146472	75229	133303	76792	74662	85848	85474	13405.4643	13870.6884	11935.5014	13561.1680	10524.3726	11847.6866	11428.7342	11118.9191	13193.205525	11229.928125	-0.232446441640879	0.00182067458966702	0.0188329651822882
eca-miR-103	5591	7046	5049	8320	10745	8998	9688	10635	799.2786	667.2461	801.0521	846.4094	1472.6063	1427.8413	1289.7397	1383.4582	778.49655	1393.411375	0.839858694819214	2.62622526734871e-08	1.292421161871e-06
eca-miR-105	16	21	13	18	29	20	20	30	2.2873	1.9887	2.0625	1.8312	3.9745	3.1737	2.6626	3.9026	2.042425	3.42835	0.747231299539736	0.037390013208819	0.173986766335593
eca-miR-106a	1433	1874	1327	2222	2618	2157	2162	2537	204.8589	177.4651	210.5360	226.0483	358.7979	342.2820	287.8218	330.0266	204.727075	329.732075	0.687592323060679	3.95275403411648e-05	0.00084464112518489
eca-miR-106b	366	504	262	521	429	394	366	395	52.3227	47.7281	41.5678	53.0023	58.7946	62.5216	48.7247	51.3837	48.655225	55.35615	0.18614886571366	0.757400877247364	0.894649151360261
eca-miR-107a	5378	6835	4833	8018	10333	8667	9427	10228	768.8285	647.2647	766.7825	815.6864	1416.1415	1375.3168	1254.9934	1330.5134	749.640525	1344.241275	0.842521256393796	2.4358155642833e-08	1.23617639887378e-06
eca-miR-107b	700	1049	562	1024	1041	899	911	1085	100.0706	99.3388	89.1644	104.1735	142.6694	142.6572	121.2792	141.1427	98.186825	136.937125	0.479912270894017	0.0170128926317693	0.104655066795429
eca-miR-10a	2098	3299	2434	3029	3480	3129	3398	4309	299.9260	312.4106	386.1677	308.1459	476.9353	496.5231	452.3674	560.5380	326.66255	496.59095	0.604256902221976	0.000344988055039374	0.00482983277055123
eca-miR-10b	260788	367899	270586	361939	190068	170181	205600	246462	37281.7495	34839.5077	42929.9816	36820.7437	26048.8911	27005.0514	27371.0250	32061.1068	37967.995625	28121.518575	-0.433109336691751	1.00360271166613e-06	3.39552250780374e-05
eca-miR-1180	118	170	93	133	139	135	139	135	16.8691	16.0988	14.7550	13.5303	19.0500	21.4224	18.5047	17.5615	15.3133	19.13465	0.321402296699237	0.311262680298016	0.586013305944869
eca-miR-1185	3	4	1	3	1	2	1	3	0.4289	0.3788	0.1587	0.3052	0.1371	0.3174	0.1331	0.3903	0.3179	0.244475	-0.378886073670909	0.509967332395808	0.76401009945645
eca-miR-1197	35	76	42	76	47	72	82	73	5.0035	7.1971	6.6635	7.7316	6.4414	11.4253	10.9165	9.4962	6.648925	9.56985	0.52537520761704	0.0881113465151312	0.302521832432501
eca-miR-122	110	138	99	140	129	114	120	136	15.7254	13.0684	15.7069	14.2425	17.6795	18.0900	15.9753	17.6916	14.6858	17.3591	0.241270294009749	0.556860553874729	0.794333056997407
eca-miR-124	0	1	0	2	1	3	0	1	0.01	0.0947	0.01	0.2035	0.1371	0.4761	0.01	0.1301	0.07955	0.188325	1.24329069366161	0.343115225785694	0.608982652104883
eca-miR-1248	4	2	1	0	6	7	2	3	0.5718	0.1894	0.1587	0.01	0.8223	1.1108	0.2663	0.3903	0.232475	0.647425	1.4776374962059	0.0238514568598153	0.130420087341212
eca-miR-1249	16	16	8	14	17	4	7	17	2.2873	1.5152	1.2692	1.4242	2.3299	0.6347	0.9319	2.2115	1.623975	1.527	-0.0888293612419963	0.494597938533801	0.754284147913188
eca-miR-125a-3p	79	132	49	108	48	54	63	68	11.2937	12.5002	7.7741	10.9870	6.5784	8.5690	8.3870	8.8458	10.63875	8.09505	-0.394216754694892	0.0135966442308764	0.0896911569879498
eca-miR-125a-5p	34337	50532	31483	51722	21506	22675	26345	26852	4908.7513	4785.3079	4994.9540	5261.7776	2947.4054	3598.1663	3507.2454	3493.0530	4987.6977	3386.467525	-0.558592866431664	8.73117388093126e-09	5.06408085094013e-07
eca-miR-125b-5p	55102	82272	45388	76697	38929	36342	40105	43128	7877.2756	7791.0404	7201.0599	7802.5319	5335.2341	5766.9045	5339.0805	5610.3230	7667.97695	5512.885525	-0.476038356064452	2.9981256939938e-07	1.18755027488925e-05
eca-miR-126-3p	30647	50683	25570	42331	44698	38624	49039	47601	4381.2360	4799.6074	4056.8235	4306.4132	6125.8778	6129.0221	6528.4421	6192.1949	4386.020025	6243.884225	0.509531388048203	0.00179001980377419	0.0186688941789063
eca-miR-126-5p	582	992	438	785	922	812	851	985	83.2016	93.9410	69.4911	79.8595	126.3604	128.8516	113.2915	128.1341	81.6233	124.1594	0.605140546316549	0.00113695358095787	0.0130029057427857
eca-miR-1264	16	21	10	8	1	1	1	3	2.2873	1.9887	1.5866	0.8139	0.1371	0.1587	0.1331	0.3903	1.669125	0.2048	-3.02680438106079	2.92311513660267e-08	1.39621734760081e-06
eca-miR-127	28877	52198	23373	38331	31426	32337	38687	38765	4128.2002	4943.0757	3708.2571	3899.4856	4306.9452	5131.3739	5150.3057	5042.7604	4169.75465	4907.8463	0.23512757111546	0.390626206408747	0.65538753084564
eca-miR-1271a	362	570	250	509	326	317	371	429	51.7508	53.9782	39.6639	51.7815	44.6784	50.3029	49.3903	55.8066	49.2936	50.04455	0.0218126163820587	0.483038653663495	0.743559027061152
eca-miR-128	4652	7176	3658	6305	5442	6042	6704	7416	665.0409	679.5569	580.3622	641.4197	745.8282	958.7705	892.4871	964.7133	641.594925	890.449775	0.472871509579927	0.00971691625751733	0.0695166167498156
eca-miR-1296	14	23	12	19	15	13	16	21	2.0014	2.1781	1.9039	1.9329	2.0558	2.0629	2.1300	2.7318	2.004075	2.245125	0.163859270361197	0.929139737092368	0.975566712016339
eca-miR-1298	545	799	375	794	337	314	308	358	77.9121	75.6642	59.4958	80.7751	46.1860	49.8269	41.0033	46.5706	73.4618	45.8967	-0.678603819444575	1.7370008428531e-07	7.42339307577219e-06
eca-miR-129a-5p	175	276	136	260	160	154	168	194	25.0177	26.1368	21.5772	26.4503	21.9281	24.4374	22.3654	25.2366	24.7955	23.491875	-0.0779164511125603	0.217060936962261	0.504301804902307
eca-miR-129b-3p	7	9	3	10	14	1	8	13	1.0007	0.8523	0.4760	1.0173	1.9187	0.1587	1.0650	1.6911	0.836575	1.208375	0.530501451055912	0.477611867927408	0.741531236629168
eca-miR-129b-5p	175	276	136	260	160	154	168	194	25.0177	26.1368	21.5772	26.4503	21.9281	24.4374	22.3654	25.2366	24.7955	23.491875	-0.0779164511125603	0.217060936962261	0.504301804902307
eca-miR-1301	18	20	19	28	17	14	9	21	2.5732	1.8940	3.0145	2.8485	2.3299	2.2216	1.1981	2.7318	2.58255	2.12035	-0.28449385504559	0.182471534295923	0.458401235240466
eca-miR-1307	650	842	487	863	711	675	818	891	92.9227	79.7362	77.2653	87.7946	97.4428	107.1119	108.8983	115.9061	84.4297	107.339775	0.346362276152836	0.149080473055378	0.407575465219873
eca-miR-130a	136	226	89	162	128	96	114	151	19.4423	21.4019	14.1203	16.4806	17.5424	15.2337	15.1765	19.6429	17.861275	16.898875	-0.0799078628112624	0.258921435083916	0.548435294707155
eca-miR-130b	0	2	0	0	1	0	0	2	0.01	0.1894	0.01	0.01	0.1371	0.01	0.01	0.2602	0.05485	0.104325	0.927521394860202	0.521745281301476	0.768190695225383
eca-miR-132	17	34	17	26	28	20	23	22	2.4303	3.2198	2.6971	2.6450	3.8374	3.1737	3.0619	2.8619	2.74805	3.233725	0.23478874161866	0.75608265475958	0.894303154646437
eca-miR-133a	143	189	132	192	210	153	169	230	20.4430	17.8980	20.9425	19.5325	28.7806	24.2787	22.4986	29.9196	19.704	26.369375	0.420374844279271	0.108472735863561	0.340800169479173
eca-miR-133b	5	6	2	3	5	8	5	6	0.7148	0.5682	0.3173	0.3052	0.6853	1.2695	0.6656	0.7805	0.476375	0.850225	0.835746977541332	0.164654268205915	0.428523287766676
eca-miR-134	288	417	187	321	365	359	436	377	41.1719	39.4893	29.6686	32.6559	50.0234	56.9677	58.0436	49.0422	35.746425	53.519225	0.582258259611473	0.00480615611830308	0.0388318285379314
eca-miR-135a	369	527	337	563	289	265	258	289	52.7515	49.9061	53.4669	57.2751	39.6076	42.0513	34.3469	37.5947	53.3499	38.400125	-0.474374559627322	0.00011900592043216	0.00199242901836936
eca-miR-135b	1177	1728	1167	1885	2084	1705	1741	1967	168.2616	163.6391	185.1511	191.7646	285.6130	270.5567	231.7751	255.8780	177.2041	260.9557	0.558392930636117	0.00200308595534798	0.020331322446782
eca-miR-136	1268	1844	929	1711	1318	1070	1136	1278	181.2708	174.6242	147.3910	174.0633	180.6324	169.7922	151.2329	166.2491	169.337325	166.97665	-0.0202536338301859	0.26297009283237	0.548924718200217
eca-miR-1379	436	859	361	643	538	674	641	774	62.3297	81.3461	57.2747	65.4136	73.7331	106.9532	85.3348	100.6861	66.591025	91.6768	0.461228940409704	0.0312106442142824	0.155957188319983
eca-miR-138	20	29	10	39	18	24	16	23	2.8592	2.7463	1.5866	3.9675	2.4669	3.8084	2.1300	2.9920	2.7899	2.849325	0.0304067762487786	0.716457353411453	0.874334329310715
eca-miR-1388	4226	6044	3253	5666	3906	3435	4049	4581	604.1408	572.3581	516.1066	576.4130	535.3188	545.0805	539.0335	595.9212	567.254625	553.8385	-0.0345311207588414	0.189906877483429	0.466733242086202
eca-miR-139-3p	13	9	14	12	10	5	7	11	1.8585	0.8523	2.2212	1.2208	1.3705	0.7934	0.9319	1.4309	1.5382	1.131675	-0.442783400355455	0.17958055430684	0.456453562256699
eca-miR-139-5p	53	90	46	84	92	74	56	73	7.5768	8.5229	7.2982	8.5455	12.6086	11.7426	7.4551	9.4962	7.98585	10.325625	0.370711230334276	0.315643880380368	0.5873618708301
eca-miR-140-3p	1012	3950	1655	3255	2296	2254	2460	2516	144.6736	374.0593	262.5750	331.1373	314.6677	357.6744	327.4938	327.2949	278.1113	331.7827	0.254576298111586	0.201359551493552	0.4835600954018
eca-miR-140-5p	3449	4675	3024	5379	3707	3602	3700	3794	493.0624	442.7158	479.7745	547.2159	508.0457	571.5808	492.5719	493.5440	490.69215	516.4356	0.0737702632632142	0.638879554123047	0.834706674091576
eca-miR-141	5	9	3	7	5	4	3	3	0.7148	0.8523	0.4760	0.7121	0.6853	0.6347	0.3994	0.3903	0.6888	0.527425	-0.385119186016148	0.303559669041157	0.577476644318502
eca-miR-142-3p	1317	1871	1063	1944	1466	1341	1458	1497	188.2758	177.1810	168.6509	197.7668	200.9159	212.7956	194.1000	194.7378	182.968625	200.637325	0.132993738630808	0.988666450189103	0.992731654756041
eca-miR-142-5p	1082	1983	833	1723	1103	1273	1604	1614	154.6806	187.7873	132.1601	175.2841	151.1666	202.0051	213.5366	209.9578	162.478025	194.166525	0.257049888247047	0.393183288794473	0.658248359253837
eca-miR-143	1346121	2140385	1133856	1840601	1835045	1549371	1945260	1756693	192438.8618	202691.3901	179892.5933	187247.8448	251493.6093	245860.8393	258967.7050	228520.1043	190567.6725	246210.564475	0.36958926248686	0.0392240412169585	0.180452812850823
eca-miR-144	22	20	13	20	31	23	35	35	3.1451	1.8940	2.0625	2.0346	4.2486	3.6497	4.6595	4.5530	2.28405	4.2777	0.905241075199132	0.00507349717179325	0.0407889079554071
eca-miR-145	1389	1876	1396	1990	2309	1436	1362	2270	198.5688	177.6545	221.4832	202.4465	316.4493	227.8706	181.3197	295.2938	200.03825	255.23335	0.351540961750376	0.168334482429288	0.436005102815254
eca-miR-1468	303	452	249	427	269	282	292	351	43.3163	42.8038	39.5052	43.4395	36.8666	44.7490	38.8732	45.6600	42.2662	41.5372	-0.0251004425716929	0.302414980115865	0.577476644318502
eca-miR-146a	2194	3177	1757	2764	1819	1525	1406	2077	313.6500	300.8573	278.7579	281.1870	249.2946	241.9935	187.1773	270.1874	293.61305	237.1632	-0.308035924001485	0.000691678630104947	0.00864066227146488
eca-miR-146b-3p	11	19	10	9	11	13	9	12	1.5725	1.7993	1.5866	0.9156	1.5076	2.0629	1.1981	1.5610	1.4685	1.5824	0.107771065546897	0.990434255007221	0.992731654756041
eca-miR-146b-5p	1590	2018	1511	2256	1143	1073	961	1309	227.3033	191.1017	239.7286	229.5072	156.6486	170.2682	127.9356	170.2818	221.9102	156.28355	-0.505810049870018	3.00842353362546e-06	8.28081325187753e-05
eca-miR-148a	657816	1151562	636931	917646	413868	342985	495628	446022	94040.1066	109051.2700	101052.6640	93353.8750	56720.7655	54426.3317	65981.7432	58020.9484	99374.4789	58787.4472	-0.757367258772419	1.04901900469105e-14	2.83934477269712e-12
eca-miR-148b-3p	10386	13757	9491	14230	8744	8145	9030	10515	1484.7625	1302.7682	1505.8002	1447.6450	1198.3685	1292.4836	1202.1418	1367.8479	1435.243975	1265.21045	-0.181918622392789	0.011299938642073	0.0771054636753219
eca-miR-148b-5p	158	217	156	269	215	190	209	225	22.5874	20.5496	24.7503	27.3659	29.4658	30.1500	27.8237	29.2692	23.8133	29.177175	0.293072644737887	0.340708647371583	0.608054853879439
eca-miR-149	118	206	78	161	127	126	136	162	16.8691	19.5079	12.3751	16.3788	17.4054	19.9942	18.1053	21.0738	16.282725	19.144675	0.233601006762999	0.565995406955083	0.794333056997407
eca-miR-150	148	449	270	410	398	215	276	378	21.1578	42.5197	42.8370	41.7101	54.5461	34.1171	36.7432	49.1723	37.05615	43.644675	0.236092645886115	0.554113531658969	0.794333056997407
eca-miR-151-5p	283	374	201	351	302	276	301	332	40.4571	35.4173	31.8898	35.7079	41.3892	43.7969	40.0714	43.1884	35.868025	42.111475	0.231515099939549	0.541152927639298	0.788020844837061
eca-miR-153	2	6	0	4	2	5	0	1	0.2859	0.5682	0.01	0.4069	0.2741	0.7934	0.01	0.1301	0.31775	0.3019	-0.073821368378696	0.667813056706479	0.851946900307402
eca-miR-154a	35	38	20	34	50	42	40	38	5.0035	3.5985	3.1731	3.4589	6.8525	6.6647	5.3251	4.9432	3.8085	5.946375	0.642787551995916	0.038638275015509	0.179281596071962
eca-miR-154b	2	0	1	0	0	0	0	1	0.2859	0.01	0.1587	0.01	0.01	0.01	0.01	0.1301	0.11615	0.040025	-1.53701584629255	0.304714198574263	0.577476644318502
eca-miR-155	1273	1630	1053	1560	1177	865	919	1196	181.9856	154.3587	167.0643	158.7018	161.3083	137.2619	122.3442	155.5821	165.5276	144.124125	-0.199759942355617	0.0148427795304695	0.094158882646416
eca-miR-15a	26	37	23	47	34	35	35	25	3.7169	3.5038	3.6491	4.7814	4.6597	5.5540	4.6595	3.2521	3.9128	4.531325	0.211731599119308	0.824138315861575	0.925588260691008
eca-miR-15b	83	133	60	88	94	64	105	88	11.8655	12.5949	9.5193	8.9524	12.8827	10.1558	13.9784	11.4475	10.733025	12.1161	0.174868647406862	0.845856335375822	0.934597780065865
eca-miR-16	911	1304	764	1231	1229	873	964	1104	130.2348	123.4869	121.2129	125.2320	168.4349	138.5314	128.3350	143.6143	125.04165	144.7289	0.210944312490335	0.630144369510876	0.828292256470035
eca-miR-17	1522	1988	1426	2366	2775	2315	2263	2686	217.5822	188.2607	226.2429	240.6977	380.3148	367.3541	301.2677	349.4094	218.195875	349.5865	0.680025645561594	4.84360866988721e-05	0.000983252559987103
eca-miR-181a	6176	9069	4762	8486	6400	5671	6138	6649	882.9090	858.8213	755.5179	863.2969	877.1224	899.8986	817.1369	864.9378	840.136275	864.773925	0.0416996626098478	0.466194184954439	0.731496962672472
eca-miR-181b	932	1416	735	1176	945	785	845	1013	133.2369	134.0932	116.6119	119.6367	129.5126	124.5672	112.4928	131.7765	125.894675	124.587275	-0.0150605392963085	0.289043700105449	0.564869998762032
eca-miR-182	42	82	54	86	69	49	61	82	6.0042	7.7653	8.5674	8.7489	9.4565	7.7755	8.1208	10.6670	7.77145	9.00495	0.21253446326785	0.72333855451785	0.87457352549666
eca-miR-183	45	60	41	63	49	34	44	58	6.4331	5.6819	6.5049	6.4091	6.7155	5.3953	5.8576	7.5450	6.25725	6.37835	0.027654518821391	0.62948478379463	0.828292256470035
eca-miR-1839	992	1324	731	1338	1227	1115	1205	1379	141.8144	125.3809	115.9772	136.1173	168.1608	176.9330	160.4187	179.3878	129.82245	171.225075	0.399354104230014	0.0580728444284823	0.231152694489841
eca-miR-184	12	12	14	24	16	29	20	22	1.7155	1.1364	2.2212	2.4416	2.1928	4.6018	2.6626	2.8619	1.878675	3.079775	0.71310944501162	0.0577028958673944	0.230811583469578
eca-miR-1842	2	2	1	6	1	2	3	3	0.2859	0.1894	0.1587	0.6104	0.1371	0.3174	0.3994	0.3903	0.3111	0.31105	-0.000231888619142495	0.828636104121967	0.928072436616603
eca-miR-185	8	9	15	8	15	8	14	15	1.1437	0.8523	2.3798	0.8139	2.0558	1.2695	1.8638	1.9513	1.297425	1.7851	0.460353751846156	0.279523595333839	0.561721206470282
eca-miR-186	4586	6675	3908	7380	5430	4969	5061	5341	655.6057	632.1129	620.0260	750.7815	744.1835	788.5022	673.7585	694.7861	664.631525	725.307575	0.126038191276884	0.945668614363058	0.980693377857986
eca-miR-187	5	2	1	2	2	0	5	2	0.7148	0.1894	0.1587	0.2035	0.2741	0.01	0.6656	0.2602	0.3166	0.302475	-0.0658453490101489	0.746797815505068	0.889149305264099
eca-miR-188-5p	13	28	10	14	15	13	21	18	1.8585	2.6516	1.5866	1.4242	2.0558	2.0629	2.7957	2.3415	1.880225	2.313975	0.299467963226452	0.604753310527652	0.821926919162516
eca-miR-18a	48	62	48	74	84	66	59	65	6.8620	5.8713	7.6155	7.5282	11.5122	10.4732	7.8545	8.4556	6.96925	9.573875	0.458099561869713	0.147329829811535	0.40553159934565
eca-miR-18b	7	11	6	10	24	8	18	22	1.0007	1.0417	0.9519	1.0173	3.2892	1.2695	2.3963	2.8619	1.0029	2.454225	1.29108975858824	0.00229497878278491	0.023006453970634
eca-miR-190a	9	15	9	19	15	9	14	14	1.2866	1.4205	1.4279	1.9329	2.0558	1.4282	1.8638	1.8212	1.516975	1.79225	0.240574582269908	0.802951481544146	0.915725566030684
eca-miR-190b	10	22	12	26	16	20	23	19	1.4296	2.0834	1.9039	2.6450	2.1928	3.1737	3.0619	2.4716	2.015475	2.725	0.435136341813304	0.356550802651141	0.623963904639497
eca-miR-1912	19	38	12	21	3	5	6	1	2.7162	3.5985	1.9039	2.1364	0.4112	0.7934	0.7988	0.1301	2.58875	0.533375	-2.27903353790676	3.35631019567044e-09	2.2178633873873e-07
eca-miR-191a	7618	10838	6910	11702	9607	8164	8415	10236	1089.0546	1026.3431	1096.3101	1190.4667	1316.6430	1295.4986	1120.2684	1331.5541	1100.543625	1265.991025	0.202050843019056	0.609117303956436	0.821926919162516
eca-miR-192	761	1549	1289	975	1708	1409	1251	1521	108.7911	146.6881	204.5071	99.1886	234.0820	223.5862	166.5426	197.8599	139.793725	205.517675	0.555962871286844	0.00385481701255223	0.0336571119805635
eca-miR-193a-3p	5	10	4	9	5	3	2	8	0.7148	0.9470	0.6346	0.9156	0.6853	0.4761	0.2663	1.0407	0.803	0.6171	-0.379895693158587	0.293186628209817	0.568652209315373
eca-miR-193a-5p	63	130	52	102	65	59	67	61	9.0064	12.3108	8.2501	10.3767	8.9083	9.3624	8.9195	7.9352	9.986	8.78135	-0.185464157273257	0.13230173346418	0.381630577523674
eca-miR-193b	13	9	6	7	7	5	14	8	1.8585	0.8523	0.9519	0.7121	0.9594	0.7934	1.8638	1.0407	1.0937	1.164325	0.090276752694707	0.940191387963613	0.97955074559704
eca-miR-194	124	233	144	156	242	176	192	213	17.7268	22.0648	22.8464	15.8702	33.1662	27.9284	25.5605	27.7082	19.62705	28.590825	0.542708902091563	0.0172791064924054	0.105493492269422
eca-miR-195	1460	2108	1116	1791	1633	1317	1498	1716	208.7188	199.6246	177.0596	182.2018	223.8033	208.9872	199.4251	223.2265	191.9012	213.860525	0.156306477166926	0.874377873283111	0.950484801066555
eca-miR-196a	218	244	145	221	25	24	33	32	31.1649	23.1065	23.0051	22.4828	3.4263	3.8084	4.3932	4.1627	24.939825	3.94765	-2.65938535123037	1.62550113781795e-38	2.63981384781635e-35
eca-miR-196b	45	54	31	38	13	14	13	18	6.4331	5.1137	4.9183	3.8658	1.7817	2.2216	1.7307	2.3415	5.082725	2.018875	-1.33205058811675	2.37613157909449e-07	9.64709421112362e-06
eca-miR-197	74	109	66	104	77	55	57	91	10.5789	10.3221	10.4713	10.5801	10.5529	8.7276	7.5883	11.8378	10.4881	9.67665	-0.116173759873713	0.206774558095201	0.492378126607927
eca-miR-199a-3p	148920	227397	113882	170658	92028	73589	84554	98782	21289.3160	21534.1698	18068.0160	17361.3633	12612.4721	11677.4183	11256.4672	12850.0956	19563.216275	12099.1133	-0.693242253416657	2.98901865603245e-12	3.73397407492053e-10
eca-miR-199a-5p	317608	417599	302612	494243	232017	232116	256848	258758	45404.6271	39546.0264	48011.0856	50280.2816	31798.0173	36833.1630	34193.5459	33660.6369	45810.505175	34121.340775	-0.425004134756754	1.5918173547955e-06	4.78724330405166e-05
eca-miR-199b-3p	148917	227394	113877	170646	92026	73585	84554	98774	21288.8871	21533.8857	18067.2227	17360.1425	12612.1980	11676.7836	11256.4672	12849.0549	19562.5345	12098.625925	-0.693250090481483	2.9885705486443e-12	3.73397407492053e-10
eca-miR-199b-5p	18272	23877	16148	27040	13846	12624	12544	15766	2612.1299	2261.1177	2561.9705	2750.8307	1897.5995	2003.2305	1669.9520	2050.9264	2546.5122	1905.4271	-0.418408216075312	7.1311166557798e-06	0.0001867892491772
eca-miR-19a	79	67	57	102	53	64	44	52	11.2937	6.3448	9.0434	10.3767	7.2637	10.1558	5.8576	6.7644	9.26465	7.510375	-0.302851530499126	0.0471386264377764	0.20305869850119
eca-miR-19b	540	675	509	818	728	558	479	688	77.1974	63.9215	80.7557	83.2167	99.7727	88.5458	63.7681	89.4988	76.272825	85.39635	0.163005272253677	0.908273939369702	0.963889700706948
eca-miR-200a	229	393	294	285	510	425	419	443	32.7374	37.2165	46.6447	28.9936	69.8957	67.4408	55.7804	57.6278	36.39805	62.686175	0.784286140629272	2.93228350858413e-05	0.000690149046078353
eca-miR-200b	316	631	505	418	736	597	553	700	45.1748	59.7548	80.1211	42.5239	100.8691	94.7345	73.6195	91.0598	56.89365	90.070725	0.662790634277	0.00028941592000901	0.00427036127855037
eca-miR-200c	39	67	52	28	70	54	48	45	5.5754	6.3448	8.2501	2.8485	9.5935	8.5690	6.3901	5.8538	5.7547	7.6016	0.401562391113534	0.170056422324786	0.439763741808044
eca-miR-204b	948	1238	797	1314	1135	829	805	1082	135.5243	117.2368	126.4485	133.6757	155.5522	131.5493	107.1677	140.7524	128.221325	133.7554	0.0609609151865245	0.548915879446296	0.794333056997407
eca-miR-205	12	9	6	16	13	21	16	22	1.7155	0.8523	0.9519	1.6277	1.7817	3.3324	2.1300	2.8619	1.28685	2.5265	0.973296282471908	0.0130395944560173	0.0875053776717853
eca-miR-206	14	3	3	8	44	28	3	6	2.0014	0.2841	0.4760	0.8139	6.0302	4.4432	0.3994	0.7805	0.89385	2.913325	1.70456199901141	9.41153551280868e-05	0.00166670608910627
eca-miR-208a	6	5	5	13	3	9	12	9	0.8577	0.4735	0.7933	1.3225	0.4112	1.4282	1.5975	1.1708	0.86175	1.151925	0.41870548955905	0.54659458112021	0.792403201751164
eca-miR-20a	2600	3175	2388	3688	4202	3622	3398	4258	371.6910	300.6679	378.8696	375.1873	575.8857	574.7545	452.3674	553.9036	356.60395	539.2278	0.596572193504424	0.000455225464650933	0.0060597225786321
eca-miR-20b	1823	2348	1794	2714	3861	3312	3286	3881	260.6126	222.3522	284.6281	276.1004	529.1515	525.5624	437.4571	504.8614	260.923325	499.2581	0.936159915936329	1.48928246134198e-09	1.09936123509972e-07
eca-miR-21	339023	484856	319509	525745	544022	463095	521597	515922	48466.0742	45915.1679	50691.8891	53485.0400	74558.4203	73485.9019	69438.9326	67113.9176	49639.5428	71149.2931	0.519359595271104	0.000861290401482846	0.0102848206765305
eca-miR-211	276	453	200	382	160	95	101	136	39.4564	42.8985	31.7311	38.8616	21.9281	15.0750	13.4459	17.6916	38.2369	17.03515	-1.16645091281124	3.95268770999426e-14	9.17023548718669e-12
eca-miR-2114	130	240	91	185	216	209	190	210	18.5845	22.7277	14.4377	18.8204	29.6029	33.1650	25.2942	27.3179	18.642575	28.845	0.629720117829734	0.00436181323165846	0.036702511337893
eca-miR-212	3	0	0	1	0	0	0	0	0.4289	0.01	0.01	0.1017	0.01	0.01	0.01	0.01	0.13765	0.01	-3.78293270482084	0.0232033856245709	0.129779123921246
eca-miR-214	882	1583	626	1055	821	615	780	825	126.0890	149.9078	99.3184	107.3272	112.5184	97.5908	103.8395	107.3205	120.6606	105.3173	-0.196212220610615	0.0287092324033892	0.149628394313437
eca-miR-215	55	64	30	54	50	42	52	41	7.8627	6.0607	4.7597	5.4935	6.8525	6.6647	6.9226	5.3335	6.04415	6.443325	0.0922659009726313	0.861687623599644	0.943614767852881
eca-miR-216a	0	0	1	1	2	2	0	3	0.01	0.01	0.1587	0.1017	0.2741	0.3174	0.01	0.3903	0.0701	0.24795	1.82256287600285	0.0880052436748256	0.302521832432501
eca-miR-216b	39	48	19	31	19	19	21	23	5.5754	4.5455	3.0145	3.1537	2.6040	3.0150	2.7957	2.9920	4.072275	2.851675	-0.514025419712065	0.0224768815501676	0.127630963767385
eca-miR-217	1	2	4	4	1	2	0	0	0.1430	0.1894	0.6346	0.4069	0.1371	0.3174	0.01	0.01	0.343475	0.118625	-1.53379700833678	0.054134270409491	0.220335977807051
eca-miR-218	174	203	108	215	170	158	198	194	24.8747	19.2238	17.1348	21.8724	23.2986	25.0721	26.3593	25.2366	20.776425	24.99165	0.266498723231633	0.429735649046527	0.696497698654252
eca-miR-219-5p	7	14	5	17	8	7	6	8	1.0007	1.3258	0.7933	1.7294	1.0964	1.1108	0.7988	1.0407	1.2123	1.011675	-0.261000857830134	0.330572697449553	0.599832470009021
eca-miR-22	2602	4212	2062	3959	3923	4340	5193	4855	371.9769	398.8704	327.1478	402.7566	537.6486	688.6898	691.3314	631.5646	375.187925	637.3086	0.764378731876892	1.79176497278648e-06	5.29059330146407e-05
eca-miR-221	296	434	253	361	503	367	498	582	42.3156	41.0992	40.1399	36.7252	68.9363	58.2371	66.2975	75.7097	40.069975	67.29515	0.747980923065172	0.000106150810579973	0.00179571787897787
eca-miR-222	64	84	71	88	83	93	80	124	9.1493	7.9547	11.2645	8.9524	11.3752	14.7576	10.6502	16.1306	9.330225	13.2284	0.503654798023489	0.0686082268803426	0.255699178804334
eca-miR-223	11	14	5	12	21	17	14	14	1.5725	1.3258	0.7933	1.2208	2.8781	2.6976	1.8638	1.8212	1.2281	2.315175	0.91469320914964	0.0303363670527616	0.154439686814059
eca-miR-224	17	21	14	24	4	2	1	12	2.4303	1.9887	2.2212	2.4416	0.5482	0.3174	0.1331	1.5610	2.27045	0.639925	-1.82700353149331	1.06464658342486e-06	3.52854296220812e-05
eca-miR-23a	1950	3125	1428	2361	2224	1746	1953	2478	278.7682	295.9330	226.5602	240.1890	304.8000	277.0628	259.9981	322.3516	260.3626	291.053125	0.160760281430478	0.833625832168523	0.92917525836766
eca-miR-23b	1600	2660	1173	1924	1827	1551	1564	1890	228.7329	251.8982	186.1030	195.7322	250.3910	246.1193	208.2115	245.8614	215.616575	237.6458	0.140344818568193	0.937630855842185	0.97955074559704
eca-miR-24	8113	14052	5788	11166	8669	9432	11046	10445	1159.8188	1330.7042	918.2986	1135.9384	1188.0897	1496.7102	1470.5270	1358.7420	1136.19	1378.517225	0.278913183890875	0.239668005951589	0.523621319479419
eca-miR-2483	1	2	3	6	10	6	11	9	0.1430	0.1894	0.4760	0.6104	1.3705	0.9521	1.4644	1.1708	0.3547	1.23945	1.80502883821155	0.0013554384709203	0.0148731897079362
eca-miR-25	5864	7980	4370	6739	4554	4011	4328	5230	838.3061	755.6946	693.3249	685.5713	624.1274	636.4827	576.1761	680.3466	743.224225	629.2832	-0.240088098633714	0.00366708125581806	0.0325661733147529
eca-miR-26a	237292	402372	235772	348237	233073	176855	236351	224083	33922.8066	38104.0514	37406.5459	35426.8132	31942.7425	28064.1104	31464.8304	29149.9258	36215.054275	30155.402275	-0.264173056479261	0.000568690178079659	0.00721525663438567
eca-miR-27a	6019	11177	4384	8193	6321	6845	7909	7608	860.4646	1058.4459	695.5461	833.4895	866.2954	1086.1940	1052.9058	989.6897	861.986525	998.771225	0.212488940673781	0.498867009246688	0.75645193558975
eca-miR-27b	49917	83763	41458	63497	50560	42361	52671	59919	7136.0380	7932.2360	6577.5435	6459.6707	6929.2671	6722.0253	7011.9614	7794.5868	7026.37205	7114.46015	0.0179743182148342	0.332039136704145	0.601150008927013
eca-miR-28-3p	5285	8855	4791	7334	6185	5533	6223	6442	755.5334	838.5558	760.1189	746.1018	847.6566	878.0002	828.4528	838.0101	775.077475	848.029925	0.129774648888928	0.967251448619268	0.987029700035781
eca-miR-28-5p	996	1469	718	1693	1290	1353	1419	1301	142.3862	139.1122	113.9147	172.2321	176.7950	214.6998	188.9080	169.2411	141.9113	187.410975	0.401215969590225	0.050736237107577	0.213460230732397
eca-miR-296	25	29	14	29	11	18	26	18	3.5740	2.7463	2.2212	2.9502	1.5076	2.8563	3.4613	2.3415	2.872925	2.541675	-0.176740763674931	0.256373550861691	0.546391924671109
eca-miR-299	298	398	251	415	225	194	274	222	42.6015	37.6900	39.8226	42.2187	30.8363	30.7848	36.4769	28.8790	40.5832	31.74425	-0.354387333862236	0.00247916221340639	0.0241492992515806
eca-miR-29a	6274	9633	5069	8937	6627	6393	6798	7331	896.9189	912.2313	804.2252	909.1780	908.2328	1014.4687	905.0011	953.6560	880.63835	945.33965	0.102283094659572	0.791221915775611	0.909978125910046
eca-miR-29b	97	178	95	180	132	119	134	157	13.8669	16.8563	15.0723	18.3117	18.0906	18.8834	17.8391	20.4234	16.0268	18.809125	0.2309463385542	0.599024707245289	0.821635240343201
eca-miR-29c	110	148	91	178	130	114	93	123	15.7254	14.0154	14.4377	18.1083	17.8165	18.0900	12.3809	16.0005	15.5717	16.071975	0.0456207695616103	0.604876086392393	0.821926919162516
eca-miR-301a	6	13	9	10	3	5	5	10	0.8577	1.2311	1.4279	1.0173	0.4112	0.7934	0.6656	1.3009	1.1335	0.792775	-0.515801017821964	0.15188000472719	0.410404538563987
eca-miR-30b	662	1037	523	1025	887	675	585	787	94.6382	98.2024	82.9769	104.2752	121.5637	107.1119	77.8796	102.3772	95.023175	102.2331	0.105511055835439	0.76419518909757	0.899069734211952
eca-miR-30c	16442	21295	15072	26594	17517	16762	17209	18730	2350.5166	2016.6060	2391.2571	2705.4583	2400.7115	2659.8661	2290.9921	2436.4995	2365.9595	2447.0173	0.0485989229271849	0.505114945490461	0.759543214330101
eca-miR-30d	25134	33231	21974	35906	25492	23117	23653	26582	3593.1082	3146.9280	3486.2979	3652.7858	3493.6882	3668.3048	3148.8660	3457.9300	3469.779975	3442.19725	-0.0115144105689549	0.224892648243863	0.510532422100264
eca-miR-30e	8861	11396	8592	14173	10908	10717	9431	11531	1266.7515	1079.1849	1363.1688	1441.8463	1494.9455	1700.6196	1255.5260	1500.0147	1287.737875	1487.77645	0.208318810473954	0.567502861052402	0.794333056997407
eca-miR-31	9	15	4	14	7	9	10	18	1.2866	1.4205	0.6346	1.4242	0.9594	1.4282	1.3313	2.3415	1.191475	1.5151	0.346664337303547	0.609590303657563	0.821926919162516
eca-miR-32	488	777	370	796	751	686	633	682	69.7635	73.5808	58.7026	80.9786	102.9248	108.8574	84.2697	88.7182	70.756375	96.192525	0.443064650758217	0.038943670441232	0.179671934081138
eca-miR-3200	7	9	5	11	11	10	8	10	1.0007	0.8523	0.7933	1.1191	1.5076	1.5868	1.0650	1.3009	0.94135	1.365075	0.53617708679653	0.341123152598065	0.60810537850632
eca-miR-323-3p	575	887	437	925	514	603	679	738	82.2009	83.9976	69.3325	94.1020	70.4439	95.6866	90.3936	96.0030	82.40825	88.131775	0.0968734869452984	0.773481822606202	0.900454824310016
eca-miR-323-5p	2	5	4	4	0	2	6	6	0.2859	0.4735	0.6346	0.4069	0.01	0.3174	0.7988	0.7805	0.450225	0.476675	0.0823597942047097	0.891761555593035	0.956059252574278
eca-miR-324-5p	9	8	2	9	8	8	5	7	1.2866	0.7576	0.3173	0.9156	1.0964	1.2695	0.6656	0.9106	0.819275	0.985525	0.266544676884397	0.75276133635342	0.893379709764145
eca-miR-328	118	156	83	168	111	111	109	129	16.8691	14.7730	13.1684	17.0910	15.2126	17.6140	14.5109	16.7810	15.475375	16.029625	0.0507663058978836	0.655430350748745	0.842103551911362
eca-miR-329a	90	165	67	142	82	93	116	89	12.8662	15.6253	10.6299	14.4459	11.2381	14.7576	15.4428	11.5776	13.391825	13.254025	-0.0149220346869381	0.412867043362592	0.676922080305993
eca-miR-329b	411	715	287	591	254	353	396	392	58.7558	67.7095	45.5342	60.1236	34.8108	56.0156	52.7185	50.9935	58.030775	48.6346	-0.254835143921158	0.0108585417977265	0.0750394548064161
eca-miR-330	34	55	20	32	57	39	39	50	4.8606	5.2084	3.1731	3.2554	7.8119	6.1887	5.1920	6.5043	4.124375	6.424225	0.639346909590189	0.0342503171462566	0.164563653980831
eca-miR-331	14	25	15	30	38	22	26	52	2.0014	2.3675	2.3798	3.0520	5.2079	3.4911	3.4613	6.7644	2.450175	4.731175	0.94931373005325	0.00379208464522517	0.0332883538586253
eca-miR-335	279	464	242	489	320	276	320	299	39.8853	43.9401	38.3947	49.7469	43.8561	43.7969	42.6008	38.8955	42.99175	42.287325	-0.0238345354705407	0.32577143091996	0.597797484233595
eca-miR-337-5p	0	3	2	2	0	0	0	2	0.01	0.2841	0.3173	0.2035	0.01	0.01	0.01	0.2602	0.203725	0.07255	-1.48957551128175	0.141569549281406	0.393006748774365
eca-miR-338-3p	9	6	6	7	3	4	6	6	1.2866	0.5682	0.9519	0.7121	0.4112	0.6347	0.7988	0.7805	0.8797	0.6563	-0.422656178940651	0.287300430944772	0.562531009653831
eca-miR-338-5p	19	24	8	19	7	13	8	10	2.7162	2.2728	1.2692	1.9329	0.9594	2.0629	1.0650	1.3009	2.047775	1.34705	-0.604253805458843	0.0370531160037148	0.173619110403318
eca-miR-33a	39	67	27	35	31	38	39	33	5.5754	6.3448	4.2837	3.5606	4.2486	6.0300	5.1920	4.2928	4.941125	4.94085	-8.02959198633484e-05	0.607862354750665	0.821926919162516
eca-miR-340-3p	321	422	231	449	395	353	380	416	45.8895	39.9628	36.6494	45.6776	54.1349	56.0156	50.5885	54.1155	42.044825	53.713625	0.353359848423695	0.161803379814527	0.424505151565092
eca-miR-340-5p	6979	11425	6166	11426	9561	9561	12351	11159	997.7044	1081.9311	978.2704	1162.3887	1310.3387	1517.1805	1644.2584	1451.6229	1055.07365	1480.850125	0.48908192407049	0.00534508171537688	0.0425510426753532
eca-miR-342-3p	80	80	97	103	123	76	72	105	11.4366	7.5759	15.3896	10.4784	16.8572	12.0600	9.5852	13.6590	11.220125	13.04035	0.216893843029413	0.609346389876037	0.821926919162516
eca-miR-342-5p	18	41	30	41	29	31	32	29	2.5732	3.8826	4.7597	4.1710	3.9745	4.9192	4.2601	3.7725	3.846625	4.231575	0.137601546097436	0.976028915033952	0.988815320034397
eca-miR-345-3p	18	20	10	17	18	16	24	30	2.5732	1.8940	1.5866	1.7294	2.4669	2.5389	3.1951	3.9026	1.9458	3.025875	0.636988960899724	0.0974729738674891	0.32109655691613
eca-miR-345-5p	15	32	16	40	29	30	23	23	2.1444	3.0304	2.5385	4.0693	3.9745	4.7605	3.0619	2.9920	2.94565	3.697225	0.327856822923069	0.517487812177507	0.766596663677657
eca-miR-34a	38	56	33	54	45	43	30	29	5.4324	5.3031	5.2356	5.4935	6.1673	6.8234	3.9938	3.7725	5.36615	5.18925	-0.0483613412433396	0.372576713122895	0.639603152337824
eca-miR-34b-3p	352	521	258	540	517	479	509	602	50.3212	49.3380	40.9331	54.9352	70.8550	76.0098	67.7619	78.3114	48.881875	73.234525	0.583224314752404	0.00341162303897651	0.0309523788564125
eca-miR-34b-5p	126	159	101	193	179	204	167	217	18.0127	15.0571	16.0242	19.6343	24.5320	32.3716	22.2323	28.2285	17.182075	26.8411	0.643539522544655	0.00449301126406526	0.0373745727649428
eca-miR-34c	29096	38169	25721	42148	43124	38748	41253	46796	4159.5080	3614.5496	4080.7804	4287.7963	5910.1605	6148.6989	5491.9110	6087.4762	4035.658575	5909.56165	0.550246995804326	0.000556799309472412	0.00714065726714896
eca-miR-350	14	24	9	19	39	18	17	45	2.0014	2.2728	1.4279	1.9329	5.3450	2.8563	2.2632	5.8538	1.90875	4.079575	1.09579070661355	0.0016950299436354	0.0179916903821169
eca-miR-3548	4	15	5	12	12	11	11	9	0.5718	1.4205	0.7933	1.2208	1.6446	1.7455	1.4644	1.1708	1.0016	1.506325	0.588726607608776	0.287500454441305	0.562531009653831
eca-miR-361-3p	1030	1430	831	1496	963	951	1004	1064	147.2468	135.4189	131.8428	152.1909	131.9795	150.9088	133.6601	138.4109	141.67485	138.739825	-0.0302017050300508	0.23859480536183	0.522207498527779
eca-miR-361-5p	227	337	168	345	218	215	224	295	32.4515	31.9134	26.6541	35.0975	29.8770	34.1171	29.8206	38.3752	31.529125	33.047475	0.0678549137605817	0.674028693761122	0.857854701150519
eca-miR-362-3p	5	5	2	2	5	4	2	4	0.7148	0.4735	0.3173	0.2035	0.6853	0.6347	0.2663	0.5203	0.427275	0.52665	0.301679590010101	0.716158745101592	0.874334329310715
eca-miR-362-5p	159	212	166	254	229	174	150	197	22.7303	20.0761	26.3368	25.8399	31.3845	27.6111	19.9691	25.6268	23.745775	26.147875	0.139022862737761	0.980364261357211	0.990735258521537
eca-miR-363	16075	22068	14321	24317	31134	28813	31397	32850	2298.0510	2089.8080	2272.1067	2473.8147	4266.9264	4572.1705	4179.8058	4273.3053	2283.4451	4323.052	0.920838085885513	1.39542062643288e-10	1.258979498515e-08
eca-miR-365	8	21	10	17	21	7	6	12	1.1437	1.9887	1.5866	1.7294	2.8781	1.1108	0.7988	1.5610	1.6121	1.587175	-0.0224800315437621	0.546972899730945	0.792403201751164
eca-miR-369-3p	592	999	521	886	423	393	549	549	84.6312	94.6039	82.6596	90.1345	57.9723	62.3629	73.0870	71.4169	88.0073	66.209775	-0.410578969246396	0.000241675849602788	0.00363408870143451
eca-miR-369-5p	143	237	86	181	163	110	131	128	20.4430	22.4436	13.6444	18.4135	22.3392	17.4553	17.4397	16.6509	18.736125	18.471275	-0.0205391527096534	0.405222255253179	0.671511165848125
eca-miR-370	1237	1697	972	1618	1001	952	1200	1327	176.8391	160.7035	154.2132	164.6022	137.1874	151.0674	159.7531	172.6233	164.0895	155.1578	-0.0807466995245577	0.115067520304518	0.35325076176661
eca-miR-371-5p	6	9	7	8	5	9	8	18	0.8577	0.8523	1.1106	0.8139	0.6853	1.4282	1.0650	2.3415	0.908625	1.38	0.602911361493029	0.261669850193503	0.548924718200217
eca-miR-372	35	60	28	45	20	44	46	26	5.0035	5.6819	4.4424	4.5779	2.7410	6.9821	6.1239	3.3822	4.926425	4.8073	-0.0353142559184451	0.351893286270768	0.618479109203168
eca-miR-374a	2270	3971	1927	3665	2504	2508	3100	2895	324.5148	376.0480	305.7293	372.8474	343.1741	397.9802	412.6954	376.5972	344.784875	382.611725	0.150184597472112	0.906553483737236	0.963889700706948
eca-miR-374b	197	300	135	253	252	177	203	288	28.1627	28.4096	21.4185	25.7382	34.5367	28.0871	27.0249	37.4646	25.93225	31.778325	0.293295697439163	0.364513235163851	0.631097541477712
eca-miR-376a	10	25	8	19	20	21	27	24	1.4296	2.3675	1.2692	1.9329	2.7410	3.3324	3.5944	3.1220	1.7498	3.19745	0.869731765993758	0.0199497684246112	0.117385593918727
eca-miR-376b	8	6	2	3	5	6	4	4	1.1437	0.5682	0.3173	0.3052	0.6853	0.9521	0.5325	0.5203	0.5836	0.67255	0.204661643997976	0.810203114233315	0.917621454382114
eca-miR-376c	33	47	31	46	20	24	24	25	4.7176	4.4508	4.9183	4.6797	2.7410	3.8084	3.1951	3.2521	4.6916	3.24915	-0.530017667669761	0.0103823458046465	0.0729910371720602
eca-miR-377	96	138	75	181	100	113	111	106	13.7240	13.0684	11.8992	18.4135	13.7050	17.9313	14.7772	13.7891	14.276275	15.05065	0.0762061977184414	0.769719981929769	0.899780589827614
eca-miR-378	2621	4136	2250	3812	2723	2762	3262	3158	374.6931	391.6733	356.9751	387.8020	373.1882	438.2860	434.2621	410.8097	377.785875	414.1365	0.13253759856849	0.964646725678776	0.987029700035781
eca-miR-379	36591	59218	30112	50238	32072	29553	38092	34644	5230.9788	5607.8597	4777.4371	5110.8074	4395.4797	4689.5969	5071.0948	4506.6785	5181.77075	4665.712475	-0.151347785910697	0.0169548003802764	0.104655066795429
eca-miR-380	18	23	10	24	27	16	25	30	2.5732	2.1781	1.5866	2.4416	3.7004	2.5389	3.3282	3.9026	2.194875	3.367525	0.61754987668946	0.107853113709156	0.340800169479173
eca-miR-381	361	468	232	440	228	204	207	246	51.6079	44.3189	36.8081	44.7620	31.2475	32.3716	27.5574	32.0010	44.374225	30.794375	-0.527055075270855	5.64688644297144e-05	0.00110488476908261
eca-miR-382	484	709	384	656	539	545	549	621	69.1917	67.1413	60.9237	66.7361	73.8702	86.4829	73.0870	80.7830	65.9982	78.555775	0.251290660927355	0.451623883074005	0.718624736094048
eca-miR-384	3	7	4	6	4	5	2	2	0.4289	0.6629	0.6346	0.6104	0.5482	0.7934	0.2663	0.2602	0.5842	0.467025	-0.32296257823075	0.378745449907212	0.645177697753449
eca-miR-3958	1726	2566	1448	2761	1798	1832	1896	1902	246.7456	242.9965	229.7333	280.8818	246.4166	290.7096	252.4098	247.4224	250.0893	259.2396	0.0518427795897803	0.531263200742108	0.777186342504454
eca-miR-3959	271	386	211	374	344	369	346	387	38.7416	36.5536	33.4763	38.0477	47.1453	58.5545	46.0621	50.3430	36.7048	50.526225	0.461063653842879	0.0445710561579399	0.196160962602966
eca-miR-409-3p	4815	6902	3936	6832	3894	3900	4203	5375	688.3431	653.6095	624.4684	695.0324	533.6742	618.8687	559.5351	699.2090	665.36335	602.82175	-0.142410930122851	0.0272004563879046	0.145307701230122
eca-miR-409-5p	1253	1735	984	1721	1415	1312	1360	1615	179.1265	164.3020	156.1171	175.0806	193.9263	208.1938	181.0535	210.0879	168.65655	198.315375	0.233708182792141	0.48096865059771	0.742935580495904
eca-miR-410	117	186	61	155	122	143	170	149	16.7261	17.6139	9.6780	15.7684	16.7201	22.6919	22.6317	19.3827	14.9466	20.3566	0.445679277176033	0.087389214236723	0.301316526370357
eca-miR-411	26221	40089	19919	35486	19285	18681	21254	20814	3748.5036	3796.3708	3160.2607	3610.0584	2643.0165	2964.3812	2829.4930	2707.5974	3578.798375	2786.122025	-0.361216820753367	5.08581209123236e-05	0.00101896848729512
eca-miR-423-3p	3482	4701	3169	5215	3137	2913	3159	3802	497.7800	445.1780	502.7796	530.5319	429.9270	462.2473	420.5499	494.5847	494.067375	451.827225	-0.128936589301339	0.0420665634502815	0.188718505644357
eca-miR-423-5p	4446	5838	4265	7039	3703	3929	4224	4607	635.5916	552.8502	676.6661	716.0909	507.4975	623.4706	562.3308	599.3034	645.2997	573.150575	-0.171055149005391	0.0182950477961843	0.110041324522235
eca-miR-424	3146	4761	2347	4439	3795	3362	3555	3848	449.7461	450.8599	372.3647	451.5879	520.1062	533.4966	473.2685	500.5686	431.13965	506.859975	0.233431996851183	0.442228452805509	0.708962494922158
eca-miR-425	29	30	13	25	29	20	21	24	4.1458	2.8410	2.0625	2.5433	3.9745	3.1737	2.7957	3.1220	2.89815	3.266475	0.17260233148126	0.855151577541731	0.940255567830433
eca-miR-429	14	20	31	24	25	27	20	35	2.0014	1.8940	4.9183	2.4416	3.4263	4.2845	2.6626	4.5530	2.813825	3.7316	0.407261742265147	0.217616044382139	0.504869222966563
eca-miR-431	4	3	2	4	2	8	2	6	0.5718	0.2841	0.3173	0.4069	0.2741	1.2695	0.2663	0.7805	0.395025	0.6476	0.713159025427453	0.297225555598529	0.572591105921722
eca-miR-432	710	1020	488	854	728	710	724	904	101.5002	96.5925	77.4239	86.8790	99.7727	112.6658	96.3843	117.5972	90.5989	106.605	0.234709666020237	0.487868740790246	0.748864683405822
eca-miR-433	282	441	234	388	217	204	208	280	40.3142	41.7621	37.1254	39.4720	29.7399	32.3716	27.6905	36.4239	39.668425	31.556475	-0.330055058844512	0.00406642851147999	0.0345752874483953
eca-miR-448	2	1	2	5	1	0	0	1	0.2859	0.0947	0.3173	0.5087	0.1371	0.01	0.01	0.1301	0.30165	0.0718	-2.07081983320346	0.0279401745862638	0.148225457396506
eca-miR-449a	3156	4429	2402	4473	4483	4236	4542	4327	451.1757	419.4199	381.0907	455.0468	614.3968	672.1867	604.6653	562.8795	426.683275	613.532075	0.523973207552095	0.00287087894046475	0.0267948701110043
eca-miR-449b	20	31	13	27	33	12	18	16	2.8592	2.9357	2.0625	2.7468	4.5227	1.9042	2.3963	2.0814	2.65105	2.72615	0.0403010648911522	0.611384063022364	0.821926919162516
eca-miR-450a	27042	49556	23003	41957	28141	29088	38267	32239	3865.8722	4692.8821	3649.5546	4268.3655	3856.7347	4615.8087	5094.3921	4193.8231	4119.1686	4440.18965	0.108268120709809	0.805922131783169	0.916372355135755
eca-miR-450b-3p	25	31	13	26	14	30	16	24	3.5740	2.9357	2.0625	2.6450	1.9187	4.7605	2.1300	3.1220	2.8043	2.9828	0.0890265515818259	0.821589830724629	0.924644411016492
eca-miR-450b-5p	16887	26686	15381	23586	14957	13109	16341	17658	2414.1329	2527.1259	2440.2816	2399.4487	2049.8625	2080.1924	2175.4374	2297.0479	2445.247275	2150.63505	-0.185217635971348	0.00890147320385378	0.0651170832570204
eca-miR-450c	50332	84526	44948	80105	56239	55360	69938	60497	7195.3656	8004.4910	7131.2515	8149.2342	7707.5762	8784.7624	9310.6748	7869.7762	7620.085575	8418.1974	0.143704140573795	0.962608357653669	0.987029700035781
eca-miR-451	72	101	41	101	106	78	90	86	10.2930	9.5646	6.5049	10.2749	14.5273	12.3774	11.9815	11.1873	9.15935	12.518375	0.450730174209216	0.124676376220171	0.37083229850102
eca-miR-454	7	11	6	14	14	15	9	7	1.0007	1.0417	0.9519	1.4242	1.9187	2.3803	1.1981	0.9106	1.104625	1.601925	0.536249920131738	0.367334951906005	0.633955326137462
eca-miR-483	158	208	104	226	41	43	38	50	22.5874	19.6973	16.5002	22.9914	5.6191	6.8234	5.0588	6.5043	20.444075	6.0014	-1.76831179364209	2.20328300833609e-20	8.94532901384451e-18
eca-miR-485-3p	40	67	25	64	24	30	34	50	5.7183	6.3448	3.9664	6.5108	3.2892	4.7605	4.5263	6.5043	5.635075	4.770075	-0.240422862130315	0.110232592731587	0.342618928587114
eca-miR-485-5p	287	366	228	420	215	215	233	296	41.0290	34.6597	36.1735	42.7274	29.4658	34.1171	31.0187	38.5053	38.6474	33.276725	-0.215857905698893	0.0307495869491173	0.155957188319983
eca-miR-486-3p	4	6	5	9	9	8	6	11	0.5718	0.5682	0.7933	0.9156	1.2335	1.2695	0.7988	1.4309	0.712225	1.183175	0.732258492193726	0.182229659831148	0.458401235240466
eca-miR-486-5p	211	330	143	280	181	216	201	259	30.1642	31.2505	22.6877	28.4849	24.8061	34.2758	26.7586	33.6921	28.146825	29.88315	0.0863600379276948	0.753651602448817	0.893379709764145
eca-miR-487a	26	50	30	38	62	40	35	60	3.7169	4.7349	4.7597	3.8658	8.4971	6.3474	4.6595	7.8051	4.269325	6.827275	0.677301873121019	0.0268976791575124	0.144164458586799
eca-miR-487b	259	412	219	362	241	220	256	267	37.0261	39.0158	34.7456	36.8269	33.0291	34.9105	34.0807	34.7328	36.9036	34.188275	-0.110259928017199	0.131876332327335	0.381630577523674
eca-miR-488	22	26	16	36	21	22	25	26	3.1451	2.4622	2.5385	3.6623	2.8781	3.4911	3.3282	3.3822	2.952025	3.2699	0.147541576641959	0.962894075160915	0.987029700035781
eca-miR-490-3p	14	11	10	16	3	1	4	5	2.0014	1.0417	1.5866	1.6277	0.4112	0.1587	0.5325	0.6504	1.56435	0.4382	-1.8359019408345	3.80636529786563e-05	0.000842105227785131
eca-miR-491-5p	8	12	9	7	7	3	6	4	1.1437	1.1364	1.4279	0.7121	0.9594	0.4761	0.7988	0.5203	1.105025	0.68865	-0.682236171522703	0.0806703814744464	0.285422003299566
eca-miR-493b	5	5	6	5	6	7	0	12	0.7148	0.4735	0.9519	0.5087	0.8223	1.1108	0.01	1.5610	0.662225	0.876025	0.403650566349674	0.566602742594954	0.794333056997407
eca-miR-494	878	1191	931	1559	959	869	971	1237	125.5172	112.7860	147.7084	158.6000	131.4313	137.8966	129.2669	160.9156	136.1529	139.8776	0.0389372362921589	0.523825697573028	0.770555192806701
eca-miR-495	301	461	225	441	322	198	253	323	43.0304	43.6560	35.6975	44.8638	44.1302	31.4195	33.6813	42.0176	41.811925	37.81215	-0.145064582523911	0.0733973315453513	0.269817901954787
eca-miR-496	2	6	0	1	1	1	0	1	0.2859	0.5682	0.01	0.1017	0.1371	0.1587	0.01	0.1301	0.24145	0.108975	-1.14772725981866	0.21848524040987	0.506162668224862
eca-miR-497	1248	1810	1049	1948	1589	1617	1541	1631	178.4117	171.4044	166.4297	198.1737	217.7730	256.5925	205.1496	212.1693	178.604875	222.9211	0.319761718302289	0.185805501955888	0.461402716169545
eca-miR-499-5p	247	348	152	379	246	273	251	267	35.3106	32.9551	24.1156	38.5564	33.7144	43.3208	33.4150	34.7328	32.734425	36.29575	0.148991990418954	0.901507519576806	0.962556352263467
eca-miR-500	23	27	29	32	31	22	14	23	3.2880	2.5569	4.6010	3.2554	4.2486	3.4911	1.8638	2.9920	3.425325	3.148875	-0.121404391294845	0.3611227401802	0.627233508077694
eca-miR-501-5p	68	106	75	137	66	80	75	89	9.7211	10.0380	11.8992	13.9373	9.0453	12.6947	9.9846	11.5776	11.3989	10.82555	-0.0744542862645254	0.304739830160687	0.577476644318502
eca-miR-502-3p	722	1061	512	1028	664	562	626	727	103.2157	100.4752	81.2317	104.5804	91.0015	89.1806	83.3378	94.5721	97.37575	89.523	-0.121304151838453	0.0847841449993261	0.294406864098173
eca-miR-502-5p	2	3	4	4	4	4	4	7	0.2859	0.2841	0.6346	0.4069	0.5482	0.6347	0.5325	0.9106	0.402875	0.6565	0.704462727833342	0.274291705357439	0.554041952115026
eca-miR-503	988	1594	699	1210	1343	1500	1474	1717	141.2426	150.9495	110.9003	123.0956	184.0587	238.0264	196.2300	223.3566	131.547	210.417925	0.677679262163305	9.44193104666116e-05	0.00166670608910627
eca-miR-504	96	135	89	144	146	110	104	159	13.7240	12.7843	14.1203	14.6494	20.0094	17.4553	13.8453	20.6836	13.8195	17.9984	0.381163242427149	0.208180645323913	0.495000538808251
eca-miR-505	49	82	47	81	63	46	57	68	7.0049	7.7653	7.4568	8.2403	8.6342	7.2995	7.5883	8.8458	7.616825	8.09195	0.0872976560232846	0.810264264522137	0.917621454382114
eca-miR-506a	27507	35271	27329	41840	42528	39234	42922	49233	3932.3477	3340.1131	4335.8986	4256.4629	5828.4784	6225.8195	5714.1009	6404.4943	3966.205575	6043.223275	0.607558788551382	7.52494493864473e-05	0.00137309107644484
eca-miR-507a	4195	6328	3293	6419	6688	6343	7271	7221	599.7091	599.2525	522.4529	653.0171	916.5929	1006.5345	967.9704	939.3466	593.6079	957.6111	0.689929583034599	1.45337063154735e-05	0.000363119062405061
eca-miR-507b	344	446	229	444	523	462	460	529	49.1776	42.2356	36.3321	45.1690	71.6773	73.3121	61.2387	68.8152	43.228575	68.760825	0.669601574958833	0.000558413468551674	0.00714065726714896
eca-miR-508-3p	13055	19969	10827	18603	24378	20691	26050	24389	1866.3176	1891.0357	1717.7641	1892.5186	3341.0141	3283.3367	3467.9728	3172.6527	1841.909	3316.244075	0.848348406390163	7.88704951587059e-09	4.74391422732364e-07
eca-miR-508-5p	14	26	7	22	25	19	28	32	2.0014	2.4622	1.1106	2.2381	3.4263	3.0150	3.7276	4.1627	1.953075	3.5829	0.875380426787923	0.0141774041843856	0.0906460802970168
eca-miR-509a-5p	12436	16972	12014	17997	20326	17426	20897	21257	1777.8266	1607.2241	1906.0883	1830.8691	2785.6860	2765.2325	2781.9665	2765.2253	1780.502025	2774.527575	0.639958064963579	4.12381244714519e-05	0.000869749534306986
eca-miR-509b	7	15	6	14	18	18	17	30	1.0007	1.4205	0.9519	1.4242	2.4669	2.8563	2.2632	3.9026	1.199325	2.87225	1.25995866493225	0.000994514067037526	0.0116193585961794
eca-miR-514	1713	2570	1332	2560	2705	2569	2686	2700	244.8872	243.3753	211.3292	260.4337	370.7213	407.6599	357.5806	351.2306	240.00635	371.7981	0.631446821035989	0.000194692849506732	0.00301124940570413
eca-miR-514a	360	542	339	603	635	622	619	719	51.4649	51.3266	53.7842	61.3443	87.0270	98.7016	82.4060	93.5314	54.48	90.4165	0.730859369025191	8.47167166351175e-05	0.00152866608683812
eca-miR-514b	6	4	8	4	12	5	4	5	0.8577	0.3788	1.2692	0.4069	1.6446	0.7934	0.5325	0.6504	0.72815	0.905225	0.314040750305719	0.643846979159379	0.836165988471082
eca-miR-532-3p	15	35	15	24	19	13	11	27	2.1444	3.3144	2.3798	2.4416	2.6040	2.0629	1.4644	3.5123	2.57005	2.4109	-0.0922246154792666	0.437995945791906	0.706710508532528
eca-miR-532-5p	10037	14347	7846	14394	7862	7777	8876	8333	1434.8702	1358.6403	1244.8118	1464.3290	1077.4901	1234.0877	1181.6402	1084.0016	1375.662825	1144.3049	-0.265655399388698	0.00144017156236145	0.0156969034716442
eca-miR-539	8	11	10	7	12	3	4	7	1.1437	1.0417	1.5866	0.7121	1.6446	0.4761	0.5325	0.9106	1.121025	0.89095	-0.331402076801347	0.284465140830631	0.561721206470282
eca-miR-541	0	3	3	1	1	1	1	4	0.01	0.2841	0.4760	0.1017	0.1371	0.1587	0.1331	0.5203	0.21795	0.2373	0.122714896839951	0.890993132585081	0.956059252574278
eca-miR-542-3p	8923	14899	6965	12721	9867	9963	11346	11550	1275.6149	1410.9139	1105.0362	1294.1316	1352.2761	1580.9716	1510.4652	1502.4863	1271.42415	1486.5498	0.225522397903358	0.462504997526726	0.728523875832592
eca-miR-542-5p	25	61	17	20	37	27	28	28	3.5740	5.7766	2.6971	2.0346	5.0709	4.2845	3.7276	3.6424	3.520575	4.18135	0.248157732128735	0.550671746019986	0.794333056997407
eca-miR-543	742	1079	616	1065	537	638	731	803	106.0749	102.1798	97.7318	108.3445	73.5961	101.2406	97.3162	104.4586	103.58275	94.152875	-0.137706711982994	0.0511710355431293	0.21413230418921
eca-miR-544	1	0	0	2	1	0	1	0	0.1430	0.01	0.01	0.2035	0.1371	0.01	0.1331	0.01	0.091625	0.07255	-0.33676567895443	0.660377112475184	0.846450221515153
eca-miR-545	26	26	17	30	25	22	29	39	3.7169	2.4622	2.6971	3.0520	3.4263	3.4911	3.8607	5.0733	2.98205	3.96285	0.410233912625078	0.298202214539622	0.573791938877187
eca-miR-551a	3	9	3	6	10	1	6	6	0.4289	0.8523	0.4760	0.6104	1.3705	0.1587	0.7988	0.7805	0.5919	0.777125	0.392793216980093	0.730891491375365	0.879887162337726
eca-miR-582-3p	1	2	0	4	0	0	0	1	0.1430	0.1894	0.01	0.4069	0.01	0.01	0.01	0.1301	0.187325	0.040025	-2.22657014361775	0.0565962899504368	0.22920791740526
eca-miR-590-3p	46	79	38	67	40	47	76	68	6.5761	7.4812	6.0289	6.8160	5.4820	7.4582	10.1177	8.8458	6.72555	7.975925	0.245999590934774	0.699960035179583	0.865754072453651
eca-miR-590-5p	1	2	5	0	1	0	1	0	0.1430	0.1894	0.7933	0.01	0.1371	0.01	0.1331	0.01	0.283925	0.07255	-1.96846236660053	0.0616002500261445	0.238187633434426
eca-miR-592	110	137	97	120	40	52	52	61	15.7254	12.9737	15.3896	12.2078	5.4820	8.2516	6.9226	7.9352	14.074125	7.14785	-0.977463967172405	1.08703605342661e-07	4.90374041879117e-06
eca-miR-615-3p	68	116	58	106	42	64	76	90	9.7211	10.9850	9.2020	10.7836	5.7561	10.1558	10.1177	11.7077	10.172925	9.434325	-0.108743348182062	0.197180034436367	0.477940859589045
eca-miR-628a	66	112	55	124	79	63	61	76	9.4352	10.6062	8.7261	12.6148	10.8270	9.9971	8.1208	9.8865	10.345575	9.70785	-0.0917901093354069	0.272435947610521	0.554041952115026
eca-miR-652	53	71	31	53	36	36	43	52	7.5768	6.7236	4.9183	5.3918	4.9338	5.7126	5.7245	6.7644	6.152625	5.783825	-0.0891781619173924	0.357517968247614	0.624982971403795
eca-miR-6529	7	14	8	12	12	6	8	16	1.0007	1.3258	1.2692	1.2208	1.6446	0.9521	1.0650	2.0814	1.204125	1.435775	0.253844516650937	0.785293097721663	0.905764197940327
eca-miR-655	20	15	14	18	7	7	14	13	2.8592	1.4205	2.2212	1.8312	0.9594	1.1108	1.8638	1.6911	2.083025	1.406275	-0.566801410372028	0.0526314255386901	0.215842007764729
eca-miR-656	462	740	354	683	511	547	609	591	66.0466	70.0769	56.1641	69.4829	70.0327	86.8003	81.0747	76.8805	65.442625	78.69705	0.266078938508057	0.391053274254572	0.65538753084564
eca-miR-660	465	564	375	653	460	366	377	467	66.4755	53.4100	59.4958	66.4309	63.0432	58.0785	50.1891	60.7499	61.45305	58.015175	-0.0830543007132445	0.155676606369817	0.413778737716174
eca-miR-664	8	11	18	18	23	12	8	14	1.1437	1.0417	2.8558	1.8312	3.1522	1.9042	1.0650	1.8212	1.7181	1.98565	0.208797339771131	0.792308540663057	0.909978125910046
eca-miR-671-3p	29	38	30	45	33	35	34	49	4.1458	3.5985	4.7597	4.5779	4.5227	5.5540	4.5263	6.3742	4.270475	5.2443	0.29635366916689	0.500773685383111	0.756933618055312
eca-miR-671-5p	16	22	18	25	17	23	18	24	2.2873	2.0834	2.8558	2.5433	2.3299	3.6497	2.3963	3.1220	2.44245	2.874475	0.234969454612643	0.721191303866835	0.87457352549666
eca-miR-675	27	29	29	26	15	12	10	5	3.8599	2.7463	4.6010	2.6450	2.0558	1.9042	1.3313	0.6504	3.46305	1.485425	-1.2211674530447	1.43844988146509e-05	0.000363119062405061
eca-miR-676	141	274	123	213	135	147	133	150	20.1571	25.9474	19.5146	21.6689	18.5018	23.3266	17.7060	19.5128	21.822	19.7618	-0.143068971101334	0.114982480883477	0.35325076176661
eca-miR-7	1292	1636	1755	2256	2169	1860	1830	2559	184.7018	154.9269	278.4406	229.5072	297.2623	295.1528	243.6234	332.8885	211.894125	292.23175	0.463769342694822	0.00915337948455012	0.0660670590351529
eca-miR-708	209	274	146	249	142	152	137	159	29.8782	25.9474	23.1637	25.3312	19.4612	24.1200	18.2385	20.6836	26.080125	20.625825	-0.338498958304129	0.00643976700390078	0.0495648417740989
eca-miR-7143	2	3	2	6	3	6	6	3	0.2859	0.2841	0.3173	0.6104	0.4112	0.9521	0.7988	0.3903	0.374425	0.6381	0.769105768511075	0.312492317086365	0.586013305944869
eca-miR-7177b	22	44	14	39	26	27	34	20	3.1451	4.1667	2.2212	3.9675	3.5633	4.2845	4.5263	2.6017	3.375125	3.74395	0.149620233708317	0.95801162854893	0.987029700035781
eca-miR-744	909	1310	664	1200	929	901	879	987	129.9489	124.0551	105.3473	122.0783	127.3198	142.9745	117.0191	128.3943	120.3574	128.926925	0.0992287399395925	0.797304092842383	0.913145694445219
eca-miR-758	999	1324	638	1367	1086	1104	1099	1177	142.8151	125.3809	101.2223	139.0675	148.8367	175.1875	146.3072	153.1105	127.12145	155.860475	0.294047632343457	0.24066434715821	0.524615972865681
eca-miR-767-5p	13	21	11	20	26	21	24	21	1.8585	1.9887	1.7452	2.0346	3.5633	3.3324	3.1951	2.7318	1.90675	3.20565	0.749501217678304	0.0484884995208665	0.206789328347612
eca-miR-872	414	592	293	561	577	544	559	594	59.1846	56.0616	46.4861	57.0716	79.0781	86.3243	74.4183	77.2707	54.700975	79.27285	0.535260296678251	0.00836787520806841	0.0623368318252435
eca-miR-873	24	33	17	22	8	10	8	12	3.4310	3.1251	2.6971	2.2381	1.0964	1.5868	1.0650	1.5610	2.872825	1.3273	-1.11397562337254	0.000207447190538806	0.00314854427509366
eca-miR-874	11	15	10	13	22	17	16	18	1.5725	1.4205	1.5866	1.3225	3.0151	2.6976	2.1300	2.3415	1.475525	2.54605	0.787032386807391	0.0495919113063439	0.210704063521438
eca-miR-876-3p	5	3	2	4	2	0	0	0	0.7148	0.2841	0.3173	0.4069	0.2741	0.01	0.01	0.01	0.430775	0.076025	-2.502388709227	0.00303255448103307	0.0281421055839869
eca-miR-876-5p	0	2	1	1	0	0	0	1	0.01	0.1894	0.1587	0.1017	0.01	0.01	0.01	0.1301	0.11495	0.040025	-1.52203315820192	0.236553279036283	0.520545427039192
eca-miR-885-5p	1	1	1	1	2	0	2	2	0.1430	0.0947	0.1587	0.1017	0.2741	0.01	0.2663	0.2602	0.124525	0.20265	0.702554764374253	0.601182516282712	0.821926919162516
eca-miR-889	669	1039	474	967	565	645	759	674	95.6389	98.3918	75.2027	98.3748	77.4335	102.3514	101.0438	87.6776	91.90205	92.126575	0.00352033565189358	0.359459332657643	0.626354030296151
eca-miR-8908b	722	858	511	1029	1237	1142	1137	1251	103.2157	81.2514	81.0730	104.6821	169.5313	181.2175	151.3660	162.7368	92.55555	166.2129	0.844640948345536	5.770655229517e-07	2.12989638471264e-05
eca-miR-8908c	43	78	31	51	95	92	85	84	6.1472	7.3865	4.9183	5.1883	13.0198	14.5990	11.3158	10.9272	5.910075	12.46545	1.0766866210308	1.43308419021647e-05	0.000363119062405061
eca-miR-8908d	4	4	1	1	9	5	6	5	0.5718	0.3788	0.1587	0.1017	1.2335	0.7934	0.7988	0.6504	0.30275	0.869025	1.52127072098339	0.0136205164362474	0.0896911569879498
eca-miR-8908e	113	192	89	136	216	182	202	211	16.1543	18.1821	14.1203	13.8355	29.6029	28.8805	26.8918	27.4480	15.57305	28.2058	0.856940331030328	4.52474379688094e-05	0.000942074862324955
eca-miR-8908f	6	5	6	6	7	7	6	6	0.8577	0.4735	0.9519	0.6104	0.9594	1.1108	0.7988	0.7805	0.723375	0.912375	0.334883176889326	0.622966225862604	0.825679689159903
eca-miR-8908g	396	682	320	593	672	663	750	730	56.6114	64.5844	50.7698	60.3270	92.0979	105.2077	99.8457	94.9623	58.07315	98.0284	0.755328485060906	3.61616725283803e-05	0.000827134594170275
eca-miR-8908h	254	437	260	436	386	391	399	432	36.3114	41.3833	41.2505	44.3551	52.9014	62.0456	53.1179	56.1969	40.825075	56.06545	0.457656456249083	0.0418884421182575	0.188439972299308
eca-miR-8908i	340	577	273	474	452	483	526	465	48.6057	54.6411	43.3130	48.2209	61.9468	76.6445	70.0251	60.4897	48.695175	67.276525	0.46632435991906	0.0348500871552984	0.165996325256383
eca-miR-8908j	1861	2897	1295	2113	1722	1719	1933	2232	266.0450	274.3417	205.4590	214.9595	236.0007	272.7783	257.3356	290.3506	240.2013	264.1163	0.136929381404847	0.952931776376201	0.985707773780223
eca-miR-8908k	65	77	69	112	47	41	40	57	9.2923	7.2918	10.9472	11.3940	6.4414	6.5061	5.3251	7.4149	9.731325	6.421875	-0.599641669504068	0.000992686665179062	0.0116193585961794
eca-miR-8908l	12	19	13	22	30	12	9	32	1.7155	1.7993	2.0625	2.2381	4.1115	1.9042	1.1981	4.1627	1.95385	2.844125	0.541665159464253	0.256229448855847	0.546391924671109
eca-miR-8908m	11	12	11	16	22	20	6	19	1.5725	1.1364	1.7452	1.6277	3.0151	3.1737	0.7988	2.4716	1.52045	2.3648	0.637219800476006	0.152513615955146	0.410749771660293
eca-miR-8908n	25	39	21	47	97	74	66	78	3.5740	3.6932	3.3318	4.7814	13.2939	11.7426	8.7864	10.1467	3.8451	10.9924	1.51541338399369	3.41419856432774e-09	2.2178633873873e-07
eca-miR-8909	25	28	49	39	42	32	26	48	3.5740	2.6516	7.7741	3.9675	5.7561	5.0779	3.4613	6.2441	4.4918	5.13485	0.193028440602267	0.59045718922436	0.814700488785353
eca-miR-8914	7	5	5	10	10	9	11	6	1.0007	0.4735	0.7933	1.0173	1.3705	1.4282	1.4644	0.7805	0.8212	1.2609	0.618648329764528	0.278899932899641	0.561255874881063
eca-miR-8917	6	3	1	5	2	2	0	3	0.8577	0.2841	0.1587	0.5087	0.2741	0.3174	0.01	0.3903	0.4523	0.24795	-0.867230770617941	0.160257608065818	0.421812569690257
eca-miR-8920	0	0	0	0	1	2	1	3	0.01	0.01	0.01	0.01	0.1371	0.3174	0.1331	0.3903	0.01	0.244475	4.61161503769234	0.00185846592047217	0.0189820670116151
eca-miR-8921	2	0	2	3	2	2	0	0	0.2859	0.01	0.3173	0.3052	0.2741	0.3174	0.01	0.01	0.2296	0.152875	-0.586770143260939	0.417701361095959	0.680398454016642
eca-miR-8934	1	3	3	4	1	3	1	2	0.1430	0.2841	0.4760	0.4069	0.1371	0.4761	0.1331	0.2602	0.3275	0.251625	-0.380219639503473	0.494628473229258	0.754284147913188
eca-miR-8936	0	2	1	3	1	1	0	2	0.01	0.1894	0.1587	0.3052	0.1371	0.1587	0.01	0.2602	0.165825	0.1415	-0.228859472818138	0.714444467726672	0.874334329310715
eca-miR-8941	2	3	0	2	2	3	3	5	0.2859	0.2841	0.01	0.2035	0.2741	0.4761	0.3994	0.6504	0.195875	0.45	1.19999172674446	0.140438387639728	0.390534146450202
eca-miR-8946	0	2	0	1	0	0	0	0	0.01	0.1894	0.01	0.1017	0.01	0.01	0.01	0.01	0.077775	0.01	-2.95930648975966	0.0768167977892881	0.275996636304876
eca-miR-8951	3	8	2	9	3	5	13	9	0.4289	0.7576	0.3173	0.9156	0.4112	0.7934	1.7307	1.1708	0.60485	1.026525	0.763119453118567	0.262404786008029	0.548924718200217
eca-miR-8958	0	1	2	0	1	0	0	0	0.01	0.0947	0.3173	0.01	0.1371	0.01	0.01	0.01	0.108	0.041775	-1.37031957898964	0.314371020111549	0.5873618708301
eca-miR-8969	0	0	2	4	1	1	1	2	0.01	0.01	0.3173	0.4069	0.1371	0.1587	0.1331	0.2602	0.18605	0.172275	-0.110977033026692	0.910479119104527	0.965013510997533
eca-miR-8970	16	13	2	10	4	8	5	4	2.2873	1.2311	0.3173	1.0173	0.5482	1.2695	0.6656	0.5203	1.21325	0.7509	-0.692184163242072	0.0815980876053955	0.287451831390808
eca-miR-8971	3	3	2	5	2	6	3	5	0.4289	0.2841	0.3173	0.5087	0.2741	0.9521	0.3994	0.6504	0.38475	0.569	0.564507325978372	0.462020468057156	0.728467223422157
eca-miR-8977	2	3	3	3	2	3	3	4	0.2859	0.2841	0.4760	0.3052	0.2741	0.4761	0.3994	0.5203	0.3378	0.417475	0.305520477936189	0.753160690568308	0.893379709764145
eca-miR-8979	1	1	0	3	2	0	1	0	0.1430	0.0947	0.01	0.3052	0.2741	0.01	0.1331	0.01	0.138225	0.1068	-0.372106924664315	0.536911412304834	0.783417909778122
eca-miR-8986a	10	26	9	16	13	14	16	18	1.4296	2.4622	1.4279	1.6277	1.7817	2.2216	2.1300	2.3415	1.73685	2.1187	0.286706158341888	0.646321608330974	0.836165988471082
eca-miR-8986b	2	1	2	3	0	0	0	1	0.2859	0.0947	0.3173	0.3052	0.01	0.01	0.01	0.1301	0.250775	0.040025	-2.64742022380349	0.0190973292083046	0.113190009614185
eca-miR-8993	0	0	0	0	0	0	1	0	0.01	0.01	0.01	0.01	0.01	0.01	0.1331	0.01	0.01	0.040775	2.02768487693716	0.291573816220527	0.568446431623212
eca-miR-8995	20	24	12	20	30	34	39	31	2.8592	2.2728	1.9039	2.0346	4.1115	5.3953	5.1920	4.0326	2.267625	4.68285	1.04620474698277	0.00102433256650085	0.0118822577714099
eca-miR-8996	1	0	0	0	0	0	0	0	0.1430	0.01	0.01	0.01	0.01	0.01	0.01	0.01	0.04325	0.01	-2.11270013274936	0.231167496120199	0.516390665335905
eca-miR-9003	38	59	18	55	30	39	43	59	5.4324	5.5872	2.8558	5.5953	4.1115	6.1887	5.7245	7.6750	4.867675	5.924925	0.28356404506861	0.544973796581999	0.792334329139808
eca-miR-9014	10	18	9	11	3	4	10	11	1.4296	1.7046	1.4279	1.1191	0.4112	0.6347	1.3313	1.4309	1.4203	0.952025	-0.577124328217217	0.0792391875158279	0.2815852090278
eca-miR-9021	23	31	13	17	34	28	21	34	3.2880	2.9357	2.0625	1.7294	4.6597	4.4432	2.7957	4.4229	2.5039	4.080375	0.704524801247125	0.0340478083477963	0.164563653980831
eca-miR-9024	47	87	34	54	46	67	74	89	6.7190	8.2388	5.3943	5.4935	6.3043	10.6318	9.8514	11.5776	6.4614	9.591275	0.569875820816165	0.0529415010291067	0.216022607214244
eca-miR-9027	0	1	0	0	0	0	1	0	0.01	0.0947	0.01	0.01	0.01	0.01	0.1331	0.01	0.031175	0.040775	0.387295316882214	0.963399742751297	0.987029700035781
eca-miR-9038	0	1	0	0	0	1	0	0	0.01	0.0947	0.01	0.01	0.01	0.1587	0.01	0.01	0.031175	0.047175	0.597632957770775	0.801980996899716	0.915725566030684
eca-miR-9040	7	18	11	18	10	21	13	25	1.0007	1.7046	1.7452	1.8312	1.3705	3.3324	1.7307	3.2521	1.570425	2.421425	0.6247012735876	0.151367073604733	0.410384186200478
eca-miR-9049	0	0	0	0	1	0	1	1	0.01	0.01	0.01	0.01	0.1371	0.01	0.1331	0.1301	0.01	0.102575	3.35860724911781	0.0512915433064055	0.21413230418921
eca-miR-9052	0	1	1	1	0	0	0	0	0.01	0.0947	0.1587	0.1017	0.01	0.01	0.01	0.01	0.091275	0.01	-3.19021976366016	0.0523354670596244	0.215842007764729
eca-miR-9055	13	18	9	13	14	16	10	15	1.8585	1.7046	1.4279	1.3225	1.9187	2.5389	1.3313	1.9513	1.578375	1.93505	0.293930834429554	0.639615713401191	0.834996719102519
eca-miR-9058b	11	17	6	19	9	22	12	11	1.5725	1.6099	0.9519	1.9329	1.2335	3.4911	1.5975	1.4309	1.5168	1.93825	0.35372379557289	0.641038022895456	0.836096529605362
eca-miR-9079	0	0	8	6	5	11	11	11	0.01	0.01	1.2692	0.6104	0.6853	1.7455	1.4644	1.4309	0.4749	1.331525	1.48738385476306	0.0014720818969663	0.0159377400044884
eca-miR-9080	3	1	0	1	1	1	0	2	0.4289	0.0947	0.01	0.1017	0.1371	0.1587	0.01	0.2602	0.158825	0.1415	-0.166635966081544	0.874907857464445	0.950484801066555
eca-miR-9081	0	0	1	3	2	0	1	0	0.01	0.01	0.1587	0.3052	0.2741	0.01	0.1331	0.01	0.120975	0.1068	-0.179797292189245	0.714914977732584	0.874334329310715
eca-miR-9112	5	8	3	2	9	12	4	7	0.7148	0.7576	0.4760	0.2035	1.2335	1.9042	0.5325	0.9106	0.537975	1.1452	1.08998853884541	0.0429914270439151	0.191807905272852
eca-miR-9121	1	0	4	1	1	3	0	2	0.1430	0.01	0.6346	0.1017	0.1371	0.4761	0.01	0.2602	0.222325	0.22085	-0.00960335327021168	0.918466165156632	0.970481063795539
eca-miR-9132	0	0	0	0	1	0	0	2	0.01	0.01	0.01	0.01	0.1371	0.01	0.01	0.2602	0.01	0.104325	3.38301301548867	0.044813724875419	0.196165739077306
eca-miR-9142	12	21	5	15	16	19	29	17	1.7155	1.9887	0.7933	1.5260	2.1928	3.0150	3.8607	2.2115	1.505875	2.82	0.905093143188348	0.0256323225302511	0.138756305963759
eca-miR-9143	19	13	9	16	9	11	12	12	2.7162	1.2311	1.4279	1.6277	1.2335	1.7455	1.5975	1.5610	1.750725	1.534375	-0.19030136680318	0.41770767158534	0.680398454016642
eca-miR-9149	0	0	2	0	3	0	0	1	0.01	0.01	0.3173	0.01	0.4112	0.01	0.01	0.1301	0.086825	0.140325	0.692589648579849	0.531489666848893	0.777186342504454
eca-miR-9151	0	1	2	0	2	2	2	2	0.01	0.0947	0.3173	0.01	0.2741	0.3174	0.2663	0.2602	0.108	0.2795	1.37181697067972	0.127133374693151	0.375390182730323
eca-miR-9156	0	0	0	2	0	0	0	0	0.01	0.01	0.01	0.2035	0.01	0.01	0.01	0.01	0.058375	0.01	-2.5453506448223	0.129473641442414	0.378710201978849
eca-miR-9159	0	2	1	2	1	2	1	6	0.01	0.1894	0.1587	0.2035	0.1371	0.3174	0.1331	0.7805	0.1404	0.342025	1.28455884577816	0.17303225192319	0.445688454580039
eca-miR-9163	1	2	1	0	1	1	0	2	0.1430	0.1894	0.1587	0.01	0.1371	0.1587	0.01	0.2602	0.125275	0.1415	0.175703515289667	0.885783221230832	0.954553385055655
eca-miR-9169	0	1	0	0	1	2	0	0	0.01	0.0947	0.01	0.01	0.1371	0.3174	0.01	0.01	0.031175	0.118625	1.9279466220788	0.226338075947717	0.510532422100264
eca-miR-9174	1	0	0	1	2	1	3	0	0.1430	0.01	0.01	0.1017	0.2741	0.1587	0.3994	0.01	0.066175	0.21055	1.6698046806737	0.209293716424861	0.496742967300871
eca-miR-9177	0	1	0	2	0	2	0	0	0.01	0.0947	0.01	0.2035	0.01	0.3174	0.01	0.01	0.07955	0.08685	0.126663918379345	0.869104807921551	0.947265911452751
eca-miR-9180	4	2	7	4	7	7	14	7	0.5718	0.1894	1.1106	0.4069	0.9594	1.1108	1.8638	0.9106	0.569675	1.21115	1.0881665522606	0.0310920798110046	0.155957188319983
eca-miR-9185	31	60	25	67	30	39	37	43	4.4317	5.6819	3.9664	6.8160	4.1115	6.1887	4.9257	5.5937	5.224	5.2049	-0.00528445110988784	0.553135315915181	0.794333056997407
eca-miR-92a	9017	12232	6831	11601	8837	8053	8914	10828	1289.0529	1158.3529	1083.7763	1180.1918	1211.1142	1277.8846	1186.6990	1408.5647	1177.843475	1271.065625	0.109890688005324	0.83181404519268	0.929068782250971
eca-miR-92b	89	109	73	124	90	79	95	99	12.7233	10.3221	11.5819	12.6148	12.3345	12.5361	12.6471	12.8785	11.810525	12.59905	0.0932418583358396	0.841740016882961	0.933096100626573
eca-miR-93	946	1184	889	1444	1441	1241	1127	1515	135.2383	112.1231	141.0448	146.9009	197.4896	196.9272	150.0348	197.0794	133.826775	185.38275	0.470140218541506	0.0174789235099887	0.106313751985849
eca-miR-95	1109	1638	864	1695	1140	1118	1307	1369	158.5405	155.1163	137.0784	172.4356	156.2374	177.4090	173.9977	178.0869	155.7927	171.43275	0.138015109503504	0.977679623951461	0.989002576431854
eca-miR-96	6	13	11	10	12	6	5	9	0.8577	1.2311	1.7452	1.0173	1.6446	0.9521	0.6656	1.1708	1.212825	1.108275	-0.130055490670086	0.531683513868503	0.777186342504454
eca-miR-98	1758	2454	1604	2521	1695	1592	1649	2218	251.3203	232.3903	254.4836	256.4661	232.3004	252.6254	219.5273	288.5294	248.665075	248.245625	-0.00243560293077837	0.281542261091239	0.561721206470282
eca-miR-99a	367492	603082	325957	545281	241082	233675	307492	260955	52535.9475	57111.0005	51714.9003	55472.4745	33040.3790	37080.5518	40935.6577	33946.4345	54208.5807	36250.75575	-0.580510161967192	5.5693863048207e-10	4.52234167951441e-08
eca-miR-99b	19315	30131	18094	28040	16806	17032	19543	22258	2761.2351	2853.3625	2870.7143	2852.5626	2303.2686	2702.7109	2601.7118	2895.4407	2834.468625	2625.783	-0.110330605987674	0.0403188711619575	0.183766528222626
eca-miR-9a	265	371	258	423	376	356	356	392	37.8839	35.1332	40.9331	43.0326	51.5309	56.4916	47.3934	50.9935	39.2457	51.60235	0.39490217615575	0.101984097620254	0.331244349070586
let-7-x	226486	283714	218126	319361	236862	206207	212898	272765	32378.0017	26867.3089	34606.9094	32489.2027	32462.0264	32721.8117	28342.5899	35482.7430	31585.355675	32252.29275	0.0301459042949247	0.36975449764786	0.636777629035127
let-7-y	1173	1731	843	1791	992	1001	1071	1288	167.6898	163.9232	133.7467	182.2018	135.9540	158.8430	142.5796	167.5500	161.890375	151.23165	-0.098257113801761	0.0983331193305266	0.322612092510657
let-7-z	1267	1639	1777	2196	1789	1689	1393	2073	181.1279	155.2109	281.9310	223.4033	245.1831	268.0178	185.4467	269.6670	210.418275	242.07865	0.202215837891445	0.5544350807228	0.794333056997407
lin-4-x	1	3	1	3	0	0	0	1	0.1430	0.2841	0.1587	0.3052	0.01	0.01	0.01	0.1301	0.22275	0.040025	-2.47645212389303	0.0290041909538797	0.149628394313437
lin-4-y	1	0	0	0	0	1	0	1	0.1430	0.01	0.01	0.01	0.01	0.1587	0.01	0.1301	0.04325	0.0772	0.835900714743994	0.497179941960964	0.755547458809961
lin-4-z	6	11	7	12	5	1	8	3	0.8577	1.0417	1.1106	1.2208	0.6853	0.1587	1.0650	0.3903	1.0577	0.574825	-0.879735774432984	0.026466131875437	0.142321185979171
miR-1-y	47	52	37	85	79	68	70	94	6.7190	4.9243	5.8703	8.6472	10.8270	10.7905	9.3189	12.2280	6.5402	10.7911	0.722435275397941	0.00553890025376959	0.0436658932627273
miR-1-z	6	6	7	8	7	13	4	6	0.8577	0.5682	1.1106	0.8139	0.9594	2.0629	0.5325	0.7805	0.8376	1.083825	0.371798483098481	0.62622971257867	0.828292256470035
miR-10-x	812	1107	892	1250	534	514	479	629	116.0820	104.8313	141.5208	127.1649	73.1849	81.5637	63.7681	81.8237	122.39975	75.0851	-0.705002060662538	1.19902832737101e-08	6.4907400121684e-07
miR-10-y	264	431	211	389	242	233	279	317	37.7409	40.8151	33.4763	39.5737	33.1662	36.9734	37.1426	41.2371	37.9015	37.129825	-0.0296764305050697	0.304501662941494	0.577476644318502
miR-10-z	20	38	14	28	9	15	11	6	2.8592	3.5985	2.2212	2.8485	1.2335	2.3803	1.4644	0.7805	2.88185	1.464675	-0.976414667995647	0.000408772859454184	0.00567390704062902
miR-100-x	1125	1693	1167	1765	886	832	823	919	160.8278	160.3247	185.1511	179.5568	121.4266	132.0253	109.5640	119.5485	171.4651	120.6411	-0.507193471977871	5.09098155028522e-06	0.000135536951437102
miR-100-y	14	14	6	10	10	11	9	7	2.0014	1.3258	0.9519	1.0173	1.3705	1.7455	1.1981	0.9106	1.3241	1.306175	-0.0196638822622042	0.70672824963537	0.869838368795841
miR-100-z	507	676	561	839	497	470	444	568	72.4797	64.0162	89.0058	85.3531	68.1140	74.5816	59.1086	73.8885	77.7137	68.923175	-0.173179789041482	0.0448043736561041	0.196165739077306
miR-10001-x	0	0	0	1	0	0	0	0	0.01	0.01	0.01	0.1017	0.01	0.01	0.01	0.01	0.032925	0.01	-1.71918344048179	0.27407161187516	0.554041952115026
miR-10013-y	1	4	1	0	6	2	7	5	0.1430	0.3788	0.1587	0.01	0.8223	0.3174	0.9319	0.6504	0.172625	0.6805	1.97895374724594	0.00768187243486808	0.0577563001584526
miR-10017-y	0	1	0	0	1	0	0	0	0.01	0.0947	0.01	0.01	0.1371	0.01	0.01	0.01	0.031175	0.041775	0.422250268231518	0.928606848164491	0.975566712016339
miR-10031-x	0	0	0	0	2	1	1	2	0.01	0.01	0.01	0.01	0.2741	0.1587	0.1331	0.2602	0.01	0.206525	4.36824452637685	0.00470189739457801	0.0383712631597723
miR-101-x	13	23	10	24	8	13	10	12	1.8585	2.1781	1.5866	2.4416	1.0964	2.0629	1.3313	1.5610	2.0162	1.5129	-0.414322125117863	0.103996311739474	0.335099226716083
miR-101-y	8204	10978	7578	12923	6363	6356	6506	7360	1172.8280	1039.6009	1202.2921	1314.6814	872.0515	1008.5974	866.1279	957.4285	1182.3506	926.051325	-0.352493838344768	0.000124631592096541	0.00206532352617125
miR-101-z	95	152	92	124	56	67	87	74	13.5810	14.3942	14.5963	12.6148	7.6748	10.6318	11.5821	9.6263	13.796575	9.87875	-0.481909754212131	0.0017865589558325	0.0186688941789063
miR-10118-x	2	0	0	0	0	0	1	0	0.2859	0.01	0.01	0.01	0.01	0.01	0.1331	0.01	0.078975	0.040775	-0.953711155034989	0.521395873981447	0.768190695225383
miR-10174-x	3	10	2	8	4	8	7	4	0.4289	0.9470	0.3173	0.8139	0.5482	1.2695	0.9319	0.5203	0.626775	0.817475	0.38322697423922	0.701613455527664	0.865820860012862
miR-10174-y	49	84	48	68	61	57	49	60	7.0049	7.9547	7.6155	6.9178	8.3601	9.0450	6.5233	7.8051	7.373225	7.933375	0.105638962197067	0.877709239847072	0.950900470654866
miR-103-x	1	1	1	1	0	1	0	2	0.1430	0.0947	0.1587	0.1017	0.01	0.1587	0.01	0.2602	0.124525	0.109725	-0.182543140812944	0.779266931281866	0.902016747257128
miR-103-y	367	400	511	592	500	511	442	677	52.4656	37.8794	81.0730	60.2253	68.5252	81.0877	58.8424	88.0678	57.910825	74.130775	0.356239544451271	0.102617177363793	0.33263532143473
miR-103-z	8	15	17	18	14	9	11	20	1.1437	1.4205	2.6971	1.8312	1.9187	1.4282	1.4644	2.6017	1.773125	1.85325	0.0637632658882194	0.900206856904646	0.961799957640228
miR-10399-x	3	0	0	2	4	4	3	3	0.4289	0.01	0.01	0.2035	0.5482	0.6347	0.3994	0.3903	0.1631	0.49315	1.59626975165536	0.0360766812252543	0.169821826984965
miR-10400-x	40	98	34	47	46	52	52	55	5.7183	9.2805	5.3943	4.7814	6.3043	8.2516	6.9226	7.1547	6.293625	7.1583	0.185725787985806	0.739170566296647	0.886354570956233
miR-10475-y	1	0	1	0	0	0	1	0	0.1430	0.01	0.1587	0.01	0.01	0.01	0.1331	0.01	0.080425	0.040775	-0.979959153940854	0.460751463683024	0.727172378057561
miR-105-x	3	2	0	2	2	5	2	3	0.4289	0.1894	0.01	0.2035	0.2741	0.7934	0.2663	0.3903	0.20795	0.431025	1.05153486491021	0.191592640901526	0.468267868825954
miR-106-x	169	245	233	334	403	349	265	427	24.1599	23.2011	36.9668	33.9785	55.2313	55.3808	35.2788	55.5465	29.576575	50.35935	0.767804665539381	0.00010529514174959	0.00179571787897787
miR-106-y	2086	3142	1658	2797	2057	2088	2179	2527	298.2105	297.5429	263.0510	284.5441	281.9126	331.3328	290.0849	328.7258	285.837125	308.014025	0.107802735344971	0.819916673362822	0.924644411016492
miR-106-z	9	17	25	28	33	22	19	34	1.2866	1.6099	3.9664	2.8485	4.5227	3.4911	2.5294	4.4229	2.42785	3.741525	0.623947124666976	0.0611606970790212	0.237619550373996
miR-10601-z	2	2	1	1	1	6	1	2	0.2859	0.1894	0.1587	0.1017	0.1371	0.9521	0.1331	0.2602	0.183925	0.370625	1.01084260830095	0.278082339068872	0.560304861845966
miR-10607-z	0	1	0	1	0	0	1	0	0.01	0.0947	0.01	0.1017	0.01	0.01	0.1331	0.01	0.0541	0.040775	-0.407943717114931	0.619333990693341	0.825679689159903
miR-10616-z	5	5	1	3	3	1	0	1	0.7148	0.4735	0.1587	0.3052	0.4112	0.1587	0.01	0.1301	0.41305	0.1775	-1.21849740687216	0.0713520855791955	0.263354061319576
miR-10655-z	1	5	0	2	1	0	0	2	0.1430	0.4735	0.01	0.2035	0.1371	0.01	0.01	0.2602	0.2075	0.104325	-0.992026415858254	0.280174197323321	0.561721206470282
miR-10677-z	2	1	0	2	5	4	2	3	0.2859	0.0947	0.01	0.2035	0.6853	0.6347	0.2663	0.3903	0.148525	0.49415	1.73424325207427	0.0344192283252378	0.164887394690815
miR-107-x	1	1	1	1	0	1	0	2	0.1430	0.0947	0.1587	0.1017	0.01	0.1587	0.01	0.2602	0.124525	0.109725	-0.182543140812944	0.779266931281866	0.902016747257128
miR-107-y	65	82	69	103	63	71	75	82	9.2923	7.7653	10.9472	10.4784	8.6342	11.2666	9.9846	10.6670	9.6208	10.1381	0.0755585307791502	0.797790511847264	0.913145694445219
miR-107-z	309	341	416	486	409	396	350	546	44.1740	32.2922	66.0007	49.4417	56.0536	62.8390	46.5946	71.0266	47.97715	59.12845	0.301504999262749	0.213544368848025	0.500527256625562
miR-10726-z	0	1	0	1	0	2	1	1	0.01	0.0947	0.01	0.1017	0.01	0.3174	0.1331	0.1301	0.0541	0.14765	1.44848085730714	0.31527672281828	0.5873618708301
miR-10822-z	0	0	0	3	0	1	1	0	0.01	0.01	0.01	0.3052	0.01	0.1587	0.1331	0.01	0.0838	0.07795	-0.104401221001567	0.847346636099616	0.935479902804743
miR-10850-z	1	0	0	0	0	0	1	0	0.1430	0.01	0.01	0.01	0.01	0.01	0.1331	0.01	0.04325	0.040775	-0.0850152558122026	0.904055455141742	0.963376679232407
miR-10926-z	92	215	83	110	85	106	117	193	13.1521	20.3602	13.1684	11.1905	11.6493	16.8205	15.5759	25.1065	14.4678	17.28805	0.256929590123276	0.560994497812508	0.794333056997407
miR-10955-z	44	84	30	53	54	49	45	80	6.2902	7.9547	4.7597	5.3918	7.4007	7.7755	5.9907	10.4068	6.0991	7.893425	0.372055058980678	0.292177430787888	0.568652209315373
miR-11060-y	0	5	2	2	1	2	0	2	0.01	0.4735	0.3173	0.2035	0.1371	0.3174	0.01	0.2602	0.251075	0.181175	-0.470734489636778	0.508681345597397	0.76278717012943
miR-11202-x	580	1258	387	712	575	918	878	1049	82.9157	119.1308	61.3997	72.4331	78.8040	145.6722	116.8860	136.4596	83.969825	119.45545	0.508529790333186	0.0106078700844543	0.0738913157624505
miR-11631-y	0	1	1	3	1	0	0	0	0.01	0.0947	0.1587	0.3052	0.1371	0.01	0.01	0.01	0.14215	0.041775	-1.76670236561634	0.130533925228792	0.379404079346066
miR-11652-y	1	3	1	1	1	4	3	2	0.1430	0.2841	0.1587	0.1017	0.1371	0.6347	0.3994	0.2602	0.171875	0.35785	1.05799526612999	0.261623073047204	0.548924718200217
miR-1180-z	3	8	6	13	8	4	8	13	0.4289	0.7576	0.9519	1.3225	1.0964	0.6347	1.0650	1.6911	0.865225	1.1218	0.374668231572155	0.602770860262465	0.821926919162516
miR-1185-y	41	49	29	56	40	39	48	44	5.8613	4.6402	4.6010	5.6970	5.4820	6.1887	6.3901	5.7238	5.199875	5.94615	0.193478915049251	0.810241263139973	0.917621454382114
miR-1193-x	13	22	11	11	7	9	8	16	1.8585	2.0834	1.7452	1.1191	0.9594	1.4282	1.0650	2.0814	1.70155	1.3835	-0.298526901532071	0.2655332065723	0.552145873845602
miR-1197-y	1	2	1	2	1	2	3	3	0.1430	0.1894	0.1587	0.2035	0.1371	0.3174	0.3994	0.3903	0.17365	0.31105	0.840964095533148	0.406681264616959	0.672556388735174
miR-11977-z	1	1	0	0	0	1	0	1	0.1430	0.0947	0.01	0.01	0.01	0.1587	0.01	0.1301	0.064425	0.0772	0.260980215408461	0.855725202742229	0.940255567830433
miR-1198-x	0	2	2	1	4	4	2	2	0.01	0.1894	0.3173	0.1017	0.5482	0.6347	0.2663	0.2602	0.1546	0.42735	1.46687780312016	0.082364285212359	0.289522941958595
miR-11980-z	1	2	2	1	5	2	0	2	0.1430	0.1894	0.3173	0.1017	0.6853	0.3174	0.01	0.2602	0.18785	0.318225	0.760466063370121	0.470215438947471	0.734966191386616
miR-11987-z	3	7	11	7	8	7	11	19	0.4289	0.6629	1.7452	0.7121	1.0964	1.1108	1.4644	2.4716	0.887275	1.5358	0.791537128337345	0.0791923952898736	0.2815852090278
miR-11991-z	5	12	2	5	8	10	11	13	0.7148	1.1364	0.3173	0.5087	1.0964	1.5868	1.4644	1.6911	0.6693	1.459675	1.12492226607125	0.0234535119705256	0.129994892287145
miR-12135-z	14	40	8	23	50	55	45	62	2.0014	3.7879	1.2692	2.3398	6.8525	8.7276	5.9907	8.0653	2.349575	7.409025	1.65688388148514	3.34441556409023e-09	2.2178633873873e-07
miR-122-x	3	3	7	10	9	11	4	15	0.4289	0.2841	1.1106	1.0173	1.2335	1.7455	0.5325	1.9513	0.710225	1.3657	0.943292555723909	0.0525705037799586	0.215842007764729
miR-12207-x	0	0	0	0	0	0	1	1	0.01	0.01	0.01	0.01	0.01	0.01	0.1331	0.1301	0.01	0.0708	2.82374936030827	0.108493650012766	0.340800169479173
miR-12208-y	0	2	0	3	4	7	8	5	0.01	0.1894	0.01	0.3052	0.5482	1.1108	1.0650	0.6504	0.12865	0.8436	2.71310763805989	0.000299553439540485	0.00434352487333703
miR-12212-x	2	4	0	0	1	1	1	1	0.2859	0.3788	0.01	0.01	0.1371	0.1587	0.1331	0.1301	0.171175	0.13975	-0.292623729361583	0.786046286151477	0.905989473889282
miR-12213-x	0	1	0	0	0	0	0	0	0.01	0.0947	0.01	0.01	0.01	0.01	0.01	0.01	0.031175	0.01	-1.64038956005495	0.316466525231735	0.5873618708301
miR-12218-x	0	0	1	0	0	2	1	1	0.01	0.01	0.1587	0.01	0.01	0.3174	0.1331	0.1301	0.047175	0.14765	1.64608693353351	0.156270545394617	0.414678702158264
miR-1224-x	20	29	18	38	32	47	34	44	2.8592	2.7463	2.8558	3.8658	4.3856	7.4582	4.5263	5.7238	3.081775	5.523475	0.841814664877428	0.00668326407726457	0.0509559664858106
miR-12245-y	10	18	11	11	8	12	15	16	1.4296	1.7046	1.7452	1.1191	1.0964	1.9042	1.9969	2.0814	1.499625	1.769725	0.238923413490078	0.751932447693604	0.893379709764145
miR-12263-x	3	3	3	1	1	2	0	4	0.4289	0.2841	0.4760	0.1017	0.1371	0.3174	0.01	0.5203	0.322675	0.2462	-0.390251044161182	0.563662412441405	0.794333056997407
miR-12268-x	1	0	0	0	0	0	0	0	0.1430	0.01	0.01	0.01	0.01	0.01	0.01	0.01	0.04325	0.01	-2.11270013274936	0.231167496120199	0.516390665335905
miR-12295-x	2	3	1	6	0	1	2	0	0.2859	0.2841	0.1587	0.6104	0.01	0.1587	0.2663	0.01	0.334775	0.11125	-1.58938645966259	0.0415076165339238	0.187245470141923
miR-12301-x	2	6	1	1	1	2	1	0	0.2859	0.5682	0.1587	0.1017	0.1371	0.3174	0.1331	0.01	0.278625	0.1494	-0.899144563357878	0.221077357420095	0.508520204408969
miR-12323-y	0	2	0	0	0	1	1	0	0.01	0.1894	0.01	0.01	0.01	0.1587	0.1331	0.01	0.05485	0.07795	0.507057402294592	0.802716161762721	0.915725566030684
miR-12355-y	1	0	0	0	1	0	0	0	0.1430	0.01	0.01	0.01	0.1371	0.01	0.01	0.01	0.04325	0.041775	-0.050060304462899	0.940448349634185	0.97955074559704
miR-12366-x	5	10	5	14	9	10	5	16	0.7148	0.9470	0.7933	1.4242	1.2335	1.5868	0.6656	2.0814	0.969825	1.391825	0.521181477588184	0.361113219594964	0.627233508077694
miR-12408-x	1	1	2	1	1	1	2	0	0.1430	0.0947	0.3173	0.1017	0.1371	0.1587	0.2663	0.01	0.164175	0.143025	-0.19896711086819	0.709153941062619	0.869838368795841
miR-1241-z	1	1	1	1	1	0	0	1	0.1430	0.0947	0.1587	0.1017	0.1371	0.01	0.01	0.1301	0.124525	0.0718	-0.794379661849536	0.434083270500454	0.702842703183187
miR-1246-z	13	14	6	13	14	13	13	21	1.8585	1.3258	0.9519	1.3225	1.9187	2.0629	1.7307	2.7318	1.364675	2.111025	0.629386252603012	0.149544770141522	0.407575465219873
miR-1247-x	6	13	12	11	4	3	6	2	0.8577	1.2311	1.9039	1.1191	0.5482	0.4761	0.7988	0.2602	1.27795	0.520825	-1.29496078596454	0.00270059803498741	0.0254986698187183
miR-1247-y	11	17	13	12	4	1	4	10	1.5725	1.6099	2.0625	1.2208	0.5482	0.1587	0.5325	1.3009	1.616425	0.635075	-1.34780768587166	0.000785120379426779	0.0095867330540533
miR-1249-x	0	2	0	1	0	1	0	2	0.01	0.1894	0.01	0.1017	0.01	0.1587	0.01	0.2602	0.077775	0.109725	0.496513875325261	0.771527234166179	0.89999487958879
miR-125-x	585	824	650	1024	423	420	359	473	83.6305	78.0316	103.1261	104.1735	57.9723	66.6474	47.7928	61.5304	92.240425	58.485725	-0.657314620772003	1.69689246474473e-07	7.42339307577219e-06
miR-125-y	2169	3119	1611	2849	1761	1576	1679	2020	310.0761	295.3648	255.5942	289.8342	241.3457	250.0864	223.5212	262.7725	287.717325	244.43145	-0.235222173282908	0.00564553760062432	0.0440786204971822
miR-125-z	1113	1317	1302	1863	904	871	792	1045	159.1123	124.7180	206.5696	189.5265	123.8935	138.2140	105.4370	135.9392	169.9816	125.870925	-0.433433514837616	0.000100023832017443	0.00172807131059923
miR-1255-x	0	2	0	0	0	0	0	0	0.01	0.1894	0.01	0.01	0.01	0.01	0.01	0.01	0.05485	0.01	-2.45549162062847	0.164240694098391	0.428133045290188
miR-126-x	25	13	13	22	21	21	18	23	3.5740	1.2311	2.0625	2.2381	2.8781	3.3324	2.3963	2.9920	2.276425	2.8997	0.349133719667909	0.370285827383784	0.637017143719561
miR-126-y	203	233	160	280	207	218	215	273	29.0205	22.0648	25.3849	28.4849	28.3694	34.5932	28.6224	35.5133	26.238775	31.774575	0.276172461671801	0.397894892636978	0.662464415154168
miR-1260-z	213	419	146	211	144	244	253	312	30.4501	39.6787	23.1637	21.4654	19.7353	38.7190	33.6813	40.5866	28.689475	33.18055	0.209816232666839	0.688452367078462	0.865754072453651
miR-1261-z	1	0	4	2	1	2	7	4	0.1430	0.01	0.6346	0.2035	0.1371	0.3174	0.9319	0.5203	0.247775	0.476675	0.943975333101927	0.18162493275017	0.458010699978691
miR-1264-x	11	37	8	33	12	21	23	26	1.5725	3.5038	1.2692	3.3572	1.6446	3.3324	3.0619	3.3822	2.425675	2.855275	0.235243436187173	0.741899538135157	0.887873876147012
miR-1266-x	1	0	1	0	1	0	0	0	0.1430	0.01	0.1587	0.01	0.1371	0.01	0.01	0.01	0.080425	0.041775	-0.945004202591551	0.481261225789219	0.742935580495904
miR-127-x	1580	2161	1228	2272	1290	1281	1233	1434	225.8738	204.6436	194.8291	231.1349	176.7950	203.2746	164.1463	186.5425	214.12035	182.6896	-0.229027408216944	0.00751435279587995	0.0567595764674839
miR-127-y	3235	4612	3074	4675	2540	2295	2488	3181	462.4694	436.7498	487.7073	475.5967	348.1080	364.1804	331.2214	413.8016	465.6308	364.32785	-0.353949209111604	0.000171458634694818	0.00267739252638831
miR-127-z	44	56	63	78	42	43	37	78	6.2902	5.3031	9.9953	7.9351	5.7561	6.8234	4.9257	10.1467	7.380925	6.912975	-0.0944949222428753	0.323840686027401	0.59730729326371
miR-1271-x	0	0	0	0	1	0	0	0	0.01	0.01	0.01	0.01	0.1371	0.01	0.01	0.01	0.01	0.041775	2.06263982828646	0.268831371856584	0.554041952115026
miR-1271-y	1	0	1	0	1	0	0	1	0.1430	0.01	0.1587	0.01	0.1371	0.01	0.01	0.1301	0.080425	0.0718	-0.163660186829687	0.939183840899762	0.97955074559704
miR-1271-z	9	8	11	17	13	7	7	10	1.2866	0.7576	1.7452	1.7294	1.7817	1.1108	0.9319	1.3009	1.3797	1.281325	-0.106718150963763	0.558302410354437	0.794333056997407
miR-1277-x	4	4	11	9	14	8	10	5	0.5718	0.3788	1.7452	0.9156	1.9187	1.2695	1.3313	0.6504	0.90285	1.292475	0.517578152570779	0.33303609560175	0.601613592054774
miR-1277-y	4	10	2	4	1	3	8	4	0.5718	0.9470	0.3173	0.4069	0.1371	0.4761	1.0650	0.5203	0.56075	0.549625	-0.0289100878736249	0.695001553702643	0.865754072453651
miR-128-x	11	28	13	23	19	21	19	27	1.5725	2.6516	2.0625	2.3398	2.6040	3.3324	2.5294	3.5123	2.1566	2.994525	0.473568562445417	0.261316199265008	0.548924718200217
miR-128-y	1204	1656	1154	1847	1779	1705	1973	2270	172.1215	156.8208	183.0886	187.8988	243.8126	270.5567	262.6607	295.2938	174.982425	268.08095	0.615458677171055	0.000422464409088816	0.00581425593525625
miR-128-z	120	158	158	180	202	180	186	287	17.1550	14.9624	25.0676	18.3117	27.6842	28.5632	24.7617	37.3345	18.874175	29.5859	0.648496197522762	0.00257301433751017	0.024725297539151
miR-1285-z	7	12	2	12	3	9	3	9	1.0007	1.1364	0.3173	1.2208	0.4112	1.4282	0.3994	1.1708	0.9188	0.8524	-0.10822026359522	0.561494468600795	0.794333056997407
miR-129-x	30	40	26	57	61	63	57	71	4.2887	3.7879	4.1250	5.7987	8.3601	9.9971	7.5883	9.2361	4.500075	8.7954	0.966800144374092	0.000291878141575795	0.00427036127855037
miR-1290-z	2	1	2	7	2	3	3	3	0.2859	0.0947	0.3173	0.7121	0.2741	0.4761	0.3994	0.3903	0.3525	0.384975	0.127141503758208	0.988443176025195	0.992731654756041
miR-1298-x	1	1	0	3	1	1	0	1	0.1430	0.0947	0.01	0.3052	0.1371	0.1587	0.01	0.1301	0.138225	0.108975	-0.343021367997872	0.654638488110253	0.842103551911362
miR-1298-y	7	3	2	11	1	1	5	2	1.0007	0.2841	0.3173	1.1191	0.1371	0.1587	0.6656	0.2602	0.6803	0.3054	-1.15547102697508	0.0290227488970028	0.149628394313437
miR-130-x	23	34	18	28	24	24	24	36	3.2880	3.2198	2.8558	2.8485	3.2892	3.8084	3.1951	4.6831	3.053025	3.74395	0.294321764786539	0.554979689182355	0.794333056997407
miR-130-y	30	50	31	49	27	31	23	34	4.2887	4.7349	4.9183	4.9849	3.7004	4.9192	3.0619	4.4229	4.7317	4.0261	-0.232975600329301	0.13725828749977	0.387160497382309
miR-1305-z	0	0	0	2	0	0	0	0	0.01	0.01	0.01	0.2035	0.01	0.01	0.01	0.01	0.058375	0.01	-2.5453506448223	0.129473641442414	0.378710201978849
miR-1306-x	42	66	22	45	42	26	20	34	6.0042	6.2501	3.4904	4.5779	5.7561	4.1258	2.6626	4.4229	5.08065	4.24185	-0.260319476704664	0.106313156752847	0.339905941036584
miR-1306-y	14	15	10	19	15	16	21	19	2.0014	1.4205	1.5866	1.9329	2.0558	2.5389	2.7957	2.4716	1.73535	2.4655	0.506653585804785	0.253930035204084	0.544758754519725
miR-1307-x	87	174	60	130	102	104	111	119	12.4374	16.4776	9.5193	13.2251	13.9791	16.5032	14.7772	15.4802	12.91485	15.184925	0.233608895576241	0.572415744880427	0.799314849256933
miR-1307-y	41	43	38	61	34	56	48	46	5.8613	4.0720	6.0289	6.2056	4.6597	8.8863	6.3901	5.9839	5.54195	6.48	0.225600118363729	0.720618611696525	0.87457352549666
miR-1307-z	11	10	13	13	17	16	11	23	1.5725	0.9470	2.0625	1.3225	2.3299	2.5389	1.4644	2.9920	1.476125	2.3313	0.659319771873958	0.0966906692139918	0.32109655691613
miR-132-x	21	35	19	31	26	29	32	27	3.0021	3.3144	3.0145	3.1537	3.5633	4.6018	4.2601	3.5123	3.121175	3.984375	0.35226418740239	0.443948065128662	0.710316904205859
miR-1329-x	3	3	1	5	0	0	2	1	0.4289	0.2841	0.1587	0.5087	0.01	0.01	0.2663	0.1301	0.3451	0.1041	-1.7290444051361	0.0328790646824264	0.160830123627291
miR-133-x	7	7	7	13	10	11	8	9	1.0007	0.6629	1.1106	1.3225	1.3705	1.7455	1.0650	1.1708	1.024175	1.33795	0.385561954000566	0.529932054191558	0.776723516251886
miR-133-z	7	7	13	10	6	5	2	6	1.0007	0.6629	2.0625	1.0173	0.8223	0.7934	0.2663	0.7805	1.18585	0.665625	-0.833140007359766	0.0520646647332861	0.215842007764729
miR-1333-z	1	4	0	4	0	1	0	1	0.1430	0.3788	0.01	0.4069	0.01	0.1587	0.01	0.1301	0.234675	0.0772	-1.603991406694	0.090083557283509	0.308640711030419
miR-1338-x	14	34	15	44	16	12	21	25	2.0014	3.2198	2.3798	4.4762	2.1928	1.9042	2.7957	3.2521	3.0193	2.5362	-0.251545593074166	0.184869131590451	0.461402716169545
miR-1338-y	9	20	7	17	10	12	13	15	1.2866	1.8940	1.1106	1.7294	1.3705	1.9042	1.7307	1.9513	1.50515	1.739175	0.208495837393875	0.858589297239042	0.941657659679805
miR-134-x	149	185	138	188	114	105	106	136	21.3008	17.5192	21.8945	19.1256	15.6237	16.6619	14.1115	17.6916	19.960025	16.022175	-0.31704352168778	0.0140615804486239	0.0906190740022431
miR-134-y	1	1	0	0	0	0	1	0	0.1430	0.0947	0.01	0.01	0.01	0.01	0.1331	0.01	0.064425	0.040775	-0.659935755147735	0.570526007455028	0.797361648973293
miR-134-z	0	2	0	2	0	1	0	1	0.01	0.1894	0.01	0.2035	0.01	0.1587	0.01	0.1301	0.103225	0.0772	-0.419119665908096	0.637679861867796	0.834144771560071
miR-1341-z	4	4	1	4	4	1	5	4	0.5718	0.3788	0.1587	0.4069	0.5482	0.1587	0.6656	0.5203	0.37905	0.4732	0.320061908673857	0.815489987286012	0.922253300384738
miR-1343-y	1	3	3	2	2	3	4	1	0.1430	0.2841	0.4760	0.2035	0.2741	0.4761	0.5325	0.1301	0.27665	0.3532	0.352423419205642	0.781880489645918	0.903110892734687
miR-1345-z	2	0	0	0	2	1	0	1	0.2859	0.01	0.01	0.01	0.2741	0.1587	0.01	0.1301	0.078975	0.143225	0.858815400685325	0.383104349942551	0.649437854182363
miR-135-x	16	25	22	30	28	19	17	16	2.2873	2.3675	3.4904	3.0520	3.8374	3.0150	2.2632	2.0814	2.7993	2.79925	-2.57690837973758e-05	0.604086562323374	0.821926919162516
miR-135-y	44	68	31	55	38	34	37	51	6.2902	6.4395	4.9183	5.5953	5.2079	5.3953	4.9257	6.6344	5.810825	5.540825	-0.0686422047664045	0.387776792172902	0.654139532288315
miR-1357-z	3	4	2	2	2	2	0	2	0.4289	0.3788	0.3173	0.2035	0.2741	0.3174	0.01	0.2602	0.332125	0.215425	-0.624540638835808	0.332485000373501	0.601286904907089
miR-136-x	0	0	0	3	3	1	0	0	0.01	0.01	0.01	0.3052	0.4112	0.1587	0.01	0.01	0.0838	0.147475	0.815448260129249	0.630717965950781	0.828292256470035
miR-136-y	2511	3796	2053	4039	2061	2143	2097	2547	358.9677	359.4758	325.7199	410.8952	282.4608	340.0604	279.1685	331.3275	363.76465	308.2543	-0.238884331595665	0.00451400838011839	0.0373745727649428
miR-1379-x	0	1	0	0	0	0	1	0	0.01	0.0947	0.01	0.01	0.01	0.01	0.1331	0.01	0.031175	0.040775	0.387295316882214	0.963399742751297	0.987029700035781
miR-1379-y	13	10	4	13	4	2	5	7	1.8585	0.9470	0.6346	1.3225	0.5482	0.3174	0.6656	0.9106	1.19065	0.61045	-0.963804346452668	0.0221390691695407	0.126990287606178
miR-1379-z	110	149	94	179	104	117	142	171	15.7254	14.1101	14.9136	18.2100	14.2532	18.5661	18.9041	22.2446	15.739775	18.492	0.232486350011634	0.630909803727484	0.828292256470035
miR-138-x	1	1	2	2	1	1	1	1	0.1430	0.0947	0.3173	0.2035	0.1371	0.1587	0.1331	0.1301	0.189625	0.13975	-0.440300897403843	0.585370273979177	0.811127410360225
miR-138-z	3	3	0	5	3	1	2	5	0.4289	0.2841	0.01	0.5087	0.4112	0.1587	0.2663	0.6504	0.307925	0.37165	0.271365605486276	0.850412323849965	0.938226639899689
miR-1386-z	118	243	71	187	106	162	160	222	16.8691	23.0118	11.2645	19.0239	14.5273	25.7069	21.3004	28.8790	17.542325	22.6034	0.365699828591359	0.213587062094528	0.500527256625562
miR-1388-x	25	46	25	72	27	23	38	45	3.5740	4.3561	3.9664	7.3247	3.7004	3.6497	5.0588	5.8538	4.8053	4.565675	-0.0737983354349384	0.410331051303558	0.676525509966475
miR-1388-y	50	65	44	63	54	43	43	63	7.1479	6.1554	6.9808	6.4091	7.4007	6.8234	5.7245	8.1954	6.6733	7.036	0.0763551207566943	0.794209663546538	0.911516956607476
miR-139-x	5	7	1	7	7	3	6	10	0.7148	0.6629	0.1587	0.7121	0.9594	0.4761	0.7988	1.3009	0.562125	0.8838	0.652828952200627	0.32542857609869	0.597797484233595
miR-140-x	40	42	43	64	32	27	25	31	5.7183	3.9773	6.8222	6.5108	4.3856	4.2845	3.3282	4.0326	5.75715	4.007725	-0.522571283698483	0.00925545731038097	0.0665082419117641
miR-140-y	19890	25312	17131	30575	22955	20940	20222	24350	2843.4360	2397.0101	2717.9289	3110.4530	3145.9914	3322.8491	2692.1054	3167.5794	2767.207	3082.131325	0.155497765929843	0.863338925546888	0.944149774470132
miR-1417-y	7	9	0	5	4	5	8	8	1.0007	0.8523	0.01	0.5087	0.5482	0.7934	1.0650	1.0407	0.592925	0.861825	0.539545321469436	0.398395406970765	0.662464415154168
miR-142-x	3	8	3	6	6	3	9	5	0.4289	0.7576	0.4760	0.6104	0.8223	0.4761	1.1981	0.6504	0.568225	0.786725	0.469397122610663	0.596012996628359	0.819580953873374
miR-142-y	7	6	13	13	6	6	6	8	1.0007	0.5682	2.0625	1.3225	0.8223	0.9521	0.7988	1.0407	1.238475	0.903475	-0.455008160437846	0.224022821525414	0.510532422100264
miR-1421-y	1	0	0	0	0	0	0	0	0.1430	0.01	0.01	0.01	0.01	0.01	0.01	0.01	0.04325	0.01	-2.11270013274936	0.231167496120199	0.516390665335905
miR-143-x	1217	1825	879	1505	1517	1336	1506	1637	173.9800	172.8249	139.4583	153.1065	207.9054	212.0022	200.4901	212.9498	159.842425	208.336875	0.382267838849412	0.0685369142507604	0.255699178804334
miR-143-y	42659	52836	44197	65802	59937	51101	51197	63798	6098.4484	5003.4934	7012.1011	6694.1628	8214.3885	8108.9260	6815.7314	8299.1881	6202.051425	7859.5585	0.341702785063216	0.0744148680805847	0.272184112078535
miR-143-z	0	0	1	4	0	0	0	0	0.01	0.01	0.1587	0.4069	0.01	0.01	0.01	0.01	0.1464	0.01	-3.87184364850932	0.0156397583347198	0.0984456106030422
miR-144-x	1	3	1	1	2	1	4	6	0.1430	0.2841	0.1587	0.1017	0.2741	0.1587	0.5325	0.7805	0.171875	0.43645	1.34445667370053	0.119245958741091	0.362650631077776
miR-144-y	0	0	0	0	0	0	0	0	0.01	0.01	0.01	0.01	0.01	0.01	0.01	0.01	0.01	0.01	0	1	1
miR-145-x	7	6	9	5	8	9	3	14	1.0007	0.5682	1.4279	0.5087	1.0964	1.4282	0.3994	1.8212	0.876375	1.1863	0.43684866018688	0.397915853397102	0.662464415154168
miR-145-y	2031	3265	1680	3162	2295	2543	2826	3019	290.3478	309.1908	266.5414	321.6763	314.5306	403.5342	376.2185	392.7278	296.939075	371.752775	0.324176557632866	0.162957758550661	0.426844193364956
miR-146-x	153	200	206	271	167	151	126	196	21.8726	18.9397	32.6831	27.5693	22.8874	23.9613	16.7741	25.4967	25.266175	22.279875	-0.181466135310474	0.0868402736988973	0.300060860610658
miR-146-y	3	9	2	1	8	1	0	5	0.4289	0.8523	0.3173	0.1017	1.0964	0.1587	0.01	0.6504	0.42505	0.478875	0.172016560553742	0.969452665188539	0.987029700035781
miR-1468-x	3	10	2	15	4	5	3	6	0.4289	0.9470	0.3173	1.5260	0.5482	0.7934	0.3994	0.7805	0.8048	0.630375	-0.352419984960841	0.335874639535054	0.604723297788169
miR-147-x	4	5	2	3	5	5	1	2	0.5718	0.4735	0.3173	0.3052	0.6853	0.7934	0.1331	0.2602	0.41695	0.468	0.166634141527268	0.990897790861787	0.992731654756041
miR-147-y	0	0	0	1	1	2	1	1	0.01	0.01	0.01	0.1017	0.1371	0.3174	0.1331	0.1301	0.032925	0.179425	2.44612557511537	0.0756221106554843	0.275359434315037
miR-148-x	353	576	290	601	325	354	395	368	50.4642	54.5464	46.0101	61.1409	44.5414	56.1742	52.5854	47.8714	53.0404	50.2931	-0.076731173495689	0.174815188246744	0.447791586297655
miR-148-y	3516	4721	3344	5114	2720	2594	2906	3269	502.6406	447.0719	530.5443	520.2570	372.7770	411.6271	386.8687	425.2492	500.12845	399.1305	-0.325438147440409	0.00043575436997755	0.00594676551969362
miR-148-z	20	37	25	54	38	23	23	43	2.8592	3.5038	3.9664	5.4935	5.2079	3.6497	3.0619	5.5937	3.955725	4.3783	0.146428676848162	0.984659073794884	0.992604801888822
miR-149-x	2	3	3	10	0	3	5	7	0.2859	0.2841	0.4760	1.0173	0.01	0.4761	0.6656	0.9106	0.515825	0.515575	-0.000699386789384617	0.777254012580146	0.902016747257128
miR-15-x	8	6	4	8	8	9	4	4	1.1437	0.5682	0.6346	0.8139	1.0964	1.4282	0.5325	0.5203	0.7901	0.89435	0.17880427301233	0.95488038678906	0.987029700035781
miR-15-y	18	16	11	26	33	26	44	34	2.5732	1.5152	1.7452	2.6450	4.5227	4.1258	5.8576	4.4229	2.11965	4.73225	1.15870022747644	0.000275029829539164	0.00409769213918901
miR-151-x	15	13	19	36	40	33	34	38	2.1444	1.2311	3.0145	3.6623	5.4820	5.2366	4.5263	4.9432	2.513075	5.047025	1.0059795053875	0.000710418329206248	0.00874029823205263
miR-151-y	51602	78830	41778	69076	61189	55472	63197	65811	7376.9224	7465.0880	6628.3133	7027.2330	8385.9755	8802.5350	8413.2620	8561.0500	7124.389175	8540.705625	0.261588941996059	0.285260141650103	0.561721206470282
miR-151-z	92	90	145	159	165	136	93	200	13.1521	8.5229	23.0051	16.1754	22.6133	21.5811	12.3809	26.0171	15.213875	20.6481	0.440621376858685	0.112621755682225	0.34837663091035
miR-152-y	12341	17703	10538	16898	11509	10421	11637	12629	1764.2456	1676.4487	1671.9126	1719.0657	1577.3128	1653.6490	1549.2053	1642.8485	1707.91815	1605.7539	-0.0889880367084388	0.0702902546070758	0.260025907703624
miR-152-z	330	443	262	479	266	273	234	283	47.1762	41.9515	41.5678	48.7296	36.4554	43.3208	31.1518	36.8142	44.856275	36.93555	-0.280299758963843	0.00879442300992953	0.0646250813037355
miR-154-x	33	38	21	42	35	26	25	46	4.7176	3.5985	3.3318	4.2727	4.7968	4.1258	3.3282	5.9839	3.98015	4.558675	0.195791756649958	0.822623111642434	0.92489259290122
miR-154-y	8	11	5	7	13	4	16	11	1.1437	1.0417	0.7933	0.7121	1.7817	0.6347	2.1300	1.4309	0.9227	1.494325	0.695560391481355	0.211605325840743	0.498143029051131
miR-1545-x	1	2	0	0	1	1	0	0	0.1430	0.1894	0.01	0.01	0.1371	0.1587	0.01	0.01	0.0881	0.07895	-0.158202753060176	0.817692263813464	0.923457744390171
miR-155-x	71	72	71	84	55	59	45	77	10.1500	6.8183	11.2645	8.5455	7.5378	9.3624	5.9907	10.0166	9.194575	8.226875	-0.160438367402059	0.18965258881809	0.466733242086202
miR-155-y	0	4	2	2	0	1	1	2	0.01	0.3788	0.3173	0.2035	0.01	0.1587	0.1331	0.2602	0.2274	0.1405	-0.694662123783959	0.39732555574236	0.662464415154168
miR-155-z	3	0	4	2	6	8	3	7	0.4289	0.01	0.6346	0.2035	0.8223	1.2695	0.3994	0.9106	0.31925	0.85045	1.41353979894421	0.0112352033098101	0.0769872159288257
miR-1559-x	0	0	0	0	0	0	0	0	0.01	0.01	0.01	0.01	0.01	0.01	0.01	0.01	0.01	0.01	0	1	1
miR-16-x	78	110	58	90	64	61	68	74	11.1507	10.4168	9.2020	9.1559	8.7712	9.6797	9.0527	9.6263	9.98135	9.282475	-0.104725431952383	0.259202721963767	0.548435294707155
miR-16-y	23	33	13	11	26	13	20	34	3.2880	3.1251	2.0625	1.1191	3.5633	2.0629	2.6626	4.4229	2.398675	3.177925	0.405847379043041	0.293780297792856	0.568652209315373
miR-16-z	0	3	3	4	2	1	2	3	0.01	0.2841	0.4760	0.4069	0.2741	0.1587	0.2663	0.3903	0.29425	0.27235	-0.111580548085363	0.777483299972688	0.902016747257128
miR-1630-z	0	13	0	4	3	5	1	1	0.01	1.2311	0.01	0.4069	0.4112	0.7934	0.1331	0.1301	0.4145	0.36695	-0.175788604500773	0.643602784175564	0.836165988471082
miR-1677-y	0	0	0	0	0	0	0	0	0.01	0.01	0.01	0.01	0.01	0.01	0.01	0.01	0.01	0.01	0	1	1
miR-1687-x	3	4	4	1	5	4	7	5	0.4289	0.3788	0.6346	0.1017	0.6853	0.6347	0.9319	0.6504	0.386	0.725575	0.910523900548695	0.133960233633277	0.383013062359933
miR-1688-z	15	31	9	7	10	16	7	18	2.1444	2.9357	1.4279	0.7121	1.3705	2.5389	0.9319	2.3415	1.805025	1.7957	-0.00747247364483444	0.806339960276474	0.916372355135755
miR-1696-z	1	1	0	0	2	0	1	3	0.1430	0.0947	0.01	0.01	0.2741	0.01	0.1331	0.3903	0.064425	0.201875	1.64776972260903	0.173170821945815	0.445688454580039
miR-1697-z	2	3	2	1	1	1	3	2	0.2859	0.2841	0.3173	0.1017	0.1371	0.1587	0.3994	0.2602	0.24725	0.23885	-0.0498656441752075	0.842933708531467	0.933781952697887
miR-17-x	71	96	115	153	192	164	128	213	10.1500	9.0911	18.2454	15.5650	26.3137	26.0242	17.0403	27.7082	13.262875	24.2716	0.871875671967995	3.91488750972503e-05	0.00084464112518489
miR-17-y	51	67	37	83	41	54	39	63	7.2909	6.3448	5.8703	8.4437	5.6191	8.5690	5.1920	8.1954	6.987425	6.893875	-0.0194457528321348	0.46388794441834	0.729287533141708
miR-17-z	3	2	2	1	1	2	1	2	0.4289	0.1894	0.3173	0.1017	0.1371	0.3174	0.1331	0.2602	0.259325	0.21195	-0.291037328257298	0.690914246237112	0.865754072453651
miR-1711-z	0	0	1	4	3	2	2	4	0.01	0.01	0.1587	0.4069	0.4112	0.3174	0.2663	0.5203	0.1464	0.3788	1.37152077718434	0.109449673496568	0.34225145382945
miR-1719-z	0	2	0	0	1	0	0	0	0.01	0.1894	0.01	0.01	0.1371	0.01	0.01	0.01	0.05485	0.041775	-0.392851792342005	0.723654798260523	0.87457352549666
miR-1747-x	3	1	0	3	3	2	1	1	0.4289	0.0947	0.01	0.3052	0.4112	0.3174	0.1331	0.1301	0.2097	0.24795	0.241722363916877	0.881905248054379	0.953538031185294
miR-1788-y	0	0	0	1	0	1	0	0	0.01	0.01	0.01	0.1017	0.01	0.1587	0.01	0.01	0.032925	0.047175	0.518839077343931	0.858740759843467	0.941657659679805
miR-18-x	1	3	0	0	3	6	3	3	0.1430	0.2841	0.01	0.01	0.4112	0.9521	0.3994	0.3903	0.111775	0.53825	2.26767886851195	0.0063518475129503	0.049120954100149
miR-18-y	7	10	9	11	9	5	9	8	1.0007	0.9470	1.4279	1.1191	1.2335	0.7934	1.1981	1.0407	1.123675	1.066425	-0.0754423191083805	0.614250605934096	0.824415689286754
miR-1802-z	2	1	0	2	0	1	0	1	0.2859	0.0947	0.01	0.2035	0.01	0.1587	0.01	0.1301	0.148525	0.0772	-0.944033035931081	0.358392457476065	0.625165790484565
miR-181-x	115	154	103	214	115	106	93	132	16.4402	14.5836	16.3415	21.7706	15.7608	16.8205	12.3809	17.1713	17.283975	15.533375	-0.15406372524607	0.124395850311207	0.370676809000735
miR-181-y	268	430	232	428	188	217	269	275	38.3128	40.7204	36.8081	43.5413	25.7655	34.4345	35.8113	35.7735	39.84565	32.9462	-0.274310156943466	0.0102693947442475	0.0725108568028607
miR-1814-z	0	3	1	1	0	2	1	1	0.01	0.2841	0.1587	0.1017	0.01	0.3174	0.1331	0.1301	0.138625	0.14765	0.0909938960848821	0.958847087153507	0.987029700035781
miR-1821-x	1	3	2	2	1	1	2	2	0.1430	0.2841	0.3173	0.2035	0.1371	0.1587	0.2663	0.2602	0.236975	0.205575	-0.205070039190404	0.697340347191994	0.865754072453651
miR-1839-x	24	29	28	41	32	30	34	46	3.4310	2.7463	4.4424	4.1710	4.3856	4.7605	4.5263	5.9839	3.697675	4.914075	0.410301449266044	0.25282868061118	0.543531348953286
miR-1839-y	15	19	12	17	15	21	24	23	2.1444	1.7993	1.9039	1.7294	2.0558	3.3324	3.1951	2.9920	1.89425	2.893825	0.611350931661355	0.123655471969147	0.369866637039569
miR-1839-z	0	1	1	0	0	0	0	2	0.01	0.0947	0.1587	0.01	0.01	0.01	0.01	0.2602	0.06835	0.07255	0.0860342764606846	0.967518524457045	0.987029700035781
miR-1842-x	10	8	5	11	4	6	6	16	1.4296	0.7576	0.7933	1.1191	0.5482	0.9521	0.7988	2.0814	1.0249	1.095125	0.0956123995130052	0.918491006806492	0.970481063795539
miR-1842-z	4	5	3	11	5	5	6	7	0.5718	0.4735	0.4760	1.1191	0.6853	0.7934	0.7988	0.9106	0.6601	0.797025	0.27194037935763	0.785109884082082	0.905764197940327
miR-1843-x	12	30	10	26	20	18	20	18	1.7155	2.8410	1.5866	2.6450	2.7410	2.8563	2.6626	2.3415	2.197025	2.65035	0.270631605405898	0.689982055116031	0.865754072453651
miR-1843-y	21	25	12	16	14	17	18	23	3.0021	2.3675	1.9039	1.6277	1.9187	2.6976	2.3963	2.9920	2.2253	2.50115	0.168591738369698	0.853163953223561	0.939347972905127
miR-1843-z	5	0	0	1	1	0	1	0	0.7148	0.01	0.01	0.1017	0.1371	0.01	0.1331	0.01	0.209125	0.07255	-1.52731802085897	0.185377552787497	0.461402716169545
miR-185-x	3272	4413	2900	5256	5535	4945	5378	5853	467.7588	417.9048	460.1012	534.7029	758.5738	784.6938	715.9600	761.3898	470.116925	755.15435	0.683751933749132	2.02318775821219e-05	0.000490396555124865
miR-185-y	7	4	5	10	9	2	9	9	1.0007	0.3788	0.7933	1.0173	1.2335	0.3174	1.1981	1.1708	0.797525	0.97995	0.297178396741685	0.755537491091478	0.894303154646437
miR-185-z	6	7	15	11	16	12	9	18	0.8577	0.6629	2.3798	1.1191	2.1928	1.9042	1.1981	2.3415	1.254875	1.90915	0.605386796002622	0.13378444652999	0.383013062359933
miR-186-x	65	102	80	120	122	82	97	128	9.2923	9.6593	12.6924	12.2078	16.7201	13.0121	12.9134	16.6509	10.96295	14.824125	0.435310888935808	0.126489084999076	0.374467906398526
miR-187-y	28	43	33	47	48	50	54	48	4.0028	4.0720	5.2356	4.7814	6.5784	7.9342	7.1889	6.2441	4.52295	6.9864	0.627285197843998	0.0371409333357695	0.173619110403318
miR-188-x	3	1	4	1	3	1	0	1	0.4289	0.0947	0.6346	0.1017	0.4112	0.1587	0.01	0.1301	0.314975	0.1775	-0.827418299844939	0.292904371141427	0.568652209315373
miR-19-x	1	8	3	5	0	2	2	2	0.1430	0.7576	0.4760	0.5087	0.01	0.3174	0.2663	0.2602	0.471325	0.213475	-1.14265508064125	0.0647351450953168	0.245057985162691
miR-19-y	47	36	78	91	64	81	44	80	6.7190	3.4091	12.3751	9.2576	8.7712	12.8534	5.8576	10.4068	7.9402	9.47225	0.25453181151688	0.470088419399583	0.734966191386616
miR-19-z	4	9	9	10	14	2	2	11	0.5718	0.8523	1.4279	1.0173	1.9187	0.3174	0.2663	1.4309	0.967325	0.983325	0.0236676372972559	0.687268970559046	0.865754072453651
miR-190-x	2	0	6	4	2	3	2	1	0.2859	0.01	0.9519	0.4069	0.2741	0.4761	0.2663	0.1301	0.413675	0.28665	-0.529207493460752	0.439324511717746	0.706710508532528
miR-191-x	93	110	123	163	155	131	82	198	13.2951	10.4168	19.5146	16.5823	21.2428	20.7876	10.9165	25.7569	14.9522	19.67595	0.39607552228721	0.182626600492969	0.458401235240466
miR-191-y	66	94	45	87	61	82	88	80	9.4352	8.9017	7.1395	8.8507	8.3601	13.0121	11.7152	10.4068	8.581775	10.87355	0.341475047189493	0.35648105809336	0.623963904639497
miR-191-z	5	4	2	3	1	3	3	1	0.7148	0.3788	0.3173	0.3052	0.1371	0.4761	0.3994	0.1301	0.429025	0.285675	-0.586686929790404	0.281641488641595	0.561721206470282
miR-1911-x	2	6	0	1	0	0	0	0	0.2859	0.5682	0.01	0.1017	0.01	0.01	0.01	0.01	0.24145	0.01	-4.59365255839793	0.00248333311269332	0.0241492992515806
miR-192-x	129	288	215	185	267	228	202	257	18.4416	27.2732	34.1110	18.8204	36.5925	36.1800	26.8918	33.4319	24.66155	33.27405	0.432133999423711	0.0526244997674421	0.215842007764729
miR-192-z	17	35	34	28	32	31	31	41	2.4303	3.3144	5.3943	2.8485	4.3856	4.9192	4.1270	5.3335	3.496875	4.691325	0.423929223507771	0.197932962162191	0.479050865203277
miR-193-x	7	9	7	8	5	7	4	5	1.0007	0.8523	1.1106	0.8139	0.6853	1.1108	0.5325	0.6504	0.944375	0.74475	-0.342603631802661	0.313328750832913	0.58690414227526
miR-1936-z	0	0	0	0	1	2	0	0	0.01	0.01	0.01	0.01	0.1371	0.3174	0.01	0.01	0.01	0.118625	3.56833618213375	0.0339714782087772	0.164563653980831
miR-194-x	1	2	5	2	1	3	1	2	0.1430	0.1894	0.7933	0.2035	0.1371	0.4761	0.1331	0.2602	0.3323	0.251625	-0.401211025883329	0.586074695602606	0.811411172769507
miR-194-y	2	7	4	4	7	8	9	6	0.2859	0.6629	0.6346	0.4069	0.9594	1.2695	1.1981	0.7805	0.497575	1.051875	1.07997736546379	0.0596164321894867	0.236139233843235
miR-195-x	66	94	71	92	73	80	78	76	9.4352	8.9017	11.2645	9.3593	10.0047	12.6947	10.3839	9.8865	9.740175	10.74245	0.141303463902397	0.975774763920985	0.988815320034397
miR-195-y	717	951	586	1033	642	627	647	775	102.5009	90.0583	92.9722	105.0891	87.9863	99.4951	86.1335	100.8162	97.655125	93.607775	-0.0610673955236628	0.176418438928889	0.450557423926688
miR-196-y	3	0	1	5	0	0	1	2	0.4289	0.01	0.1587	0.5087	0.01	0.01	0.1331	0.2602	0.276575	0.103325	-1.42048139145251	0.109587903935538	0.34225145382945
miR-1961-z	0	1	0	1	0	1	0	0	0.01	0.0947	0.01	0.1017	0.01	0.1587	0.01	0.01	0.0541	0.047175	-0.19760607622637	0.73677584985055	0.885002943903323
miR-1962-z	2	2	1	0	1	1	1	5	0.2859	0.1894	0.1587	0.01	0.1371	0.1587	0.1331	0.6504	0.161	0.269825	0.74496333565089	0.416274201005517	0.680109962206197
miR-1984-y	1	2	0	1	0	1	1	1	0.1430	0.1894	0.01	0.1017	0.01	0.1587	0.1331	0.1301	0.111025	0.107975	-0.0401872547600907	0.867129797720862	0.945748013095151
miR-199-x	513	650	545	939	287	321	284	378	73.3375	61.5541	86.4673	95.5263	39.3335	50.9377	37.8082	49.1723	79.2213	44.312925	-0.838160816534988	4.85733776659682e-10	4.1517455436596e-08
miR-199-y	1250	1907	1114	1796	678	573	571	660	178.6976	180.5902	176.7423	182.7105	92.9202	90.9261	76.0158	85.8564	179.68515	86.429625	-1.05587337608468	8.48623796841166e-17	2.75633009214011e-14
miR-199-z	15	29	18	17	13	11	16	13	2.1444	2.7463	2.8558	1.7294	1.7817	1.7455	2.1300	1.6911	2.368975	1.837075	-0.366852446985358	0.130595369676386	0.379404079346066
miR-20-x	132	167	213	277	387	326	231	370	18.8705	15.8147	33.7936	28.1797	53.0385	51.7311	30.7525	48.1316	24.164625	45.913425	0.926019450267508	3.41800673609804e-05	0.000792977562774746
miR-20-y	7	9	5	17	16	10	19	18	1.0007	0.8523	0.7933	1.7294	2.1928	1.5868	2.5294	2.3415	1.093925	2.162625	0.983269693429207	0.0240467007455399	0.131046449700526
miR-20-z	0	0	2	4	3	6	2	4	0.01	0.01	0.3173	0.4069	0.4112	0.9521	0.2663	0.5203	0.18605	0.537475	1.53050726058293	0.0372040950864253	0.173619110403318
miR-200-x	15	24	21	14	23	23	21	21	2.1444	2.2728	3.3318	1.4242	3.1522	3.6497	2.7957	2.7318	2.2933	3.08235	0.426605594132529	0.262471036534511	0.548924718200217
miR-200-y	73	150	108	93	136	114	123	135	10.4359	14.2048	17.1348	9.4611	18.6389	18.0900	16.3747	17.5615	12.80915	17.666275	0.463823130999028	0.0579690064989399	0.231152694489841
miR-200-z	2	8	10	1	8	11	5	5	0.2859	0.7576	1.5866	0.1017	1.0964	1.7455	0.6656	0.6504	0.68295	1.039475	0.60600319573771	0.203115458465517	0.485087506688236
miR-2017-y	0	2	0	0	0	1	2	0	0.01	0.1894	0.01	0.01	0.01	0.1587	0.2663	0.01	0.05485	0.11125	1.02024181033793	0.555632050620915	0.794333056997407
miR-202-x	37738	74188	40687	60012	59095	47065	77853	70631	5394.9517	7025.4972	6455.2200	6105.1350	8098.9920	7468.4762	10364.3794	9188.0616	6245.200975	8779.9773	0.491469210250497	0.00323456216996029	0.0296775647684492
miR-202-y	2805	4302	1819	3633	3255	3599	3873	4103	400.9974	407.3932	288.5945	369.5920	446.0990	571.1048	515.6030	533.7404	366.644275	516.6368	0.49476939771128	0.00543277398778964	0.0430381705179042
miR-202-z	37	85	47	61	75	37	74	76	5.2894	8.0494	7.4568	6.2056	10.2788	5.8713	9.8514	9.8865	6.7503	8.972	0.410477999905963	0.23579698701362	0.520291177867008
miR-203-y	588	869	450	975	798	771	854	920	84.0593	82.2931	71.3950	99.1886	109.3662	122.3456	113.6909	119.6786	84.234	116.270325	0.465008351352434	0.021474865824094	0.124110968321454
miR-203-z	3	7	3	1	0	4	5	4	0.4289	0.6629	0.4760	0.1017	0.01	0.6347	0.6656	0.5203	0.417375	0.45765	0.132900492349335	0.974574985206395	0.988815320034397
miR-204-x	144	166	170	236	194	172	153	184	20.5860	15.7200	26.9715	24.0087	26.5878	27.2937	20.3685	23.9357	21.82155	24.546425	0.169759341344201	0.767631935306622	0.899447520157253
miR-204-y	6	14	6	10	4	5	11	10	0.8577	1.3258	0.9519	1.0173	0.5482	0.7934	1.4644	1.3009	1.038175	1.026725	-0.0159998329478887	0.680073700281275	0.86197224041162
miR-206-x	1	2	1	0	0	0	1	2	0.1430	0.1894	0.1587	0.01	0.01	0.01	0.1331	0.2602	0.125275	0.103325	-0.277909174055037	0.758988660272452	0.895132595702587
miR-206-z	2	0	2	1	9	3	0	0	0.2859	0.01	0.3173	0.1017	1.2335	0.4761	0.01	0.01	0.178725	0.4324	1.27462507082322	0.185647577661801	0.461402716169545
miR-21-x	10157	11213	11943	16680	16100	14682	12305	16987	1452.0251	1061.8550	1894.8237	1696.8882	2206.5111	2329.8028	1638.1345	2209.7606	1526.398	2096.05225	0.45754349442569	0.015997036833413	0.0995371180745697
miR-21-y	70	77	38	75	73	71	55	68	10.0071	7.2918	6.0289	7.6299	10.0047	11.2666	7.3220	8.8458	7.739425	9.359775	0.274247463791332	0.507967478482636	0.762420688591313
miR-21-z	20	33	16	28	27	37	32	42	2.8592	3.1251	2.5385	2.8485	3.7004	5.8713	4.2601	5.4636	2.842825	4.82385	0.762859754992246	0.0190055896587305	0.113058892328858
miR-210-x	0	0	2	1	0	1	0	3	0.01	0.01	0.3173	0.1017	0.01	0.1587	0.01	0.3903	0.10975	0.14225	0.374207712771224	0.693749777681103	0.865754072453651
miR-210-y	45	41	31	65	50	43	40	47	6.4331	3.8826	4.9183	6.6126	6.8525	6.8234	5.3251	6.1140	5.46165	6.27875	0.201140505344099	0.731855985593108	0.880395644891265
miR-210-z	1000	1145	962	1553	1063	1081	905	1223	142.9581	108.4299	152.6267	157.9896	145.6846	171.5377	120.4804	159.0944	140.501075	149.199275	0.086659356343221	0.741089290787013	0.887558265662322
miR-211-x	18	30	16	27	15	18	11	13	2.5732	2.8410	2.5385	2.7468	2.0558	2.8563	1.4644	1.6911	2.674875	2.0169	-0.407331918879231	0.0696995356933835	0.258429328689623
miR-211-z	1	2	2	3	1	10	1	5	0.1430	0.1894	0.3173	0.3052	0.1371	1.5868	0.1331	0.6504	0.238725	0.62685	1.39277060168649	0.0576993846265187	0.230811583469578
miR-2113-z	2	1	0	0	0	0	0	2	0.2859	0.0947	0.01	0.01	0.01	0.01	0.01	0.2602	0.10015	0.07255	-0.465114901745963	0.723784986617925	0.87457352549666
miR-2114-z	5	11	5	7	12	10	11	4	0.7148	1.0417	0.7933	0.7121	1.6446	1.5868	1.4644	0.5203	0.815475	1.304025	0.677258974278468	0.270606651737296	0.554041952115026
miR-212-x	11	28	12	30	25	17	18	17	1.5725	2.6516	1.9039	3.0520	3.4263	2.6976	2.3963	2.2115	2.295	2.682925	0.225312571611448	0.821071069190122	0.924644411016492
miR-212-y	0	1	1	1	1	0	1	1	0.01	0.0947	0.1587	0.1017	0.1371	0.01	0.1331	0.1301	0.091275	0.102575	0.168387485457651	0.988237191727844	0.992731654756041
miR-2137-z	2	5	3	4	4	4	3	6	0.2859	0.4735	0.4760	0.4069	0.5482	0.6347	0.3994	0.7805	0.410575	0.5907	0.524779827850871	0.482197929233123	0.742969105383864
miR-214-x	1080	1618	813	1536	717	665	698	738	154.3947	153.2223	128.9870	156.2602	98.2651	105.5251	92.9230	96.0030	148.21605	98.17905	-0.594214570392457	3.79538277519261e-07	1.46754800640781e-05
miR-214-y	577	843	413	842	335	326	353	436	82.4868	79.8309	65.5248	85.6583	45.9119	51.7311	46.9940	56.7172	78.3752	50.33855	-0.638733559106284	4.7991167823865e-07	1.81250364060365e-05
miR-214-z	23	28	22	47	17	9	21	17	3.2880	2.6516	3.4904	4.7814	2.3299	1.4282	2.7957	2.2115	3.55285	2.191325	-0.697173310589392	0.00390571254610172	0.0338925337662078
miR-215-x	151	298	302	204	401	299	281	348	21.5867	28.2202	47.9140	20.7533	54.9572	47.4466	37.4088	45.2697	29.61855	46.270575	0.643594013191178	0.00254961408086928	0.024646269448403
miR-215-y	2	3	5	2	2	4	6	3	0.2859	0.2841	0.7933	0.2035	0.2741	0.6347	0.7988	0.3903	0.3917	0.524475	0.421124877620432	0.56689302157468	0.794333056997407
miR-215-z	7	36	17	13	16	12	13	15	1.0007	3.4091	2.6971	1.3225	2.1928	1.9042	1.7307	1.9513	2.10735	1.94475	-0.115845237679564	0.567079684778549	0.794333056997407
miR-218-x	15	19	18	26	15	19	16	23	2.1444	1.7993	2.8558	2.6450	2.0558	3.0150	2.1300	2.9920	2.361125	2.5482	0.110004093407263	0.969019486861372	0.987029700035781
miR-218-z	14	22	15	22	14	15	14	15	2.0014	2.0834	2.3798	2.2381	1.9187	2.3803	1.8638	1.9513	2.175675	2.028525	-0.101031981690565	0.460472212170625	0.727172378057561
miR-2184-x	0	0	0	0	0	0	0	0	0.01	0.01	0.01	0.01	0.01	0.01	0.01	0.01	0.01	0.01	0	1	1
miR-219-x	0	0	0	1	0	0	0	2	0.01	0.01	0.01	0.1017	0.01	0.01	0.01	0.2602	0.032925	0.07255	1.13979217381023	0.518312763609814	0.766611956377356
miR-219-y	16	15	10	15	13	11	9	13	2.2873	1.4205	1.5866	1.5260	1.7817	1.7455	1.1981	1.6911	1.7051	1.6041	-0.0880922697427458	0.563898819366615	0.794333056997407
miR-2196-z	0	0	1	0	0	2	2	3	0.01	0.01	0.1587	0.01	0.01	0.3174	0.2663	0.3903	0.047175	0.246	2.38256389262616	0.0284937477859837	0.149628394313437
miR-22-x	140	243	126	229	253	259	320	270	20.0141	23.0118	19.9906	23.2966	34.6737	41.0992	42.6008	35.1231	21.578275	38.3742	0.830557136234136	4.65137240001508e-05	0.00095618085792715
miR-22-y	30	43	31	53	61	63	81	78	4.2887	4.0720	4.9183	5.3918	8.3601	9.9971	10.7833	10.1467	4.6677	9.8218	1.07327560555066	3.68358381515796e-05	0.000830852793863407
miR-22-z	1	1	0	2	0	1	0	1	0.1430	0.0947	0.01	0.2035	0.01	0.1587	0.01	0.1301	0.1128	0.0772	-0.547094315130713	0.556231156755149	0.794333056997407
miR-2201-y	0	0	1	0	0	0	0	0	0.01	0.01	0.1587	0.01	0.01	0.01	0.01	0.01	0.047175	0.01	-2.23802251782572	0.210896236286267	0.49781320890828
miR-221-x	31	60	33	41	55	50	40	46	4.4317	5.6819	5.2356	4.1710	7.5378	7.9342	5.3251	5.9839	4.88005	6.69525	0.456241997227439	0.178500737909162	0.455078804339841
miR-221-y	10	7	7	13	9	13	11	6	1.4296	0.6629	1.1106	1.3225	1.2335	2.0629	1.4644	0.7805	1.1314	1.385325	0.292115399013625	0.71958991208817	0.87457352549666
miR-221-z	4	3	4	8	6	3	9	9	0.5718	0.2841	0.6346	0.8139	0.8223	0.4761	1.1981	1.1708	0.5761	0.916825	0.670327126247434	0.286673666350219	0.562268157189319
miR-222-y	76	88	99	138	154	145	178	275	10.8648	8.3335	15.7069	14.0390	21.1058	23.0092	23.6967	35.7735	12.23605	25.8963	1.08160807661213	1.98568898811904e-07	8.26861260693672e-06
miR-223-x	10	21	7	19	12	18	14	13	1.4296	1.9887	1.1106	1.9329	1.6446	2.8563	1.8638	1.6911	1.61545	2.01395	0.318091767985513	0.645469958253595	0.836165988471082
miR-223-y	0	1	1	3	5	4	1	1	0.01	0.0947	0.1587	0.3052	0.6853	0.6347	0.1331	0.1301	0.14215	0.3958	1.47735751336998	0.129914597378765	0.378781519107926
miR-224-x	1	0	2	5	1	0	3	15	0.1430	0.01	0.3173	0.5087	0.1371	0.01	0.3994	1.9513	0.24475	0.62445	1.35127719937032	0.0739933709573925	0.271253350868635
miR-2285-z	1	3	2	1	8	4	3	2	0.1430	0.2841	0.3173	0.1017	1.0964	0.6347	0.3994	0.2602	0.211525	0.597675	1.4985330132949	0.049691906606349	0.210704063521438
miR-2288-z	5	7	2	10	5	2	1	1	0.7148	0.6629	0.3173	1.0173	0.6853	0.3174	0.1331	0.1301	0.678075	0.316475	-1.09935331649632	0.0288026650661389	0.149628394313437
miR-23-x	3	10	2	8	4	8	7	4	0.4289	0.9470	0.3173	0.8139	0.5482	1.2695	0.9319	0.5203	0.626775	0.817475	0.38322697423922	0.701613455527664	0.865820860012862
miR-23-y	175	247	183	245	231	170	189	263	25.0177	23.3905	29.0340	24.9243	31.6586	26.9763	25.1611	34.2125	25.591625	29.502125	0.205147116102526	0.695436310967661	0.865754072453651
miR-23-z	341	447	358	556	448	335	332	498	48.7487	42.3303	56.7987	56.5629	61.3986	53.1592	44.1983	64.7825	51.11015	55.88465	0.128842242800864	0.948798391215347	0.983244861382691
miR-2310-z	0	3	1	1	0	2	1	1	0.01	0.2841	0.1587	0.1017	0.01	0.3174	0.1331	0.1301	0.138625	0.14765	0.0909938960848821	0.958847087153507	0.987029700035781
miR-2313-x	3	2	0	0	1	1	1	1	0.4289	0.1894	0.01	0.01	0.1371	0.1587	0.1331	0.1301	0.159575	0.13975	-0.191386364725233	0.904990455221063	0.963740655264922
miR-2318-z	0	1	5	1	1	1	0	0	0.01	0.0947	0.7933	0.1017	0.1371	0.1587	0.01	0.01	0.249925	0.07895	-1.66248405024268	0.133383897333455	0.383013062359933
miR-2328-y	1	3	1	2	0	2	0	1	0.1430	0.2841	0.1587	0.2035	0.01	0.3174	0.01	0.1301	0.197325	0.116875	-0.755607384224684	0.324031850594414	0.59730729326371
miR-2329-x	0	0	0	0	0	0	1	1	0.01	0.01	0.01	0.01	0.01	0.01	0.1331	0.1301	0.01	0.0708	2.82374936030827	0.108493650012766	0.340800169479173
miR-2379-z	1	2	1	0	0	0	0	1	0.1430	0.1894	0.1587	0.01	0.01	0.01	0.01	0.1301	0.125275	0.040025	-1.64612522991332	0.221694768917211	0.508520204408969
miR-2380-z	2	4	3	5	1	5	4	7	0.2859	0.3788	0.4760	0.5087	0.1371	0.7934	0.5325	0.9106	0.41235	0.5934	0.525135519246158	0.492180482975066	0.754057645614629
miR-2383-z	2	0	0	5	0	3	4	3	0.2859	0.01	0.01	0.5087	0.01	0.4761	0.5325	0.3903	0.20365	0.352225	0.790405497144683	0.389474589459355	0.65538753084564
miR-2388-y	0	1	1	0	1	1	0	2	0.01	0.0947	0.1587	0.01	0.1371	0.1587	0.01	0.2602	0.06835	0.1415	1.04978881011318	0.36804726784076	0.634510364090652
miR-2397-y	2	9	3	2	3	3	4	6	0.2859	0.8523	0.4760	0.2035	0.4112	0.4761	0.5325	0.7805	0.454425	0.550075	0.275586130080958	0.743761345217365	0.888138547524265
miR-24-x	546	840	436	827	621	744	761	771	78.0551	79.5468	69.1738	84.1323	85.1083	118.0611	101.3101	100.2958	77.727	101.193825	0.380633518023842	0.106534559105678	0.339905941036584
miR-24-y	62	103	48	108	93	71	57	80	8.8634	9.7540	7.6155	10.9870	12.7457	11.2666	7.5883	10.4068	9.304975	10.50185	0.174569315364106	0.902984564922649	0.963376679232407
miR-24-z	14	28	26	42	22	21	28	29	2.0014	2.6516	4.1250	4.2727	3.0151	3.3324	3.7276	3.7725	3.262675	3.4619	0.0855087662542553	0.91493615982433	0.968615595537622
miR-2404-z	0	1	5	4	2	0	7	2	0.01	0.0947	0.7933	0.4069	0.2741	0.01	0.9319	0.2602	0.326225	0.36905	0.177948944072901	0.986117156269691	0.992731654756041
miR-2440-z	19	37	11	18	34	52	45	53	2.7162	3.5038	1.7452	1.8312	4.6597	8.2516	5.9907	6.8945	2.4491	6.449125	1.39685175056017	1.24306597922312e-06	3.83416771442085e-05
miR-2444-z	0	3	1	0	0	0	0	1	0.01	0.2841	0.1587	0.01	0.01	0.01	0.01	0.1301	0.1157	0.040025	-1.53141555659123	0.283852922886943	0.561721206470282
miR-2459-z	17	28	10	18	40	34	58	58	2.4303	2.6516	1.5866	1.8312	5.4820	5.3953	7.7214	7.5450	2.124925	6.535925	1.62097950689221	3.8679237525305e-08	1.79471662117415e-06
miR-2478-z	1035	2177	787	1421	899	1743	1759	2022	147.9616	206.1588	124.8619	144.5610	123.2083	276.5867	234.1714	263.0327	155.885825	224.249775	0.524616790678221	0.0158159611378032	0.0991703509181172
miR-2484-z	36	66	28	43	46	54	41	60	5.1465	6.2501	4.4424	4.3745	6.3043	8.5690	5.4582	7.8051	5.053375	7.03415	0.477128856897944	0.142400372072912	0.394638573799332
miR-25-x	18	19	13	36	18	32	14	17	2.5732	1.7993	2.0625	3.6623	2.4669	5.0779	1.8638	2.2115	2.524325	2.905025	0.202652913842713	0.903723647838848	0.963376679232407
miR-25-y	227	346	288	384	230	201	212	266	32.4515	32.7657	45.6928	39.0651	31.5216	31.8955	28.2230	34.6027	37.493775	31.5607	-0.248521884416133	0.0232547568110115	0.129779123921246
miR-25-z	7	3	12	11	8	6	8	13	1.0007	0.2841	1.9039	1.1191	1.0964	0.9521	1.0650	1.6911	1.07695	1.20115	0.157465055674998	0.769844135887619	0.899780589827614
miR-2574-x	0	2	0	1	0	0	0	2	0.01	0.1894	0.01	0.1017	0.01	0.01	0.01	0.2602	0.077775	0.07255	-0.100330875467637	0.831291627358701	0.929068782250971
miR-26-x	10845	15287	9446	14555	8439	6782	7045	8569	1550.3803	1447.6570	1498.6607	1480.7079	1156.5681	1076.1969	937.8836	1114.7018	1494.351475	1071.3376	-0.480106339399644	8.69840670722429e-07	3.07091575924614e-05
miR-26-y	30	54	26	58	30	32	42	34	4.2887	5.1137	4.1250	5.9005	4.1115	5.0779	5.5914	4.4229	4.856975	4.800925	-0.016745662082127	0.504497080214942	0.759543214330101
miR-26-z	86	112	116	144	64	58	55	61	12.2944	10.6062	18.4040	14.6494	8.7712	9.2037	7.3220	7.9352	13.9885	8.308025	-0.751663806680245	2.52871104865641e-05	0.000603915697502649
miR-2683-z	26	92	26	42	36	42	57	53	3.7169	8.7123	4.1250	4.2727	4.9338	6.6647	7.5883	6.8945	5.206725	6.520325	0.324567665231602	0.340720392260031	0.608054853879439
miR-27-x	129	129	80	155	122	101	114	122	18.4416	12.2161	12.6924	15.7684	16.7201	16.0271	15.1765	15.8704	14.779625	15.948525	0.109813337667242	0.949339866162598	0.983244861382691
miR-27-y	5624	6848	5061	8339	5239	4938	4769	5764	803.9962	648.4958	802.9559	848.3423	718.0069	783.5830	634.8853	749.8122	775.94755	721.57185	-0.104816079867321	0.0635130922516582	0.244420051698324
miR-27-z	185	280	166	297	182	188	171	228	26.4472	26.5156	26.3368	30.2144	24.9432	29.8326	22.7648	29.6595	27.3785	26.800025	-0.0308090606036718	0.310774960863064	0.586013305944869
miR-2709-x	0	3	0	1	0	0	2	2	0.01	0.2841	0.01	0.1017	0.01	0.01	0.2663	0.2602	0.10145	0.136625	0.429452630802608	0.840011315648671	0.933090544879235
miR-2779-z	1219	2432	789	1560	1215	1756	1693	1979	174.2659	230.3069	125.1793	158.7018	166.5162	278.6496	225.3849	257.4390	172.113475	231.997425	0.430748740219545	0.0288797777047404	0.149628394313437
miR-28-x	50	57	57	121	66	57	74	92	7.1479	5.3978	9.0434	12.3096	9.0453	9.0450	9.8514	11.9679	8.474675	9.9774	0.235505871580268	0.520514036765582	0.768190695225383
miR-28-y	707	679	600	1064	718	668	603	749	101.0714	64.3003	95.1934	108.2427	98.4022	106.0011	80.2759	97.4340	92.20195	95.5283	0.0511309281017399	0.650161041055971	0.837985341805474
miR-28-z	10	3	9	22	22	18	15	16	1.4296	0.2841	1.4279	2.2381	3.0151	2.8563	1.9969	2.0814	1.344925	2.487425	0.887127303797587	0.0181935719681305	0.110041324522235
miR-2803-z	0	0	3	0	0	1	2	2	0.01	0.01	0.4760	0.01	0.01	0.1587	0.2663	0.2602	0.1265	0.1738	0.458290697232728	0.478796045020313	0.742659768016226
miR-2817-z	0	1	1	0	0	1	0	0	0.01	0.0947	0.1587	0.01	0.01	0.1587	0.01	0.01	0.06835	0.047175	-0.534918820005614	0.655342799977992	0.842103551911362
miR-285-z	0	0	1	2	3	1	0	1	0.01	0.01	0.1587	0.2035	0.4112	0.1587	0.01	0.1301	0.09555	0.1775	0.89349124630195	0.489381328384088	0.750477126813748
miR-29-x	95	122	75	118	105	76	62	78	13.5810	11.5532	11.8992	12.0044	14.3903	12.0600	8.2539	10.1467	12.25945	11.212725	-0.12875732109128	0.157814103913108	0.417410594063335
miR-29-y	48	48	33	61	50	47	57	65	6.8620	4.5455	5.2356	6.2056	6.8525	7.4582	7.5883	8.4556	5.712175	7.58865	0.409803078074392	0.210841203084955	0.49781320890828
miR-29-z	1	2	1	0	0	0	0	1	0.1430	0.1894	0.1587	0.01	0.01	0.01	0.01	0.1301	0.125275	0.040025	-1.64612522991332	0.221694768917211	0.508520204408969
miR-290-x	1	1	0	1	0	1	0	2	0.1430	0.0947	0.01	0.1017	0.01	0.1587	0.01	0.2602	0.08735	0.109725	0.329012661942884	0.87498446896213	0.950484801066555
miR-2904-z	0	2	1	0	0	2	2	0	0.01	0.1894	0.1587	0.01	0.01	0.3174	0.2663	0.01	0.092025	0.150925	0.713734051428664	0.629455798804301	0.828292256470035
miR-2940-y	0	1	0	1	1	0	0	0	0.01	0.0947	0.01	0.1017	0.1371	0.01	0.01	0.01	0.0541	0.041775	-0.372988765765627	0.645949808225362	0.836165988471082
miR-2944-x	8	13	8	6	6	3	6	6	1.1437	1.2311	1.2692	0.6104	0.8223	0.4761	0.7988	0.7805	1.0636	0.719425	-0.564039483236126	0.149578187974781	0.407575465219873
miR-2954-y	0	0	0	0	0	0	0	0	0.01	0.01	0.01	0.01	0.01	0.01	0.01	0.01	0.01	0.01	0	1	1
miR-296-x	20	22	6	13	14	9	9	16	2.8592	2.0834	0.9519	1.3225	1.9187	1.4282	1.1981	2.0814	1.80425	1.6566	-0.12317396100385	0.536540622214484	0.783417909778122
miR-296-z	4	4	7	7	2	5	3	2	0.5718	0.3788	1.1106	0.7121	0.2741	0.7934	0.3994	0.2602	0.693325	0.431775	-0.683252069368134	0.147299013761075	0.40553159934565
miR-2960-z	0	0	0	0	0	0	0	2	0.01	0.01	0.01	0.01	0.01	0.01	0.01	0.2602	0.01	0.07255	2.85897561429202	0.0940919144919241	0.315062410587391
miR-2968-z	2	4	1	3	1	6	2	1	0.2859	0.3788	0.1587	0.3052	0.1371	0.9521	0.2663	0.1301	0.28215	0.3714	0.396511465691069	0.819839515430622	0.924644411016492
miR-2970-x	0	0	0	0	0	0	0	0	0.01	0.01	0.01	0.01	0.01	0.01	0.01	0.01	0.01	0.01	0	1	1
miR-2983-z	88	193	59	131	134	189	191	164	12.5803	18.2768	9.3607	13.3269	18.3648	29.9913	25.4274	21.3340	13.386175	23.779375	0.828967016657894	0.000168446011815922	0.00265588663290347
miR-299-x	157	239	139	193	131	85	109	159	22.4444	22.6330	22.0531	19.6343	17.9536	13.4882	14.5109	20.6836	21.6912	16.659075	-0.380801571091094	0.00366971041662548	0.0325661733147529
miR-30-x	1109	1273	1424	1944	1541	1556	1151	1733	158.5405	120.5513	225.9256	197.7668	211.1946	246.9128	153.2298	225.4380	175.69605	209.1938	0.251758337185419	0.40253033608818	0.667731630038002
miR-30-y	3240	4505	2579	4403	2960	2827	2825	3364	463.1842	426.6170	409.1728	447.9256	405.6691	448.6005	376.0853	437.6073	436.7249	416.99055	-0.0667101000185188	0.118001183756187	0.359538315985081
miR-30-z	4661	7439	3402	6164	2750	2821	3079	3236	666.3276	704.4626	539.7463	627.0755	376.8885	447.6484	409.8997	420.9563	634.403	413.848225	-0.616297823664858	1.01969568531871e-08	5.71029583778478e-07
miR-300-y	202	296	142	258	86	92	92	94	28.8775	28.0308	22.5291	26.2468	11.7863	14.5990	12.2477	12.2280	26.42105	12.71525	-1.05512797417041	7.72149073971141e-11	7.37629468311255e-09
miR-301-x	29	11	12	37	19	22	16	25	4.1458	1.0417	1.9039	3.7641	2.6040	3.4911	2.1300	3.2521	2.713875	2.8693	0.0803445448140109	0.940373885907615	0.97955074559704
miR-3064-x	4	2	0	3	0	1	0	3	0.5718	0.1894	0.01	0.3052	0.01	0.1587	0.01	0.3903	0.2691	0.14225	-0.919713738446473	0.260332439199331	0.548924718200217
miR-3065-x	11	6	5	14	11	11	3	3	1.5725	0.5682	0.7933	1.4242	1.5076	1.7455	0.3994	0.3903	1.08955	1.0107	-0.10837756968387	0.504886370541886	0.759543214330101
miR-3069-y	2	3	0	1	0	2	0	3	0.2859	0.2841	0.01	0.1017	0.01	0.3174	0.01	0.3903	0.170425	0.181925	0.0942068276632831	0.977803014756057	0.989002576431854
miR-31-x	2	0	3	5	6	0	0	4	0.2859	0.01	0.4760	0.5087	0.8223	0.01	0.01	0.5203	0.32015	0.34065	0.0895421968026003	0.895666249483702	0.958841126672071
miR-3113-y	0	0	0	1	0	0	0	1	0.01	0.01	0.01	0.1017	0.01	0.01	0.01	0.1301	0.032925	0.040025	0.281717962259742	0.92456057580753	0.973726572705207
miR-3116-z	21	17	16	21	14	20	16	28	3.0021	1.6099	2.5385	2.1364	1.9187	3.1737	2.1300	3.6424	2.321725	2.7162	0.226392612150433	0.699732913105261	0.865754072453651
miR-3120-y	0	1	0	1	0	0	1	0	0.01	0.0947	0.01	0.1017	0.01	0.01	0.1331	0.01	0.0541	0.040775	-0.407943717114931	0.619333990693341	0.825679689159903
miR-3135-z	51	100	44	65	63	62	62	58	7.2909	9.4699	6.9808	6.6126	8.6342	9.8384	8.2539	7.5450	7.58855	8.567875	0.175113186579325	0.852705353596148	0.939347972905127
miR-3154-z	0	1	0	1	2	0	0	0	0.01	0.0947	0.01	0.1017	0.2741	0.01	0.01	0.01	0.0541	0.076025	0.490845317203982	0.985611477669588	0.992731654756041
miR-3161-z	1	0	1	0	2	1	0	2	0.1430	0.01	0.1587	0.01	0.2741	0.1587	0.01	0.2602	0.080425	0.17575	1.12780875330716	0.27361537913857	0.554041952115026
miR-3193-z	0	2	0	1	0	1	1	1	0.01	0.1894	0.01	0.1017	0.01	0.1587	0.1331	0.1301	0.077775	0.107975	0.47331892167264	0.796850467851655	0.913145694445219
miR-32-y	0	3	1	0	2	3	2	4	0.01	0.2841	0.1587	0.01	0.2741	0.4761	0.2663	0.5203	0.1157	0.3842	1.73146865455804	0.0485139988303203	0.206789328347612
miR-320-y	5165	6233	4986	7938	4724	4321	4086	5336	738.3784	590.2562	791.0568	807.5479	647.4260	685.6748	543.9592	694.1357	731.809825	642.798925	-0.187101268591372	0.0133068066627052	0.0885666148370213
miR-320-z	246	305	363	462	213	239	175	274	35.1677	28.8831	57.5920	47.0001	29.1917	37.9255	23.2973	35.6434	42.160725	31.514475	-0.41988504685606	0.00179331742112647	0.0186688941789063
miR-3200-y	2	3	0	2	0	1	2	2	0.2859	0.2841	0.01	0.2035	0.01	0.1587	0.2663	0.2602	0.195875	0.1738	-0.172505192545542	0.721466146020541	0.87457352549666
miR-322-x	4	9	5	10	7	2	10	11	0.5718	0.8523	0.7933	1.0173	0.9594	0.3174	1.3313	1.4309	0.808675	1.00975	0.32036622936631	0.768718910149641	0.899780589827614
miR-323-y	276	430	211	387	259	331	359	336	39.4564	40.7204	33.4763	39.3702	35.4960	52.5245	47.7928	43.7087	38.255825	44.8805	0.23040931304613	0.602890352703861	0.821926919162516
miR-323-z	0	7	4	12	1	2	4	8	0.01	0.6629	0.6346	1.2208	0.1371	0.3174	0.5325	1.0407	0.632075	0.506925	-0.318323439127791	0.411067576178407	0.676922080305993
miR-324-y	21	25	20	24	13	11	19	22	3.0021	2.3675	3.1731	2.4416	1.7817	1.7455	2.5294	2.8619	2.746075	2.229625	-0.300569944413028	0.157314590249853	0.41676818036829
miR-325-x	2	3	2	2	4	0	2	3	0.2859	0.2841	0.3173	0.2035	0.5482	0.01	0.2663	0.3903	0.2727	0.3037	0.155332208252197	0.975443657498158	0.988815320034397
miR-325-y	1	1	0	0	2	0	0	0	0.1430	0.0947	0.01	0.01	0.2741	0.01	0.01	0.01	0.064425	0.076025	0.238853279171178	0.970011946586888	0.987029700035781
miR-326-y	2	3	1	1	4	0	0	1	0.2859	0.2841	0.1587	0.1017	0.5482	0.01	0.01	0.1301	0.2076	0.174575	-0.249959470973641	0.563050555472472	0.794333056997407
miR-328-y	17	21	13	21	18	12	19	29	2.4303	1.9887	2.0625	2.1364	2.4669	1.9042	2.5294	3.7725	2.154475	2.66825	0.308557487391146	0.586969616889181	0.8119579708927
miR-329-x	24	22	22	25	5	17	22	22	3.4310	2.0834	3.4904	2.5433	0.6853	2.6976	2.9288	2.8619	2.887025	2.2934	-0.332095598143272	0.114302213924293	0.352902652876526
miR-329-y	0	0	0	0	0	0	0	0	0.01	0.01	0.01	0.01	0.01	0.01	0.01	0.01	0.01	0.01	0	1	1
miR-329-z	42	78	28	71	57	55	60	62	6.0042	7.3865	4.4424	7.2230	7.8119	8.7276	7.9877	8.0653	6.264025	8.148125	0.379378142289942	0.27207549473518	0.554041952115026
miR-33-x	1	4	1	5	1	1	0	0	0.1430	0.3788	0.1587	0.5087	0.1371	0.1587	0.01	0.01	0.2973	0.07895	-1.91290829204741	0.0311151731973583	0.155957188319983
miR-33-y	1	3	0	3	1	1	2	1	0.1430	0.2841	0.01	0.3052	0.1371	0.1587	0.2663	0.1301	0.185575	0.17305	-0.100813427338487	0.757476960049482	0.894649151360261
miR-330-x	3	1	1	5	2	2	4	1	0.4289	0.0947	0.1587	0.5087	0.2741	0.3174	0.5325	0.1301	0.29775	0.313525	0.0744789778023763	0.883093082765442	0.954187070133784
miR-330-y	62	82	47	69	87	71	63	99	8.8634	7.7653	7.4568	7.0195	11.9234	11.2666	8.3870	12.8785	7.77625	11.113875	0.515215412956214	0.0758564280224718	0.27548322358479
miR-331-x	113	171	102	205	137	150	127	129	16.1543	16.1935	16.1829	20.8550	18.7759	23.8026	16.9072	16.7810	17.346425	19.066675	0.136414914673726	0.971049898679062	0.987467148061864
miR-331-y	10	13	8	7	9	15	8	9	1.4296	1.2311	1.2692	0.7121	1.2335	2.3803	1.0650	1.1708	1.1605	1.4624	0.333591452826225	0.596765382119974	0.819854520286346
miR-335-y	870	1309	818	1431	886	852	905	1086	124.3735	123.9604	129.7803	145.5784	121.4266	135.1990	120.4804	141.2727	130.92315	129.594675	-0.0147137794301819	0.286524099812188	0.562268157189319
miR-337-x	2	3	2	4	0	1	0	0	0.2859	0.2841	0.3173	0.4069	0.01	0.1587	0.01	0.01	0.32355	0.047175	-2.77789425428116	0.00525197290197347	0.0420157832157878
miR-337-y	0	1	1	1	2	4	2	2	0.01	0.0947	0.1587	0.1017	0.2741	0.6347	0.2663	0.2602	0.091275	0.358825	1.97498874021223	0.0437861365177928	0.194286026516108
miR-339-x	925	1392	800	1436	1134	1183	1021	1319	132.2362	131.8204	126.9245	146.0870	155.4151	187.7235	135.9232	171.5826	134.267025	162.6611	0.276764242396569	0.344267559962166	0.609031064682525
miR-339-z	31	41	21	55	31	22	28	29	4.4317	3.8826	3.3318	5.5953	4.2486	3.4911	3.7276	3.7725	4.31035	3.80995	-0.178032956178947	0.222780179340875	0.51009640638109
miR-34-x	188	180	201	268	266	221	204	254	26.8761	17.0457	31.8898	27.2642	36.4554	35.0692	27.1580	33.0417	25.76895	32.931075	0.353815854635792	0.149466203406376	0.407575465219873
miR-34-y	29	36	29	40	49	36	27	49	4.1458	3.4091	4.6010	4.0693	6.7155	5.7126	3.5944	6.3742	4.0563	5.599175	0.465049915010225	0.186889139905131	0.461960370176458
miR-34-z	0	0	0	1	2	1	1	0	0.01	0.01	0.01	0.1017	0.2741	0.1587	0.1331	0.01	0.032925	0.143975	2.1285629764396	0.180198516688601	0.457253736097325
miR-340-x	122	129	96	195	132	140	173	170	17.4409	12.2161	15.2309	19.8377	18.0906	22.2158	23.0311	22.1145	16.1814	21.363	0.400777824675744	0.128070721753856	0.377471600958734
miR-340-y	6	8	9	12	10	9	18	18	0.8577	0.7576	1.4279	1.2208	1.3705	1.4282	2.3963	2.3415	1.066	1.884125	0.821687243890689	0.0690039960118389	0.256435902799145
miR-3418-z	1	3	1	3	0	1	0	0	0.1430	0.2841	0.1587	0.3052	0.01	0.1587	0.01	0.01	0.22275	0.047175	-2.23933100880884	0.0316893821549836	0.157380907093864
miR-342-x	10	10	13	13	12	12	10	11	1.4296	0.9470	2.0625	1.3225	1.6446	1.9042	1.3313	1.4309	1.4404	1.57775	0.131399118750007	0.935075597011476	0.979086247289901
miR-342-y	5	0	4	7	8	4	3	5	0.7148	0.01	0.6346	0.7121	1.0964	0.6347	0.3994	0.6504	0.517875	0.695225	0.424876046590424	0.501049039045234	0.756933618055312
miR-345-x	3	4	8	8	16	15	12	15	0.4289	0.3788	1.2692	0.8139	2.1928	2.3803	1.5975	1.9513	0.7227	2.030475	1.49034846493748	0.000505377184380595	0.00667262233686249
miR-345-y	4	8	2	7	3	5	1	6	0.5718	0.7576	0.3173	0.7121	0.4112	0.7934	0.1331	0.7805	0.5897	0.52955	-0.155214284547574	0.577393252714744	0.803356778133227
miR-3473-z	0	1	0	0	1	0	0	1	0.01	0.0947	0.01	0.01	0.1371	0.01	0.01	0.1301	0.031175	0.0718	1.20359428399338	0.49465062655637	0.754284147913188
miR-3486-x	14	8	21	18	11	19	2	5	2.0014	0.7576	3.3318	1.8312	1.5076	3.0150	0.2663	0.6504	1.9805	1.359825	-0.542443702617748	0.0999664113211875	0.326650808824162
miR-350-x	3	9	2	5	3	8	4	5	0.4289	0.8523	0.3173	0.5087	0.4112	1.2695	0.5325	0.6504	0.5268	0.7159	0.442502734102209	0.594869094220204	0.818701194079331
miR-352-x	1	0	0	2	1	0	1	0	0.1430	0.01	0.01	0.2035	0.1371	0.01	0.1331	0.01	0.091625	0.07255	-0.33676567895443	0.660377112475184	0.846450221515153
miR-3525-z	0	0	0	0	0	0	0	0	0.01	0.01	0.01	0.01	0.01	0.01	0.01	0.01	0.01	0.01	0	1	1
miR-3535-z	0	0	0	0	0	0	0	2	0.01	0.01	0.01	0.01	0.01	0.01	0.01	0.2602	0.01	0.07255	2.85897561429202	0.0940919144919241	0.315062410587391
miR-3539-z	8	13	5	6	4	4	2	5	1.1437	1.2311	0.7933	0.6104	0.5482	0.6347	0.2663	0.6504	0.944625	0.5249	-0.847699120131982	0.0576408121588145	0.230811583469578
miR-3586-x	1	6	3	9	6	1	2	3	0.1430	0.5682	0.4760	0.9156	0.8223	0.1587	0.2663	0.3903	0.5257	0.4094	-0.360728632548465	0.350818746266431	0.617258552477447
miR-3586-y	0	1	0	1	0	2	0	4	0.01	0.0947	0.01	0.1017	0.01	0.3174	0.01	0.5203	0.0541	0.214425	1.98677262152544	0.114907695725989	0.35325076176661
miR-361-x	26	29	17	30	8	9	11	14	3.7169	2.7463	2.6971	3.0520	1.0964	1.4282	1.4644	1.8212	3.053075	1.45255	-1.07167520510175	0.000201875764121704	0.00309288906541177
miR-361-y	42	52	51	64	49	49	29	42	6.0042	4.9243	8.0914	6.5108	6.7155	7.7755	3.8607	5.4636	6.382675	5.953825	-0.10034437169353	0.303978560577325	0.577476644318502
miR-3613-x	304	425	255	511	337	317	354	347	43.4593	40.2469	40.4572	51.9850	46.1860	50.3029	47.1272	45.1396	44.0371	47.188925	0.0997288407269831	0.841649543803167	0.933096100626573
miR-362-x	2	1	2	2	1	3	0	1	0.2859	0.0947	0.3173	0.2035	0.1371	0.4761	0.01	0.1301	0.22535	0.188325	-0.258942920722703	0.651786291246579	0.839413907204159
miR-3620-x	0	0	2	0	0	0	0	0	0.01	0.01	0.3173	0.01	0.01	0.01	0.01	0.01	0.086825	0.01	-3.11811050560737	0.0835575705204275	0.291196340182777
miR-363-x	35	44	27	53	42	56	65	54	5.0035	4.1667	4.2837	5.3918	5.7561	8.8863	8.6533	7.0246	4.711425	7.580075	0.686048645021688	0.0212150483228025	0.12348830995065
miR-363-y	137	147	149	197	286	229	233	288	19.5853	13.9207	23.6397	20.0412	39.1964	36.3387	31.0187	37.4646	19.296725	36.0046	0.899825222075215	4.98131120669679e-06	0.000134827489994593
miR-365-x	1	2	2	5	5	5	7	4	0.1430	0.1894	0.3173	0.5087	0.6853	0.7934	0.9319	0.5203	0.2896	0.732725	1.3392102377147	0.0499623827217638	0.211299243594126
miR-3661-z	1	0	0	0	1	0	0	1	0.1430	0.01	0.01	0.01	0.1371	0.01	0.01	0.1301	0.04325	0.0718	0.731283711298965	0.577783692647543	0.803356778133227
miR-369-y	4	7	0	4	3	2	8	4	0.5718	0.6629	0.01	0.4069	0.4112	0.3174	1.0650	0.5203	0.4129	0.578475	0.486462193099791	0.629278282694706	0.828292256470035
miR-370-x	14	28	19	30	16	16	22	19	2.0014	2.6516	3.0145	3.0520	2.1928	2.5389	2.9288	2.4716	2.679875	2.533025	-0.0813043932572872	0.456481864254855	0.722540494687997
miR-370-y	25	30	18	32	11	15	21	20	3.5740	2.8410	2.8558	3.2554	1.5076	2.3803	2.7957	2.6017	3.13155	2.321325	-0.431928390825399	0.0506370872878782	0.213460230732397
miR-371-x	1	3	1	2	1	1	1	4	0.1430	0.2841	0.1587	0.2035	0.1371	0.1587	0.1331	0.5203	0.197325	0.2373	0.266138351306903	0.881487194988629	0.953538031185294
miR-374-x	5	31	10	20	12	14	7	8	0.7148	2.9357	1.5866	2.0346	1.6446	2.2216	0.9319	1.0407	1.817925	1.4597	-0.316620786724133	0.202871276521428	0.485087506688236
miR-374-y	746	1267	635	1326	697	717	1024	979	106.6467	119.9831	100.7463	134.8965	95.5241	113.7766	136.3226	127.3536	115.56815	118.244225	0.0330258715138652	0.451795477556664	0.718624736094048
miR-3741-y	1	0	0	2	4	1	0	3	0.1430	0.01	0.01	0.2035	0.5482	0.1587	0.01	0.3903	0.091625	0.2768	1.59503074461555	0.134971725299033	0.384551651631975
miR-375-y	174	271	195	235	228	217	192	245	24.8747	25.6633	30.9378	23.9070	31.2475	34.4345	25.5605	31.8709	26.3457	30.77835	0.224348379799267	0.592476693646068	0.816792997012915
miR-376-x	69	107	60	98	55	65	73	65	9.8641	10.1327	9.5193	9.9697	7.5378	10.3145	9.7183	8.4556	9.87145	9.00655	-0.132287434245514	0.189514092261183	0.466733242086202
miR-376-y	57	94	34	90	42	46	48	64	8.1486	8.9017	5.3943	9.1559	5.7561	7.2995	6.3901	8.3255	7.900125	6.9428	-0.186357867983633	0.152399127239788	0.410749771660293
miR-376-z	11	16	4	7	5	5	8	6	1.5725	1.5152	0.6346	0.7121	0.6853	0.7934	1.0650	0.7805	1.1086	0.83105	-0.415731728484848	0.239885629121113	0.523621319479419
miR-377-x	26	39	24	57	30	33	18	29	3.7169	3.6932	3.8077	5.7987	4.1115	5.2366	2.3963	3.7725	4.254125	3.879225	-0.133093968534781	0.277078012758284	0.558974773564538
miR-377-y	0	3	0	0	0	2	0	1	0.01	0.2841	0.01	0.01	0.01	0.3174	0.01	0.1301	0.078525	0.116875	0.573742422010397	0.658175646333182	0.844962252683863
miR-378-x	6	9	8	14	6	9	10	6	0.8577	0.8523	1.2692	1.4242	0.8223	1.4282	1.3313	0.7805	1.10085	1.090575	-0.0135289139947836	0.692145748630228	0.865754072453651
miR-378-y	634	849	584	970	573	581	618	701	90.6354	80.3991	92.6549	98.6799	78.5299	92.1956	82.2728	91.1899	90.592325	86.04705	-0.0742630976566625	0.154936869621528	0.413472647638236
miR-378-z	226	329	231	353	239	243	240	292	32.3085	31.1558	36.6494	35.9114	32.7550	38.5603	31.9506	37.9849	34.006275	35.3127	0.0543861495132612	0.616298292499679	0.825659173392285
miR-379-x	1868	2586	1890	3109	1405	1181	1230	1374	267.0457	244.8905	299.8591	316.2845	192.5558	187.4061	163.7469	178.7373	282.01995	180.611525	-0.642907266461051	1.24693798362583e-08	6.53234608196244e-07
miR-379-y	534	822	359	678	387	402	462	555	76.3396	77.8422	56.9574	68.9742	53.0385	63.7911	61.5049	72.1974	70.02835	62.632975	-0.161016688204878	0.0528849423758453	0.216022607214244
miR-379-z	121	126	152	209	63	84	60	100	17.2979	11.9320	24.1156	21.2620	8.6342	13.3295	7.9877	13.0085	18.651875	10.739975	-0.796330031166339	2.73144426420911e-06	7.64804393978551e-05
miR-381-y	305	415	234	450	155	167	158	165	43.6022	39.2999	37.1254	45.7794	21.2428	26.5003	21.0342	21.4641	41.451725	22.56035	-0.877642690453317	1.48619188519017e-09	1.09936123509972e-07
miR-382-x	6	5	1	7	3	3	3	4	0.8577	0.4735	0.1587	0.7121	0.4112	0.4761	0.3994	0.5203	0.5505	0.45175	-0.285217962699769	0.472061718352825	0.736434419409211
miR-382-y	330	532	269	513	319	294	380	424	47.1762	50.3796	42.6784	52.1885	43.7191	46.6532	50.5885	55.1562	48.105675	49.02925	0.0274355949244239	0.481964354034532	0.742969105383864
miR-3822-x	1	8	2	7	1	2	4	1	0.1430	0.7576	0.3173	0.7121	0.1371	0.3174	0.5325	0.1301	0.4825	0.279275	-0.788842509437058	0.132216379552659	0.381630577523674
miR-383-y	1	0	0	1	1	2	2	1	0.1430	0.01	0.01	0.1017	0.1371	0.3174	0.2663	0.1301	0.066175	0.212725	1.68463139773454	0.151695453376988	0.410404538563987
miR-384-x	2	4	0	3	3	2	8	4	0.2859	0.3788	0.01	0.3052	0.4112	0.3174	1.0650	0.5203	0.244975	0.578475	1.23962008367714	0.129656941071576	0.378710201978849
miR-3897-y	0	0	0	0	0	0	0	0	0.01	0.01	0.01	0.01	0.01	0.01	0.01	0.01	0.01	0.01	0	1	1
miR-3917-z	0	0	0	0	1	0	0	0	0.01	0.01	0.01	0.01	0.1371	0.01	0.01	0.01	0.01	0.041775	2.06263982828646	0.268831371856584	0.554041952115026
miR-3934-x	0	2	1	1	0	0	0	1	0.01	0.1894	0.1587	0.1017	0.01	0.01	0.01	0.1301	0.11495	0.040025	-1.52203315820192	0.236553279036283	0.520545427039192
miR-3939-z	1	0	0	0	0	0	1	1	0.1430	0.01	0.01	0.01	0.01	0.01	0.1331	0.1301	0.04325	0.0708	0.711049227558911	0.610452312962003	0.821926919162516
miR-3958-x	3	2	1	2	1	3	3	5	0.4289	0.1894	0.1587	0.2035	0.1371	0.4761	0.3994	0.6504	0.245125	0.41575	0.76219863309512	0.34274951313092	0.608982652104883
miR-3959-x	2086	3204	1727	3451	2209	1919	2534	2723	298.2105	303.4142	273.9982	351.0768	302.7443	304.5152	337.3452	354.2225	306.674925	324.7068	0.0824273870543905	0.696754585809879	0.865754072453651
miR-3962-z	4	9	4	6	9	6	8	3	0.5718	0.8523	0.6346	0.6104	1.2335	0.9521	1.0650	0.3903	0.667275	0.910225	0.447941758410475	0.60832176266951	0.821926919162516
miR-3963-z	2	3	0	1	3	3	5	8	0.2859	0.2841	0.01	0.1017	0.4112	0.4761	0.6656	1.0407	0.170425	0.6484	1.92774710781228	0.00907857435014708	0.0660267668770292
miR-3964-z	4	11	3	3	3	4	6	3	0.5718	1.0417	0.4760	0.3052	0.4112	0.6347	0.7988	0.3903	0.598675	0.55875	-0.0995700998674615	0.664041521637662	0.848680867213189
miR-3968-z	368	705	256	481	305	578	601	676	52.6086	66.7625	40.6158	48.9330	41.8004	91.7195	80.0097	87.9377	52.229975	75.366825	0.529051603963428	0.0228836731770049	0.129038490414777
miR-3969-z	1	3	0	1	1	0	1	3	0.1430	0.2841	0.01	0.1017	0.1371	0.01	0.1331	0.3903	0.1347	0.167625	0.315487481329533	0.865203624666404	0.944916399770169
miR-3970-z	57	163	152	253	242	179	136	202	8.1486	15.4359	24.1156	25.7382	33.1662	28.4045	18.1053	26.2772	18.359575	26.4883	0.52882259290421	0.245544394086307	0.531685461328216
miR-3976-z	1	2	1	1	1	2	2	1	0.1430	0.1894	0.1587	0.1017	0.1371	0.3174	0.2663	0.1301	0.1482	0.212725	0.521444144924105	0.695832977215177	0.865754072453651
miR-40-y	0	0	0	0	0	3	0	1	0.01	0.01	0.01	0.01	0.01	0.4761	0.01	0.1301	0.01	0.15655	3.96855160336395	0.0130122786565908	0.0875053776717853
miR-4056-x	0	0	0	0	0	0	3	0	0.01	0.01	0.01	0.01	0.01	0.01	0.3994	0.01	0.01	0.10735	3.42425028608405	0.0784348945051062	0.280568873736327
miR-4064-y	0	3	0	2	2	1	3	2	0.01	0.2841	0.01	0.2035	0.2741	0.1587	0.3994	0.2602	0.1269	0.2731	1.10573724492418	0.326273776349396	0.597797484233595
miR-409-x	1	1	9	4	1	1	0	3	0.1430	0.0947	1.4279	0.4069	0.1371	0.1587	0.01	0.3903	0.518125	0.174025	-1.57400562165379	0.0435200638104688	0.193634475693702
miR-409-y	100	130	111	140	55	44	41	58	14.2958	12.3108	17.6108	14.2425	7.5378	6.9821	5.4582	7.5450	14.614975	6.880775	-1.08680438753539	6.28129157319585e-09	3.9233913518731e-07
miR-409-z	17	17	32	28	15	25	13	41	2.4303	1.6099	5.0770	2.8485	2.0558	3.9671	1.7307	5.3335	2.991425	3.271775	0.129240644856192	0.900114124499895	0.961799957640228
miR-410-y	2	1	0	2	1	1	0	1	0.2859	0.0947	0.01	0.2035	0.1371	0.1587	0.01	0.1301	0.148525	0.108975	-0.446708584845164	0.610086665393185	0.821926919162516
miR-411-x	4085	5634	3137	6198	3301	2914	3566	3904	583.9837	533.5317	497.7026	630.5343	452.4033	462.4060	474.7329	507.8534	561.438075	474.3489	-0.24317830469435	0.00393139943300982	0.0338925337662078
miR-411-y	806	1335	620	1285	662	751	887	816	115.2242	126.4226	98.3665	130.7255	90.7273	119.1719	118.0841	106.1497	117.6847	108.53325	-0.116789678926013	0.0778480195443951	0.279084290816993
miR-412-z	173	317	140	258	230	220	243	281	24.7317	30.0194	22.2118	26.2468	31.5216	34.9105	32.3500	36.5540	25.802425	33.834025	0.390968153368183	0.124391294536438	0.370676809000735
miR-421-y	5	5	2	11	2	4	5	4	0.7148	0.4735	0.3173	1.1191	0.2741	0.6347	0.6656	0.5203	0.656175	0.523675	-0.325408895966939	0.376885329380833	0.644536073327494
miR-423-x	113	131	115	173	110	116	91	123	16.1543	12.4055	18.2454	17.5996	15.0755	18.4074	12.1146	16.0005	16.1012	15.3995	-0.0642847049862415	0.296362302012718	0.572285824576284
miR-423-y	884	1014	1093	1457	849	847	720	982	126.3749	96.0243	173.4106	148.2234	116.3558	134.4056	95.8518	127.7439	136.0083	118.589275	-0.1977211545709	0.0318181144015187	0.157538468866056
miR-424-x	15	24	10	22	15	12	15	22	2.1444	2.2728	1.5866	2.2381	2.0558	1.9042	1.9969	2.8619	2.060475	2.2047	0.0976053980634349	0.893022964334125	0.956642014563733
miR-424-y	1445	2205	1057	2121	1271	1384	1401	1794	206.5744	208.8103	167.6990	215.7734	174.1910	219.6191	186.5117	233.3732	199.714275	203.42375	0.026550669495334	0.409477072829151	0.676491115233511
miR-425-x	291	375	262	438	396	377	314	377	41.6008	35.5120	41.5678	44.5586	54.2719	59.8240	41.8021	49.0422	40.8098	51.23505	0.328215458247581	0.24251409726881	0.527448680041291
miR-4286-z	1	2	3	0	2	3	1	1	0.1430	0.1894	0.4760	0.01	0.2741	0.4761	0.1331	0.1301	0.2046	0.25335	0.308325683777213	0.708451320021515	0.869838368795841
miR-429-z	1	0	0	1	0	1	0	2	0.1430	0.01	0.01	0.1017	0.01	0.1587	0.01	0.2602	0.066175	0.109725	0.729534075364245	0.585227467170533	0.811127410360225
miR-4290-z	0	1	0	2	0	0	0	1	0.01	0.0947	0.01	0.2035	0.01	0.01	0.01	0.1301	0.07955	0.040025	-0.990960527814791	0.425171584672104	0.691169823330827
miR-4301-z	0	1	1	0	0	2	8	5	0.01	0.0947	0.1587	0.01	0.01	0.3174	1.0650	0.6504	0.06835	0.5107	2.90146281610636	0.00245025949725623	0.0241164934760249
miR-431-y	29	42	16	51	14	24	20	34	4.1458	3.9773	2.5385	5.1883	1.9187	3.8084	2.6626	4.4229	3.962475	3.20315	-0.306910473526057	0.0915805435191702	0.313109058263437
miR-431-z	14	10	16	11	16	10	2	6	2.0014	0.9470	2.5385	1.1191	2.1928	1.5868	0.2663	0.7805	1.6515	1.2066	-0.45282948214638	0.126590443727088	0.374467906398526
miR-432-x	103	135	67	126	89	60	79	115	14.7247	12.7843	10.6299	12.8182	12.1975	9.5211	10.5171	14.9598	12.739275	11.798875	-0.110633867313617	0.202263496364229	0.484477755303109
miR-4324-z	3	2	4	2	2	2	0	1	0.4289	0.1894	0.6346	0.2035	0.2741	0.3174	0.01	0.1301	0.3641	0.1829	-0.993279665695798	0.173803647987734	0.446442137182475
miR-433-x	1	4	0	4	4	5	3	3	0.1430	0.3788	0.01	0.4069	0.5482	0.7934	0.3994	0.3903	0.234675	0.532825	1.18299761554513	0.140045192955977	0.390108736467421
miR-433-y	33	30	26	32	14	11	11	17	4.7176	2.8410	4.1250	3.2554	1.9187	1.7455	1.4644	2.2115	3.73475	1.835025	-1.02521195566907	0.000139061461086591	0.00223599814658043
miR-4334-y	240	419	177	341	238	290	261	293	34.3099	39.6787	28.0820	34.6906	32.6180	46.0184	34.7463	38.1150	34.1903	37.874425	0.147636904481515	0.958294926100422	0.987029700035781
miR-434-x	0	2	1	2	3	0	5	0	0.01	0.1894	0.1587	0.2035	0.4112	0.01	0.6656	0.01	0.1404	0.2742	0.965685635474665	0.567869876338663	0.794333056997407
miR-4424-z	2	0	1	1	0	0	0	0	0.2859	0.01	0.1587	0.1017	0.01	0.01	0.01	0.01	0.139075	0.01	-3.79779120047889	0.0189309298437253	0.113028787008124
miR-4440-z	2	7	3	2	3	1	3	7	0.2859	0.6629	0.4760	0.2035	0.4112	0.1587	0.3994	0.9106	0.407075	0.469975	0.207289392757351	0.865006828407409	0.944916399770169
miR-4443-z	20	49	17	35	20	30	27	39	2.8592	4.6402	2.6971	3.5606	2.7410	4.7605	3.5944	5.0733	3.439275	4.0423	0.233071919040784	0.729021171096029	0.878938665077915
miR-4445-y	18	34	6	21	24	23	27	24	2.5732	3.2198	0.9519	2.1364	3.2892	3.6497	3.5944	3.1220	2.220325	3.413825	0.620618238143333	0.0938379163706857	0.315062410587391
miR-4448-z	0	1	0	1	0	1	0	0	0.01	0.0947	0.01	0.1017	0.01	0.1587	0.01	0.01	0.0541	0.047175	-0.19760607622637	0.73677584985055	0.885002943903323
miR-4451-z	0	1	0	0	0	0	0	0	0.01	0.0947	0.01	0.01	0.01	0.01	0.01	0.01	0.031175	0.01	-1.64038956005495	0.316466525231735	0.5873618708301
miR-4454-z	8	20	5	11	12	18	10	10	1.1437	1.8940	0.7933	1.1191	1.6446	2.8563	1.3313	1.3009	1.237525	1.783275	0.5270715288093	0.32761069025117	0.597797484233595
miR-449-x	477	579	473	753	621	542	542	803	68.1910	54.8305	75.0441	76.6041	85.1083	86.0069	72.1551	104.4586	68.667425	86.932225	0.340265206199997	0.170453228357562	0.440089098334946
miR-449-y	27	38	24	42	44	31	27	44	3.8599	3.5985	3.8077	4.2727	6.0302	4.9192	3.5944	5.7238	3.8847	5.0669	0.383300166899497	0.342999733476457	0.608982652104883
miR-449-z	47	48	66	69	82	63	39	86	6.7190	4.5455	10.4713	7.0195	11.2381	9.9971	5.1920	11.1873	7.188825	9.403625	0.387461023873679	0.216908651330509	0.504301804902307
miR-4492-z	3	7	2	5	1	0	0	2	0.4289	0.6629	0.3173	0.5087	0.1371	0.01	0.01	0.2602	0.47945	0.104325	-2.20029544935901	0.00469792814519288	0.0383712631597723
miR-4496-z	1	0	0	2	0	0	1	0	0.1430	0.01	0.01	0.2035	0.01	0.01	0.1331	0.01	0.091625	0.040775	-1.16805641630929	0.326987335905262	0.597797484233595
miR-4497-z	6	9	4	12	3	9	10	8	0.8577	0.8523	0.6346	1.2208	0.4112	1.4282	1.3313	1.0407	0.89135	1.05285	0.240235968805573	0.883690195886815	0.954197392367146
miR-450-x	220	342	191	359	165	186	205	182	31.4508	32.3869	30.3032	36.5218	22.6133	29.5153	27.2911	23.6755	32.665675	25.7738	-0.341870192892067	0.00411723593813108	0.0348249539766921
miR-450-y	32	44	19	42	23	25	30	27	4.5747	4.1667	3.0145	4.2727	3.1522	3.9671	3.9938	3.5123	4.00715	3.65635	-0.132172337940731	0.298993025024371	0.574632748685892
miR-450-z	1	2	3	3	2	8	4	2	0.1430	0.1894	0.4760	0.3052	0.2741	1.2695	0.5325	0.2602	0.2784	0.584075	1.06899442363912	0.150163727939612	0.408485584880955
miR-4508-z	4	5	0	3	2	1	1	5	0.5718	0.4735	0.01	0.3052	0.2741	0.1587	0.1331	0.6504	0.340125	0.304075	-0.161637843651621	0.716588049453548	0.874334329310715
miR-451-x	0	0	0	0	0	0	0	0	0.01	0.01	0.01	0.01	0.01	0.01	0.01	0.01	0.01	0.01	0	1	1
miR-452-x	0	0	0	0	0	1	2	2	0.01	0.01	0.01	0.01	0.01	0.1587	0.2663	0.2602	0.01	0.1738	4.11935617703968	0.00987387452592574	0.0700225861576568
miR-4522-z	2	1	0	2	0	1	1	1	0.2859	0.0947	0.01	0.2035	0.01	0.1587	0.1331	0.1301	0.148525	0.107975	-0.46000847199214	0.597221611760312	0.819854520286346
miR-454-x	8	4	4	9	9	9	6	11	1.1437	0.3788	0.6346	0.9156	1.2335	1.4282	0.7988	1.4309	0.768175	1.22285	0.670740529872065	0.192194962628397	0.468655584547323
miR-454-y	2	0	0	0	3	0	0	0	0.2859	0.01	0.01	0.01	0.4112	0.01	0.01	0.01	0.078975	0.1103	0.481964853844509	0.778104643968616	0.902016747257128
miR-455-x	4267	5806	3434	6229	3095	2917	2797	3173	610.0021	549.8199	544.8233	633.6880	424.1709	462.8821	372.3578	412.7610	584.583325	418.04295	-0.483757504113527	1.95933002836761e-06	5.58237187029648e-05
miR-455-y	258	410	198	362	198	146	180	232	36.8832	38.8264	31.4138	36.8269	27.1360	23.1679	23.9630	30.1798	35.987575	26.111675	-0.462803884471558	0.000329108660304094	0.00464758664638129
miR-455-z	74	91	74	111	62	60	68	56	10.5789	8.6176	11.7405	11.2922	8.4971	9.5211	9.0527	7.2848	10.5573	8.588925	-0.297691438280551	0.0403969523248014	0.183766528222626
miR-456-y	0	1	0	1	0	0	0	0	0.01	0.0947	0.01	0.1017	0.01	0.01	0.01	0.01	0.0541	0.01	-2.43562859405209	0.138033206886919	0.387160497382309
miR-458-y	1	0	0	0	0	0	0	0	0.1430	0.01	0.01	0.01	0.01	0.01	0.01	0.01	0.04325	0.01	-2.11270013274936	0.231167496120199	0.516390665335905
miR-460-x	0	0	0	0	0	0	0	0	0.01	0.01	0.01	0.01	0.01	0.01	0.01	0.01	0.01	0.01	0	1	1
miR-466-x	6	12	3	5	4	5	5	7	0.8577	1.1364	0.4760	0.5087	0.5482	0.7934	0.6656	0.9106	0.7447	0.72945	-0.0298502652524401	0.776108118218619	0.902016747257128
miR-47-y	5	8	3	15	5	5	8	7	0.7148	0.7576	0.4760	1.5260	0.6853	0.7934	1.0650	0.9106	0.8686	0.863575	-0.00837047401925468	0.739538450520748	0.886354570956233
miR-4738-x	0	3	0	3	1	0	1	2	0.01	0.2841	0.01	0.3052	0.1371	0.01	0.1331	0.2602	0.152325	0.1351	-0.173125065691624	0.758768250474374	0.895132595702587
miR-4763-y	0	1	0	0	0	0	0	2	0.01	0.0947	0.01	0.01	0.01	0.01	0.01	0.2602	0.031175	0.07255	1.21858605423707	0.486082330590597	0.746828481437209
miR-4770-z	35	67	32	64	48	51	42	50	5.0035	6.3448	5.0770	6.5108	6.5784	8.0929	5.5914	6.5043	5.734025	6.69175	0.222835353456542	0.729780824222204	0.8792018238404
miR-4777-y	0	0	0	0	0	0	0	1	0.01	0.01	0.01	0.01	0.01	0.01	0.01	0.1301	0.01	0.040025	2.00090140274153	0.22634442359125	0.510532422100264
miR-484-x	121	194	92	188	111	97	122	143	17.2979	18.3715	14.5963	19.1256	15.2126	15.3924	16.2416	18.6022	17.347825	16.3622	-0.0843880542014901	0.232810417329607	0.51730131657507
miR-484-z	0	2	0	1	2	0	0	2	0.01	0.1894	0.01	0.1017	0.2741	0.01	0.01	0.2602	0.077775	0.138575	0.833288612752593	0.607811544648989	0.821926919162516
miR-485-x	9	21	14	24	16	10	13	13	1.2866	1.9887	2.2212	2.4416	2.1928	1.5868	1.7307	1.6911	1.984525	1.80035	-0.140516333442927	0.400181071574806	0.664513354026058
miR-485-y	2	1	1	1	0	0	0	1	0.2859	0.0947	0.1587	0.1017	0.01	0.01	0.01	0.1301	0.16025	0.040025	-2.00135104898985	0.106416509127929	0.339905941036584
miR-486-x	5	15	13	18	10	2	11	13	0.7148	1.4205	2.0625	1.8312	1.3705	0.3174	1.4644	1.6911	1.50725	1.21085	-0.315898574219285	0.23066865029936	0.516390665335905
miR-486-y	19	18	6	19	17	26	22	20	2.7162	1.7046	0.9519	1.9329	2.3299	4.1258	2.9288	2.6017	1.8264	2.99655	0.714299682034768	0.0610545227615244	0.237619550373996
miR-486-z	0	2	2	2	1	2	2	2	0.01	0.1894	0.3173	0.2035	0.1371	0.3174	0.2663	0.2602	0.18005	0.24525	0.445855536916321	0.679247931443483	0.86197224041162
miR-487-x	81	113	48	101	65	76	56	68	11.5796	10.7009	7.6155	10.2749	8.9083	12.0600	7.4551	8.8458	10.042725	9.3173	-0.108166932979195	0.234584257640435	0.518319502596009
miR-487-y	7	8	4	9	5	0	4	5	1.0007	0.7576	0.6346	0.9156	0.6853	0.01	0.5325	0.6504	0.827125	0.46955	-0.816826583099166	0.0610503376194884	0.237619550373996
miR-488-x	17	19	3	25	7	9	14	15	2.4303	1.7993	0.4760	2.5433	0.9594	1.4282	1.8638	1.9513	1.812225	1.550675	-0.224865737699511	0.329877948857103	0.599241374657647
miR-488-y	0	3	4	8	0	0	1	3	0.01	0.2841	0.6346	0.8139	0.01	0.01	0.1331	0.3903	0.43565	0.13585	-1.68115497759593	0.0238249511715115	0.130420087341212
miR-493-x	1654	2318	1414	2286	1420	1390	1498	1768	236.4526	219.5113	224.3390	232.5591	194.6115	220.5712	199.4251	229.9910	228.2155	211.1497	-0.112130582923484	0.0645084275766802	0.244770295290955
miR-493-y	2	5	4	0	1	3	16	26	0.2859	0.4735	0.6346	0.01	0.1371	0.4761	2.1300	3.3822	0.351	1.53135	2.1252611222154	0.00032313453727074	0.00460324989936563
miR-494-x	3	2	2	5	5	7	2	6	0.4289	0.1894	0.3173	0.5087	0.6853	1.1108	0.2663	0.7805	0.361075	0.710725	0.976992912625482	0.12886658154395	0.378710201978849
miR-494-y	5	6	2	7	2	3	3	6	0.7148	0.5682	0.3173	0.7121	0.2741	0.4761	0.3994	0.7805	0.5781	0.482525	-0.260715380872172	0.480094902526183	0.742935580495904
miR-4953-y	1	4	2	2	0	2	4	3	0.1430	0.3788	0.3173	0.2035	0.01	0.3174	0.5325	0.3903	0.26065	0.31255	0.261973142582815	0.906458093076191	0.963889700706948
miR-4961-y	1	0	0	1	0	1	2	0	0.1430	0.01	0.01	0.1017	0.01	0.1587	0.2663	0.01	0.066175	0.11125	0.749447141245724	0.699767414086324	0.865754072453651
miR-497-x	83	65	66	88	75	66	64	75	11.8655	6.1554	10.4713	8.9524	10.2788	10.4732	8.5202	9.7564	9.36115	9.75715	0.0597740343714897	0.83596412975924	0.931142487468454
miR-497-y	4	8	4	9	7	4	11	7	0.5718	0.7576	0.6346	0.9156	0.9594	0.6347	1.4644	0.9106	0.7199	0.992275	0.462943487521063	0.559339864551334	0.794333056997407
miR-497-z	1	2	0	0	0	0	0	0	0.1430	0.1894	0.01	0.01	0.01	0.01	0.01	0.01	0.0881	0.01	-3.13914201914569	0.0664580805699796	0.249256172853688
miR-499-x	1	9	7	14	11	11	10	9	0.1430	0.8523	1.1106	1.4242	1.5076	1.7455	1.3313	1.1708	0.882525	1.4388	0.705157012120452	0.16565953464396	0.429762115434171
miR-500-y	9	14	18	13	14	12	7	8	1.2866	1.3258	2.8558	1.3225	1.9187	1.9042	0.9319	1.0407	1.697675	1.448875	-0.228627164819069	0.364419900503092	0.631097541477712
miR-500-z	5	4	3	8	6	2	1	6	0.7148	0.3788	0.4760	0.8139	0.8223	0.3174	0.1331	0.7805	0.595875	0.513325	-0.215137195772711	0.507951812358322	0.762420688591313
miR-501-x	2	6	1	11	4	1	6	6	0.2859	0.5682	0.1587	1.1191	0.5482	0.1587	0.7988	0.7805	0.532975	0.57155	0.100811850182717	0.877309754160286	0.950900470654866
miR-502-y	8	15	18	15	16	12	6	7	1.1437	1.4205	2.8558	1.5260	2.1928	1.9042	0.7988	0.9106	1.7365	1.4516	-0.25853844879012	0.285006230541384	0.561721206470282
miR-502-z	805	1131	731	1282	689	685	691	821	115.0812	107.1041	115.9772	130.4203	94.4277	108.6987	91.9911	106.8001	117.1457	100.4794	-0.221404244496448	0.0132792593517368	0.0885666148370213
miR-503-x	348	524	251	415	405	395	385	538	49.7494	49.6220	39.8226	42.2187	55.5054	62.6803	51.2541	69.9859	45.353175	59.856425	0.400302562862364	0.094617099784936	0.315519856367015
miR-505-x	7	5	7	17	5	6	6	5	1.0007	0.4735	1.1106	1.7294	0.6853	0.9521	0.7988	0.6504	1.07855	0.77165	-0.48307452657225	0.196987676678298	0.477940859589045
miR-505-y	4	2	4	2	3	1	5	4	0.5718	0.1894	0.6346	0.2035	0.4112	0.1587	0.6656	0.5203	0.399825	0.43895	0.13468793152973	0.922631753351711	0.973352328449029
miR-506-y	47	82	44	73	69	70	83	92	6.7190	7.7653	6.9808	7.4264	9.4565	11.1079	11.0496	11.9679	7.222875	10.895475	0.593083985430757	0.0342323268257202	0.164563653980831
miR-506-z	37	39	50	84	62	70	45	69	5.2894	3.6932	7.9328	8.5455	8.4971	11.1079	5.9907	8.9759	6.365225	8.6429	0.441303957187318	0.133860528487011	0.383013062359933
miR-507-y	26	35	23	33	34	36	42	41	3.7169	3.3144	3.6491	3.3572	4.6597	5.7126	5.5914	5.3335	3.5094	5.3243	0.601367467907434	0.0643055256635448	0.244571835310531
miR-507-z	8	19	10	24	26	17	23	31	1.1437	1.7993	1.5866	2.4416	3.5633	2.6976	3.0619	4.0326	1.7428	3.33885	0.937944262481518	0.00981714013526172	0.0699255946476536
miR-508-y	87	113	105	179	188	179	165	210	12.4374	10.7009	16.6588	18.2100	25.7655	28.4045	21.9660	27.3179	14.501775	25.863475	0.834686632552817	7.02191284282651e-05	0.00131219293685866
miR-508-z	2	2	1	3	3	3	1	3	0.2859	0.1894	0.1587	0.3052	0.4112	0.4761	0.1331	0.3903	0.2348	0.352675	0.586906902914889	0.541521713570296	0.788020844837061
miR-509-x	903	1177	896	1505	1455	1339	1428	1474	129.0911	111.4602	142.1554	153.1065	199.4083	212.4783	190.1061	191.7459	133.9533	198.43465	0.566933843280313	0.00165471247986411	0.0176792964953903
miR-509-y	4	6	5	6	2	0	5	3	0.5718	0.5682	0.7933	0.6104	0.2741	0.01	0.6656	0.3903	0.635925	0.335	-0.924695530775053	0.0639871423812916	0.244506162887571
miR-5099-z	271	555	165	344	262	393	374	384	38.7416	52.5577	26.1782	34.9958	35.9072	62.3629	49.7897	49.9528	38.118325	49.50315	0.37703560457496	0.116811222753986	0.357927218400894
miR-5100-z	59	94	54	73	60	81	66	99	8.4345	8.9017	8.5674	7.4264	8.2230	12.8534	8.7864	12.8785	8.3325	10.685325	0.358809471575081	0.317329165725592	0.588142889677595
miR-5106-z	0	1	0	0	1	1	1	1	0.01	0.0947	0.01	0.01	0.1371	0.1587	0.1331	0.1301	0.031175	0.13975	2.16438681790088	0.137636449239269	0.387160497382309
miR-5110-z	0	2	1	1	5	4	1	5	0.01	0.1894	0.1587	0.1017	0.6853	0.6347	0.1331	0.6504	0.11495	0.525875	2.19371344693797	0.00910714025890058	0.0660267668770292
miR-5113-z	1	4	1	4	2	5	3	6	0.1430	0.3788	0.1587	0.4069	0.2741	0.7934	0.3994	0.7805	0.27185	0.56185	1.04737418995993	0.160914130402797	0.422855255297964
miR-5126-z	1	3	0	0	0	0	1	0	0.1430	0.2841	0.01	0.01	0.01	0.01	0.1331	0.01	0.111775	0.040775	-1.45484076383076	0.257112099857829	0.546618725250435
miR-514-y	1646	2224	1295	2480	2495	2269	2449	2521	235.3090	210.6096	205.4590	252.2951	341.9407	360.0547	326.0294	327.9453	225.918175	338.992525	0.58545312190481	0.000706526283077077	0.00874029823205263
miR-514-z	19	16	19	23	27	24	24	38	2.7162	1.5152	3.0145	2.3398	3.7004	3.8084	3.1951	4.9432	2.396425	3.911775	0.706939601625262	0.0315172683039638	0.157006269097046
miR-5190-z	1	6	0	0	1	2	0	0	0.1430	0.5682	0.01	0.01	0.1371	0.3174	0.01	0.01	0.1828	0.118625	-0.623857983149598	0.480224257438822	0.742935580495904
miR-532-x	222	276	254	332	262	228	274	280	31.7367	26.1368	40.2985	33.7750	35.9072	36.1800	36.4769	36.4239	32.98675	36.247	0.135974950504738	0.923006518356838	0.973352328449029
miR-532-z	12	15	20	36	17	20	19	18	1.7155	1.4205	3.1731	3.6623	2.3299	3.1737	2.5294	2.3415	2.49285	2.593625	0.0571738267375754	0.891158893390903	0.956059252574278
miR-5341-z	3	9	8	5	5	4	10	9	0.4289	0.8523	1.2692	0.5087	0.6853	0.6347	1.3313	1.1708	0.764775	0.955525	0.321258256510025	0.64148785461101	0.836096529605362
miR-539-y	444	815	434	842	419	448	496	543	63.4734	77.1793	68.8565	85.6583	57.4241	71.0906	66.0313	70.6364	73.791875	66.2956	-0.154548851552762	0.0569614767713953	0.22954203046339
miR-541-x	19	27	11	30	12	21	10	25	2.7162	2.5569	1.7452	3.0520	1.6446	3.3324	1.3313	3.2521	2.517575	2.3901	-0.0749637768306819	0.446795835297068	0.713467489205938
miR-542-x	0	1	2	2	1	0	3	0	0.01	0.0947	0.3173	0.2035	0.1371	0.01	0.3994	0.01	0.156375	0.139125	-0.16862819682386	0.649584504619888	0.837907256157823
miR-542-y	92	119	92	133	85	109	106	131	13.1521	11.2691	14.5963	13.5303	11.6493	17.2966	14.1115	17.0412	13.13695	15.02465	0.193701019019087	0.778526531047918	0.902016747257128
miR-543-y	6	7	9	14	8	7	3	6	0.8577	0.6629	1.4279	1.4242	1.0964	1.1108	0.3994	0.7805	1.093175	0.846775	-0.368473790845483	0.267962305884519	0.554041952115026
miR-544-x	20	35	15	22	14	14	15	12	2.8592	3.3144	2.3798	2.2381	1.9187	2.2216	1.9969	1.5610	2.697875	1.92455	-0.487302352792863	0.0452185753875904	0.197405823735072
miR-544-z	0	0	0	1	0	0	0	0	0.01	0.01	0.01	0.1017	0.01	0.01	0.01	0.01	0.032925	0.01	-1.71918344048179	0.27407161187516	0.554041952115026
miR-545-x	35	52	22	63	35	39	29	31	5.0035	4.9243	3.4904	6.4091	4.7968	6.1887	3.8607	4.0326	4.956825	4.7197	-0.0707211656103744	0.382585775779032	0.64923646798866
miR-5466-z	0	0	0	0	0	0	2	0	0.01	0.01	0.01	0.01	0.01	0.01	0.2663	0.01	0.01	0.074075	2.88898672118656	0.143462494850308	0.396229747681803
miR-551-y	0	3	0	1	3	2	1	0	0.01	0.2841	0.01	0.1017	0.4112	0.3174	0.1331	0.01	0.10145	0.217925	1.10306284447145	0.41353416584117	0.676922080305993
miR-5606-y	2	3	0	0	0	1	0	2	0.2859	0.2841	0.01	0.01	0.01	0.1587	0.01	0.2602	0.1475	0.109725	-0.426822684276923	0.698650203984395	0.865754072453651
miR-5732-y	0	0	0	0	0	0	0	0	0.01	0.01	0.01	0.01	0.01	0.01	0.01	0.01	0.01	0.01	0	1	1
miR-574-x	404	558	293	533	266	222	256	318	57.7551	52.8418	46.4861	54.2231	36.4554	35.2279	34.0807	41.3672	52.826525	36.7828	-0.52223120505315	3.8371789936022e-05	0.000842105227785131
miR-574-y	304	498	228	402	289	186	217	321	43.4593	47.1599	36.1735	40.8962	39.6076	29.5153	28.8887	41.7574	41.922225	34.94225	-0.262742779977852	0.0120179211477051	0.0816615227777116
miR-574-z	3	4	1	3	1	2	0	2	0.4289	0.3788	0.1587	0.3052	0.1371	0.3174	0.01	0.2602	0.3179	0.181175	-0.811189122153235	0.238353787797806	0.522207498527779
miR-590-y	1	1	1	4	4	0	5	2	0.1430	0.0947	0.1587	0.4069	0.5482	0.01	0.6656	0.2602	0.200825	0.371	0.885480310331405	0.443398937388662	0.710137943115569
miR-5941-z	0	3	1	0	1	1	0	1	0.01	0.2841	0.1587	0.01	0.1371	0.1587	0.01	0.1301	0.1157	0.108975	-0.0863916607534924	0.943778900326165	0.979676962297505
miR-597-y	0	2	0	0	0	0	1	0	0.01	0.1894	0.01	0.01	0.01	0.01	0.1331	0.01	0.05485	0.040775	-0.427806743691309	0.695028533066877	0.865754072453651
miR-5991-z	50	110	44	76	51	65	60	56	7.1479	10.4168	6.9808	7.7316	6.9896	10.3145	7.9877	7.2848	8.069275	8.14415	0.0133250758693297	0.559988659633571	0.794333056997407
miR-604-z	0	0	0	0	0	0	0	0	0.01	0.01	0.01	0.01	0.01	0.01	0.01	0.01	0.01	0.01	0	1	1
miR-6119-x	433	574	352	556	383	340	350	504	61.9008	54.3570	55.8468	56.5629	52.4903	53.9527	46.5946	65.5630	57.166875	54.65015	-0.0649539724762524	0.179602109779576	0.456453562256699
miR-6119-y	112	169	105	164	133	114	118	126	16.0113	16.0041	16.6588	16.6840	18.2277	18.0900	15.7091	16.3908	16.33955	17.1044	0.0659992457037837	0.69357941538345	0.865754072453651
miR-6131-z	57	126	36	81	52	73	60	88	8.1486	11.9320	5.7116	8.2403	7.1266	11.5840	7.9877	11.4475	8.508125	9.53645	0.164611085094715	0.865965563219448	0.945112953406172
miR-6134-z	32	53	41	39	15	17	26	26	4.5747	5.0190	6.5049	3.9675	2.0558	2.6976	3.4613	3.3822	5.016525	2.899225	-0.791021039117086	0.00052995509975539	0.00694070227421575
miR-615-y	38	52	45	57	30	24	20	31	5.4324	4.9243	7.1395	5.7987	4.1115	3.8084	2.6626	4.0326	5.823725	3.653775	-0.672554436838566	0.00131374275499431	0.0145311313010079
miR-6215-z	2	4	0	1	0	2	2	1	0.2859	0.3788	0.01	0.1017	0.01	0.3174	0.2663	0.1301	0.1941	0.18095	-0.101209010341125	0.781798996777604	0.903110892734687
miR-6236-z	4	7	4	3	4	8	3	4	0.5718	0.6629	0.6346	0.3052	0.5482	1.2695	0.3994	0.5203	0.543625	0.68435	0.332122553760519	0.698239075023946	0.865754072453651
miR-6238-z	0	4	0	2	1	1	2	5	0.01	0.3788	0.01	0.2035	0.1371	0.1587	0.2663	0.6504	0.150575	0.303125	1.00943058326622	0.312224082640567	0.586013305944869
miR-6239-z	4	2	2	7	1	4	4	3	0.5718	0.1894	0.3173	0.7121	0.1371	0.6347	0.5325	0.3903	0.44765	0.42365	-0.0794983172133473	0.71995838424628	0.87457352549666
miR-628-x	5	3	1	6	4	3	3	5	0.7148	0.2841	0.1587	0.6104	0.5482	0.4761	0.3994	0.6504	0.442	0.518525	0.230367178740093	0.845972128507895	0.934597780065865
miR-628-y	17	29	14	18	19	20	14	23	2.4303	2.7463	2.2212	1.8312	2.6040	3.1737	1.8638	2.9920	2.30725	2.658375	0.204370296339039	0.799444836353223	0.914294657913827
miR-629-x	0	0	1	0	0	0	2	1	0.01	0.01	0.1587	0.01	0.01	0.01	0.2663	0.1301	0.047175	0.1041	1.14187564569897	0.390912883062424	0.65538753084564
miR-6308-y	2	3	0	3	2	2	2	2	0.2859	0.2841	0.01	0.3052	0.2741	0.3174	0.2663	0.2602	0.2213	0.2795	0.336844831929541	0.816081908002332	0.922280458313005
miR-634-z	0	1	0	0	0	1	1	0	0.01	0.0947	0.01	0.01	0.01	0.1587	0.1331	0.01	0.031175	0.07795	1.32215946286811	0.472708951621143	0.736719197490193
miR-6366-z	0	0	0	1	1	2	2	0	0.01	0.01	0.01	0.1017	0.1371	0.3174	0.2663	0.01	0.032925	0.1827	2.47222128837097	0.0945948848204251	0.315519856367015
miR-64-z	0	2	1	0	0	0	0	1	0.01	0.1894	0.1587	0.01	0.01	0.01	0.01	0.1301	0.092025	0.040025	-1.2011244418678	0.413906173487593	0.676922080305993
miR-6412-z	134	292	80	175	146	188	185	205	19.1564	27.6520	12.6924	17.8031	20.0094	29.8326	24.6286	26.6675	19.325975	25.284525	0.387713475678896	0.117033649636902	0.357933421865025
miR-6504-x	7	13	9	15	7	10	10	14	1.0007	1.2311	1.4279	1.5260	0.9594	1.5868	1.3313	1.8212	1.296425	1.424675	0.136094099360171	0.999319919824283	0.999661329400388
miR-6511-x	1	0	0	0	1	3	1	1	0.1430	0.01	0.01	0.01	0.1371	0.4761	0.1331	0.1301	0.04325	0.2191	2.34081744646614	0.0442034217309685	0.195603152291806
miR-6516-y	23	26	19	34	30	20	16	21	3.2880	2.4622	3.0145	3.4589	4.1115	3.1737	2.1300	2.7318	3.0559	3.03675	-0.00906919025836683	0.575331702901466	0.802696465216478
miR-6516-z	14	17	11	19	17	16	12	10	2.0014	1.6099	1.7452	1.9329	2.3299	2.5389	1.5975	1.3009	1.82235	1.9418	0.0915945454988301	0.841169698121392	0.933096100626573
miR-6519-z	112	157	60	148	110	157	136	184	16.0113	14.8677	9.5193	15.0563	15.0755	24.9134	18.1053	23.9357	13.86365	20.507475	0.564842731750534	0.0222858571230053	0.126990287606178
miR-652-x	0	0	0	0	1	0	1	2	0.01	0.01	0.01	0.01	0.1371	0.01	0.1331	0.2602	0.01	0.1351	3.75595576955096	0.0234079195892767	0.129994892287145
miR-652-y	2	5	4	3	3	3	9	5	0.2859	0.4735	0.6346	0.3052	0.4112	0.4761	1.1981	0.6504	0.4248	0.68395	0.687107094950573	0.339366035512207	0.608054853879439
miR-652-z	2	3	0	3	4	4	4	11	0.2859	0.2841	0.01	0.3052	0.5482	0.6347	0.5325	1.4309	0.2213	0.786575	1.8295808821681	0.00650188667973436	0.0498069055089085
miR-6529-x	84	118	50	85	79	73	106	90	12.0085	11.1744	7.9328	8.6472	10.8270	11.5840	14.1115	11.7077	9.940725	12.05755	0.278513812836433	0.470691219723957	0.735002443107409
miR-6529-z	1	2	0	0	0	0	1	1	0.1430	0.1894	0.01	0.01	0.01	0.01	0.1331	0.1301	0.0881	0.0708	-0.315392658837416	0.772559303923202	0.900026047038221
miR-6537-y	11	39	13	24	30	41	38	45	1.5725	3.6932	2.0625	2.4416	4.1115	6.5061	5.0588	5.8538	2.44245	5.38255	1.13996078732138	0.000164299332074953	0.00261590309107572
miR-6538-z	0	3	7	3	4	4	5	5	0.01	0.2841	1.1106	0.3052	0.5482	0.6347	0.6656	0.6504	0.427475	0.624725	0.547381214862386	0.329256280431421	0.598781858253781
miR-654-y	0	1	1	2	3	4	22	36	0.01	0.0947	0.1587	0.2035	0.4112	0.6347	2.9288	4.6831	0.116725	2.16445	4.21281498018383	4.1563265564764e-11	4.21867145482354e-09
miR-6549-x	0	0	0	1	1	1	0	0	0.01	0.01	0.01	0.1017	0.1371	0.1587	0.01	0.01	0.032925	0.07895	1.26175582560372	0.495348628933944	0.754639937512875
miR-6552-x	0	0	0	0	0	0	0	0	0.01	0.01	0.01	0.01	0.01	0.01	0.01	0.01	0.01	0.01	0	1	1
miR-6552-y	0	0	0	0	0	0	0	0	0.01	0.01	0.01	0.01	0.01	0.01	0.01	0.01	0.01	0.01	0	1	1
miR-656-x	7	4	1	4	3	7	0	5	1.0007	0.3788	0.1587	0.4069	0.4112	1.1108	0.01	0.6504	0.486275	0.5456	0.16607122161776	0.908018158809822	0.963889700706948
miR-6596-x	0	4	0	0	0	0	1	2	0.01	0.3788	0.01	0.01	0.01	0.01	0.1331	0.2602	0.1022	0.103325	0.0157941674369187	0.967809270634117	0.987029700035781
miR-660-x	11	12	20	14	21	11	13	12	1.5725	1.1364	3.1731	1.4242	2.8781	1.7455	1.7307	1.5610	1.82655	1.978825	0.115522784796558	0.943976950050956	0.979676962297505
miR-660-y	0	0	1	3	2	0	0	0	0.01	0.01	0.1587	0.3052	0.2741	0.01	0.01	0.01	0.120975	0.076025	-0.670163122846001	0.440431422145365	0.707073374320396
miR-660-z	0	0	0	0	1	1	0	0	0.01	0.01	0.01	0.01	0.1371	0.1587	0.01	0.01	0.01	0.07895	2.98093926608551	0.0866194461920763	0.299935992784503
miR-6602-x	1	0	0	0	1	0	0	0	0.1430	0.01	0.01	0.01	0.1371	0.01	0.01	0.01	0.04325	0.041775	-0.050060304462899	0.940448349634185	0.97955074559704
miR-6635-x	1	3	0	2	1	2	2	2	0.1430	0.2841	0.01	0.2035	0.1371	0.3174	0.2663	0.2602	0.16015	0.24525	0.614829338331918	0.607661402665652	0.821926919162516
miR-664-y	2	3	2	1	5	6	4	1	0.2859	0.2841	0.3173	0.1017	0.6853	0.9521	0.5325	0.1301	0.24725	0.575	1.21759143507263	0.104629002121142	0.336470295930166
miR-665-y	0	4	2	0	1	3	0	1	0.01	0.3788	0.3173	0.01	0.1371	0.4761	0.01	0.1301	0.179025	0.188325	0.0730634621897234	0.968690435386392	0.987029700035781
miR-665-z	0	1	0	1	2	1	0	0	0.01	0.0947	0.01	0.1017	0.2741	0.1587	0.01	0.01	0.0541	0.1132	1.06517345900507	0.588006494129489	0.812177059368802
miR-668-x	1	2	0	3	0	0	4	2	0.1430	0.1894	0.01	0.3052	0.01	0.01	0.5325	0.2602	0.1619	0.203175	0.327619908620605	0.983096730752934	0.991645397976872
miR-668-y	2	1	1	2	0	2	0	2	0.2859	0.0947	0.1587	0.2035	0.01	0.3174	0.01	0.2602	0.1857	0.1494	-0.313793667146184	0.632681169590278	0.829946865439912
miR-6680-y	0	3	0	0	0	1	2	0	0.01	0.2841	0.01	0.01	0.01	0.1587	0.2663	0.01	0.078525	0.11125	0.502581393089158	0.797877918976457	0.913145694445219
miR-671-x	1	1	1	2	0	1	0	3	0.1430	0.0947	0.1587	0.2035	0.01	0.1587	0.01	0.3903	0.149975	0.14225	-0.0762933789761598	0.804474697184172	0.916372355135755
miR-671-y	11	10	4	17	14	13	10	17	1.5725	0.9470	0.6346	1.7294	1.9187	2.0629	1.3313	2.2115	1.220875	1.8811	0.623661048411274	0.174013468495386	0.446442137182475
miR-6712-x	0	1	1	1	1	0	0	2	0.01	0.0947	0.1587	0.1017	0.1371	0.01	0.01	0.2602	0.091275	0.104325	0.192793251828511	0.969832868203707	0.987029700035781
miR-6718-x	0	1	0	0	0	0	1	0	0.01	0.0947	0.01	0.01	0.01	0.01	0.1331	0.01	0.031175	0.040775	0.387295316882214	0.963399742751297	0.987029700035781
miR-674-y	1	0	1	0	1	1	2	1	0.1430	0.01	0.1587	0.01	0.1371	0.1587	0.2663	0.1301	0.080425	0.17305	1.10547300551271	0.291318748128608	0.568446431623212
miR-675-x	0	0	4	0	0	0	1	0	0.01	0.01	0.6346	0.01	0.01	0.01	0.1331	0.01	0.16615	0.040775	-2.02672951098015	0.148694553324155	0.407575465219873
miR-675-y	5	15	5	3	3	4	5	5	0.7148	1.4205	0.7933	0.3052	0.4112	0.6347	0.6656	0.6504	0.80845	0.590475	-0.453282571521635	0.300656233586112	0.576464844561802
miR-675-z	1	3	0	2	0	1	0	2	0.1430	0.2841	0.01	0.2035	0.01	0.1587	0.01	0.2602	0.16015	0.109725	-0.54553152791504	0.501907223373269	0.757525400332889
miR-676-y	2	0	3	2	2	1	2	5	0.2859	0.01	0.4760	0.2035	0.2741	0.1587	0.2663	0.6504	0.24385	0.337375	0.468359099318346	0.529373271832018	0.776605414142003
miR-6772-y	1	1	1	1	0	2	0	0	0.1430	0.0947	0.1587	0.1017	0.01	0.3174	0.01	0.01	0.124525	0.08685	-0.519837656962195	0.480717087138751	0.742935580495904
miR-6840-x	5	4	0	5	0	3	5	5	0.7148	0.3788	0.01	0.5087	0.01	0.4761	0.6656	0.6504	0.403075	0.450525	0.16055885917999	0.990122518541937	0.992731654756041
miR-6848-x	0	0	0	0	0	0	0	1	0.01	0.01	0.01	0.01	0.01	0.01	0.01	0.1301	0.01	0.040025	2.00090140274153	0.22634442359125	0.510532422100264
miR-6860-z	0	0	0	0	0	0	0	1	0.01	0.01	0.01	0.01	0.01	0.01	0.01	0.1301	0.01	0.040025	2.00090140274153	0.22634442359125	0.510532422100264
miR-6937-x	5	11	1	8	3	9	7	2	0.7148	1.0417	0.1587	0.8139	0.4112	1.4282	0.9319	0.2602	0.682275	0.757875	0.151606563458526	0.877673245128169	0.950900470654866
miR-7-x	30	22	55	41	40	59	27	53	4.2887	2.0834	8.7261	4.1710	5.4820	9.3624	3.5944	6.8945	4.8173	6.333325	0.394738343090611	0.250040681856303	0.538549160921268
miR-7-y	5	6	0	7	6	8	5	6	0.7148	0.5682	0.01	0.7121	0.8223	1.2695	0.6656	0.7805	0.501275	0.884475	0.819219080566205	0.185862833470838	0.461402716169545
miR-7-z	3	4	17	6	3	4	2	11	0.4289	0.3788	2.6971	0.6104	0.4112	0.6347	0.2663	1.4309	1.0288	0.685775	-0.585155331033658	0.30287632909033	0.577476644318502
miR-708-x	3	13	10	18	8	4	1	9	0.4289	1.2311	1.5866	1.8312	1.0964	0.6347	0.1331	1.1708	1.26945	0.75875	-0.742507055997477	0.0477141343011276	0.204994058478918
miR-708-y	268	486	231	427	217	240	248	256	38.3128	46.0235	36.6494	43.4395	29.7399	38.0842	33.0156	33.3019	41.1063	33.5354	-0.29367470981449	0.00814205954971245	0.060934123081719
miR-7084-y	2	2	0	0	1	0	1	1	0.2859	0.1894	0.01	0.01	0.1371	0.01	0.1331	0.1301	0.123825	0.102575	-0.271623466741879	0.806247986098051	0.916372355135755
miR-709-z	0	0	0	1	0	0	0	0	0.01	0.01	0.01	0.1017	0.01	0.01	0.01	0.01	0.032925	0.01	-1.71918344048179	0.27407161187516	0.554041952115026
miR-7175-y	0	1	0	0	2	6	9	7	0.01	0.0947	0.01	0.01	0.2741	0.9521	1.1981	0.9106	0.031175	0.833725	4.74111013125945	9.1677930469921e-07	3.16776508687557e-05
miR-7177-z	1	1	0	1	2	1	0	1	0.1430	0.0947	0.01	0.1017	0.2741	0.1587	0.01	0.1301	0.08735	0.143225	0.713403729515438	0.635641062592224	0.833156647013536
miR-7186-x	0	0	1	1	2	2	3	1	0.01	0.01	0.1587	0.1017	0.2741	0.3174	0.3994	0.1301	0.0701	0.28025	1.99922802368217	0.0650035405331639	0.245255600561752
miR-7194-x	1	3	0	0	0	1	1	1	0.1430	0.2841	0.01	0.01	0.01	0.1587	0.1331	0.1301	0.111775	0.107975	-0.0499002293356197	0.944085249997288	0.979676962297505
miR-7211-x	1	2	0	0	0	1	0	0	0.1430	0.1894	0.01	0.01	0.01	0.1587	0.01	0.01	0.0881	0.047175	-0.901119501319968	0.445553520372972	0.712183973509553
miR-7217-y	0	0	0	0	1	2	0	1	0.01	0.01	0.01	0.01	0.1371	0.3174	0.01	0.1301	0.01	0.14865	3.89384755813292	0.0146354857153745	0.0932079560853653
miR-7266-y	0	1	0	1	0	2	0	0	0.01	0.0947	0.01	0.1017	0.01	0.3174	0.01	0.01	0.0541	0.08685	0.682897254883577	0.813462378389209	0.920601325786812
miR-7267-y	7	13	6	12	16	14	8	13	1.0007	1.2311	0.9519	1.2208	2.1928	2.2216	1.0650	1.6911	1.101125	1.792625	0.703095468448305	0.151070681686783	0.410265530199557
miR-7312-x	0	0	0	1	0	1	1	0	0.01	0.01	0.01	0.1017	0.01	0.1587	0.1331	0.01	0.032925	0.07795	1.24336558244127	0.516596642200175	0.766254342433835
miR-7316-y	0	5	0	1	3	5	3	0	0.01	0.4735	0.01	0.1017	0.4112	0.7934	0.3994	0.01	0.1488	0.4035	1.43919414705711	0.137573589881552	0.387160497382309
miR-7336-y	1	4	0	1	2	3	1	2	0.1430	0.3788	0.01	0.1017	0.2741	0.4761	0.1331	0.2602	0.158375	0.285875	0.852039841270863	0.39357090938145	0.658248359253837
miR-735-x	18	37	17	16	13	19	22	22	2.5732	3.5038	2.6971	1.6277	1.7817	3.0150	2.9288	2.8619	2.60045	2.64685	0.0255151391146179	0.766081286463626	0.899069734211952
miR-735-y	0	0	0	0	3	2	6	9	0.01	0.01	0.01	0.01	0.4112	0.3174	0.7988	1.1708	0.01	0.67455	6.07585347961545	6.99998379230196e-07	2.52621637304408e-05
miR-7386-y	0	2	0	0	0	0	1	1	0.01	0.1894	0.01	0.01	0.01	0.01	0.1331	0.1301	0.05485	0.0708	0.368257739679805	0.837206524310176	0.931563431276397
miR-7424-x	0	0	0	0	0	0	1	1	0.01	0.01	0.01	0.01	0.01	0.01	0.1331	0.1301	0.01	0.0708	2.82374936030827	0.108493650012766	0.340800169479173
miR-7438-y	2	0	1	1	2	0	3	1	0.2859	0.01	0.1587	0.1017	0.2741	0.01	0.3994	0.1301	0.139075	0.2034	0.548456573603887	0.677708608393583	0.861188403780265
miR-744-x	25	24	27	23	29	30	13	39	3.5740	2.2728	4.2837	2.3398	3.9745	4.7605	1.7307	5.0733	3.117575	3.88475	0.3173974905095	0.454943582678584	0.721512088154317
miR-744-y	4	4	0	1	1	1	0	2	0.5718	0.3788	0.01	0.1017	0.1371	0.1587	0.01	0.2602	0.265575	0.1415	-0.908317291392828	0.306776516726898	0.580658581776786
miR-744-z	2	2	2	2	1	5	5	3	0.2859	0.1894	0.3173	0.2035	0.1371	0.7934	0.6656	0.3903	0.249025	0.4966	0.995793677592754	0.201112220764664	0.4835600954018
miR-7455-x	0	1	0	1	2	6	4	4	0.01	0.0947	0.01	0.1017	0.2741	0.9521	0.5325	0.5203	0.0541	0.56975	3.39662852032584	0.000451871692215231	0.0060597225786321
miR-7460-y	6	4	2	9	6	3	4	5	0.8577	0.3788	0.3173	0.9156	0.8223	0.4761	0.5325	0.6504	0.61735	0.620325	0.00693562690169727	0.805610110666488	0.916372355135755
miR-7472-x	1	0	0	0	0	0	0	0	0.1430	0.01	0.01	0.01	0.01	0.01	0.01	0.01	0.04325	0.01	-2.11270013274936	0.231167496120199	0.516390665335905
miR-7478-x	0	0	0	0	0	1	0	0	0.01	0.01	0.01	0.01	0.01	0.1587	0.01	0.01	0.01	0.047175	2.23802251782572	0.190544420876325	0.466733242086202
miR-750-y	0	0	1	0	1	0	1	1	0.01	0.01	0.1587	0.01	0.1371	0.01	0.1331	0.1301	0.047175	0.102575	1.12058473129209	0.364934242023569	0.63115357725908
miR-7550-x	593	1288	393	742	597	936	893	1070	84.7741	121.9718	62.3516	75.4851	81.8191	148.5285	118.8829	139.1914	86.14565	122.105475	0.503278036492744	0.0110189752292046	0.0758254905602891
miR-7550-z	33	65	23	49	44	57	56	61	4.7176	6.1554	3.6491	4.9849	6.0302	9.0450	7.4551	7.9352	4.87675	7.616375	0.643184496500753	0.0300145869317892	0.153765581000712
miR-758-y	7	12	8	11	5	7	4	1	1.0007	1.1364	1.2692	1.1191	0.6853	1.1108	0.5325	0.1301	1.13135	0.614675	-0.880149603384728	0.0226180799441087	0.127985232854469
miR-760-x	0	0	0	0	0	0	0	1	0.01	0.01	0.01	0.01	0.01	0.01	0.01	0.1301	0.01	0.040025	2.00090140274153	0.22634442359125	0.510532422100264
miR-760-y	7	9	3	11	9	8	16	12	1.0007	0.8523	0.4760	1.1191	1.2335	1.2695	2.1300	1.5610	0.862025	1.5485	0.845069767688797	0.103331320234836	0.334282996138193
miR-760-z	2	0	0	1	1	0	1	0	0.2859	0.01	0.01	0.1017	0.1371	0.01	0.1331	0.01	0.1019	0.07255	-0.490106532099069	0.622642152680224	0.825679689159903
miR-762-z	0	3	0	1	0	0	0	0	0.01	0.2841	0.01	0.1017	0.01	0.01	0.01	0.01	0.10145	0.01	-3.34269695998193	0.0454806319281868	0.197488091581218
miR-7676-x	0	0	0	0	0	0	1	1	0.01	0.01	0.01	0.01	0.01	0.01	0.1331	0.1301	0.01	0.0708	2.82374936030827	0.108493650012766	0.340800169479173
miR-7687-x	0	1	0	2	0	1	1	1	0.01	0.0947	0.01	0.2035	0.01	0.1587	0.1331	0.1301	0.07955	0.107975	0.440763480875974	0.825905832552153	0.926292176840259
miR-7704-z	5	12	5	8	0	3	2	2	0.7148	1.1364	0.7933	0.8139	0.01	0.4761	0.2663	0.2602	0.8646	0.25315	-1.77204035198609	0.00109209455937959	0.0125784508115776
miR-7844-x	6	15	7	17	13	18	10	12	0.8577	1.4205	1.1106	1.7294	1.7817	2.8563	1.3313	1.5610	1.27955	1.882575	0.557070818069076	0.282178161107291	0.561721206470282
miR-7847-y	0	0	0	0	0	1	0	0	0.01	0.01	0.01	0.01	0.01	0.1587	0.01	0.01	0.01	0.047175	2.23802251782572	0.190544420876325	0.466733242086202
miR-7911-x	0	0	0	0	0	0	0	2	0.01	0.01	0.01	0.01	0.01	0.01	0.01	0.2602	0.01	0.07255	2.85897561429202	0.0940919144919241	0.315062410587391
miR-7918-x	0	3	0	1	2	1	2	0	0.01	0.2841	0.01	0.1017	0.2741	0.1587	0.2663	0.01	0.10145	0.177275	0.805220231102083	0.616364363262603	0.825659173392285
miR-7948-x	0	0	0	0	1	0	0	1	0.01	0.01	0.01	0.01	0.1371	0.01	0.01	0.1301	0.01	0.0718	2.84398384404833	0.101209047997377	0.32939100910842
miR-7977-z	115	392	88	151	84	182	159	229	16.4402	37.1218	13.9617	15.3615	11.5122	28.8805	21.1673	29.7896	20.7213	22.8374	0.140283894853497	0.844522083989723	0.93426693760171
miR-8067-z	0	0	0	0	0	0	0	0	0.01	0.01	0.01	0.01	0.01	0.01	0.01	0.01	0.01	0.01	0	1	1
miR-8278-y	0	0	1	0	0	1	1	0	0.01	0.01	0.1587	0.01	0.01	0.1587	0.1331	0.01	0.047175	0.07795	0.72452650509734	0.577582596974923	0.803356778133227
miR-8301-x	3	3	0	2	2	3	2	4	0.4289	0.2841	0.01	0.2035	0.2741	0.4761	0.2663	0.5203	0.231625	0.3842	0.730066542750899	0.379981665583278	0.646167774771983
miR-8324-y	1	1	0	4	1	1	3	0	0.1430	0.0947	0.01	0.4069	0.1371	0.1587	0.3994	0.01	0.16365	0.1763	0.107418872275418	0.856901158855411	0.940911076390256
miR-8364-y	1	3	1	1	0	0	0	1	0.1430	0.2841	0.1587	0.1017	0.01	0.01	0.01	0.1301	0.171875	0.040025	-2.10238640567049	0.0833546671165035	0.291196340182777
miR-8370-y	0	1	0	0	0	0	1	1	0.01	0.0947	0.01	0.01	0.01	0.01	0.1331	0.1301	0.031175	0.0708	1.18335980025333	0.515961350373535	0.766254342433835
miR-8438-y	0	0	0	1	0	0	0	0	0.01	0.01	0.01	0.1017	0.01	0.01	0.01	0.01	0.032925	0.01	-1.71918344048179	0.27407161187516	0.554041952115026
miR-8462-x	0	0	0	0	0	1	0	0	0.01	0.01	0.01	0.01	0.01	0.1587	0.01	0.01	0.01	0.047175	2.23802251782572	0.190544420876325	0.466733242086202
miR-8485-z	0	2	0	0	0	1	0	0	0.01	0.1894	0.01	0.01	0.01	0.1587	0.01	0.01	0.05485	0.047175	-0.217469102802748	0.80996035392701	0.917621454382114
miR-8490-z	1	1	0	0	1	2	2	1	0.1430	0.0947	0.01	0.01	0.1371	0.3174	0.2663	0.1301	0.064425	0.212725	1.72329705537032	0.13940985599139	0.389174514014948
miR-8517-z	2	0	0	1	0	1	1	0	0.2859	0.01	0.01	0.1017	0.01	0.1587	0.1331	0.01	0.1019	0.07795	-0.386533123468029	0.706335122719786	0.869838368795841
miR-8543-z	1	0	1	2	0	0	2	1	0.1430	0.01	0.1587	0.2035	0.01	0.01	0.2663	0.1301	0.1288	0.1041	-0.3071625248152	0.645745712617853	0.836165988471082
miR-8549-z	23	37	26	37	11	16	12	27	3.2880	3.5038	4.1250	3.7641	1.5076	2.5389	1.5975	3.5123	3.670225	2.289075	-0.681103776364436	0.00396525949235189	0.0338925337662078
miR-872-x	46	35	33	57	51	34	39	42	6.5761	3.3144	5.2356	5.7987	6.9896	5.3953	5.1920	5.4636	5.2312	5.760125	0.138958191416834	0.920111665534122	0.971561342540581
miR-873-y	3	5	3	4	0	2	1	2	0.4289	0.4735	0.4760	0.4069	0.01	0.3174	0.1331	0.2602	0.446325	0.180175	-1.30869577317724	0.050878020068242	0.213503629433656
miR-874-x	4	4	2	0	2	1	0	3	0.5718	0.3788	0.3173	0.01	0.2741	0.1587	0.01	0.3903	0.319475	0.208275	-0.617213361941671	0.439518234986363	0.706710508532528
miR-874-y	289	389	288	490	533	490	513	574	41.3149	36.8377	45.6928	49.8486	73.0479	77.7553	68.2944	74.6690	43.4235	73.44165	0.758122457829763	5.14503792846056e-05	0.00101896848729512
miR-874-z	3	0	4	11	4	5	1	11	0.4289	0.01	0.6346	1.1191	0.5482	0.7934	0.1331	1.4309	0.54815	0.7264	0.406193465201847	0.50400793478186	0.759543214330101
miR-8800-z	0	0	0	2	0	0	0	0	0.01	0.01	0.01	0.2035	0.01	0.01	0.01	0.01	0.058375	0.01	-2.5453506448223	0.129473641442414	0.378710201978849
miR-8874-z	5	8	2	5	5	10	4	8	0.7148	0.7576	0.3173	0.5087	0.6853	1.5868	0.5325	1.0407	0.5746	0.961325	0.742466259795327	0.219358908520203	0.506740920962745
miR-8885-z	0	0	0	1	0	0	0	0	0.01	0.01	0.01	0.1017	0.01	0.01	0.01	0.01	0.032925	0.01	-1.71918344048179	0.27407161187516	0.554041952115026
miR-889-y	6	20	12	24	13	12	11	13	0.8577	1.8940	1.9039	2.4416	1.7817	1.9042	1.4644	1.6911	1.7743	1.71035	-0.052958378889112	0.600236029666338	0.821926919162516
miR-8903-z	1	1	1	2	0	0	2	0	0.1430	0.0947	0.1587	0.2035	0.01	0.01	0.2663	0.01	0.149975	0.074075	-1.01766340520882	0.233804905397846	0.51730131657507
miR-8908-z	62	72	59	93	160	156	168	184	8.8634	6.8183	9.3607	9.4611	21.9281	24.7547	22.3654	23.9357	8.625875	23.245975	1.43023822288231	1.32816019804526e-11	1.5406658297325e-09
miR-8909-z	19	42	35	47	0	0	0	0	2.7162	3.9773	5.5529	4.7814	0.01	0.01	0.01	0.01	4.25695	0.01	-8.73367633482137	6.43946425106096e-31	5.2288449718615e-28
miR-8917-z	1	2	0	2	0	1	1	1	0.1430	0.1894	0.01	0.2035	0.01	0.1587	0.1331	0.1301	0.136475	0.107975	-0.337939380539396	0.642391484068235	0.836165988471082
miR-8927-z	0	0	0	0	0	1	1	0	0.01	0.01	0.01	0.01	0.01	0.1587	0.1331	0.01	0.01	0.07795	2.96254902292306	0.0927639197847988	0.314506483779777
miR-8939-z	0	0	0	0	0	1	1	0	0.01	0.01	0.01	0.01	0.01	0.1587	0.1331	0.01	0.01	0.07795	2.96254902292306	0.0927639197847988	0.314506483779777
miR-8947-z	5	6	1	8	3	6	2	1	0.7148	0.5682	0.1587	0.8139	0.4112	0.9521	0.2663	0.1301	0.5639	0.439925	-0.358181754089729	0.328144729356647	0.59809993319326
miR-8948-z	0	0	0	0	0	0	3	1	0.01	0.01	0.01	0.01	0.01	0.01	0.3994	0.1301	0.01	0.137375	3.78004757606187	0.0327132247678603	0.160502347501526
miR-8979-z	0	0	0	1	0	1	0	1	0.01	0.01	0.01	0.1017	0.01	0.1587	0.01	0.1301	0.032925	0.0772	1.22941740701157	0.447804426501981	0.714375627346971
miR-8992-z	0	1	0	1	0	0	0	0	0.01	0.0947	0.01	0.1017	0.01	0.01	0.01	0.01	0.0541	0.01	-2.43562859405209	0.138033206886919	0.387160497382309
miR-8993-z	1	0	2	0	1	1	0	1	0.1430	0.01	0.3173	0.01	0.1371	0.1587	0.01	0.1301	0.120075	0.108975	-0.139938604883416	0.987232589915181	0.992731654756041
miR-9-x	18	15	20	22	20	16	21	24	2.5732	1.4205	3.1731	2.2381	2.7410	2.5389	2.7957	3.1220	2.351225	2.7994	0.251705041098346	0.602483371285352	0.821926919162516
miR-9-z	4	7	5	9	6	6	5	6	0.5718	0.6629	0.7933	0.9156	0.8223	0.9521	0.6656	0.7805	0.7359	0.805125	0.129703052188534	0.982831313767856	0.991645397976872
miR-9004-z	3	8	4	4	4	7	3	5	0.4289	0.7576	0.6346	0.4069	0.5482	1.1108	0.3994	0.6504	0.557	0.6772	0.281904645668247	0.770285995477816	0.899780589827614
miR-9014-z	5	7	4	10	2	4	10	8	0.7148	0.6629	0.6346	1.0173	0.2741	0.6347	1.3313	1.0407	0.7574	0.8202	0.114920322442797	0.878347412732666	0.950957465518566
miR-9039-z	0	0	0	1	0	0	2	0	0.01	0.01	0.01	0.1017	0.01	0.01	0.2663	0.01	0.032925	0.074075	1.16980328070477	0.666592254563146	0.851058035700117
miR-9055-z	2	10	2	12	7	3	7	12	0.2859	0.9470	0.3173	1.2208	0.9594	0.4761	0.9319	1.5610	0.69275	0.9821	0.503535125308724	0.473648363068034	0.736786342550276
miR-9060-z	3	5	6	7	3	1	5	4	0.4289	0.4735	0.9519	0.7121	0.4112	0.1587	0.6656	0.5203	0.6416	0.43895	-0.5476175274542	0.219845711539859	0.507144084574902
miR-9086-z	1	1	1	0	1	1	1	1	0.1430	0.0947	0.1587	0.01	0.1371	0.1587	0.1331	0.1301	0.1016	0.13975	0.459947880958387	0.679521728426833	0.86197224041162
miR-9104-z	4	5	0	2	2	6	3	7	0.5718	0.4735	0.01	0.2035	0.2741	0.9521	0.3994	0.9106	0.3147	0.63405	1.01061943445353	0.126247914224139	0.374467906398526
miR-9120-z	0	3	3	0	0	1	0	3	0.01	0.2841	0.4760	0.01	0.01	0.1587	0.01	0.3903	0.195025	0.14225	-0.455230420490252	0.686286061498261	0.865754072453651
miR-9134-z	64	116	33	74	66	83	76	76	9.1493	10.9850	5.2356	7.5282	9.0453	13.1708	10.1177	9.8865	8.224525	10.555075	0.359932565096373	0.264354144210411	0.550398884868856
miR-9142-z	0	2	1	4	2	1	2	7	0.01	0.1894	0.1587	0.4069	0.2741	0.1587	0.2663	0.9106	0.19125	0.402425	1.07326018521013	0.225718144627415	0.510532422100264
miR-9143-z	0	0	0	0	0	1	0	1	0.01	0.01	0.01	0.01	0.01	0.1587	0.01	0.1301	0.01	0.0772	2.94860084749336	0.0746776218037332	0.272531365863512
miR-9149-z	0	2	0	0	0	0	1	0	0.01	0.1894	0.01	0.01	0.01	0.01	0.1331	0.01	0.05485	0.040775	-0.427806743691309	0.695028533066877	0.865754072453651
miR-9152-z	8	10	6	6	4	7	9	4	1.1437	0.9470	0.9519	0.6104	0.5482	1.1108	1.1981	0.5203	0.91325	0.84435	-0.113168699660407	0.566416343936965	0.794333056997407
miR-9158-z	0	2	1	1	0	4	0	3	0.01	0.1894	0.1587	0.1017	0.01	0.6347	0.01	0.3903	0.11495	0.26125	1.18442457113743	0.280815354007801	0.561721206470282
miR-9177-z	3	9	1	8	4	4	2	3	0.4289	0.8523	0.1587	0.8139	0.5482	0.6347	0.2663	0.3903	0.56345	0.459875	-0.293045821537253	0.417196736914337	0.680398454016642
miR-9180-z	1	4	2	6	2	2	3	0	0.1430	0.3788	0.3173	0.6104	0.2741	0.3174	0.3994	0.01	0.362375	0.250225	-0.534257491803663	0.286574292851045	0.562268157189319
miR-9181-z	0	1	0	1	0	0	0	1	0.01	0.0947	0.01	0.1017	0.01	0.01	0.01	0.1301	0.0541	0.040025	-0.434727191310558	0.690965873705514	0.865754072453651
miR-9184-z	1	3	1	1	3	0	0	4	0.1430	0.2841	0.1587	0.1017	0.4112	0.01	0.01	0.5203	0.171875	0.237875	0.468843942974638	0.767250348541205	0.899447520157253
miR-92-x	30	32	22	54	28	23	29	25	4.2887	3.0304	3.4904	5.4935	3.8374	3.6497	3.8607	3.2521	4.07575	3.649975	-0.159178979120452	0.271136848839548	0.554041952115026
miR-92-y	2439	2810	2834	4054	2872	2723	2655	3613	348.6747	266.1030	449.6299	412.4211	393.6087	432.0973	353.4537	469.9985	369.207175	412.28955	0.159227304840726	0.746230887731094	0.889149305264099
miR-92-z	73	108	87	113	118	103	90	136	10.4359	10.2274	13.8030	11.4957	16.1719	16.3445	11.9815	17.6916	11.4905	15.547375	0.436229440948898	0.119881043452148	0.36338909066164
miR-921-z	2	5	0	1	1	3	1	4	0.2859	0.4735	0.01	0.1017	0.1371	0.4761	0.1331	0.5203	0.217775	0.31665	0.540050733460511	0.549668300579692	0.794333056997407
miR-9222-z	8	10	6	6	3	8	9	2	1.1437	0.9470	0.9519	0.6104	0.4112	1.2695	1.1981	0.2602	0.91325	0.78475	-0.218776724779903	0.378088307683221	0.644974171930201
miR-9226-x	135	186	58	125	88	140	119	179	19.2993	17.6139	9.2020	12.7165	12.0604	22.2158	15.8422	23.2853	14.707925	18.350925	0.319259060695252	0.309486167083597	0.584425041097397
miR-9226-z	14	13	4	10	8	12	11	21	2.0014	1.2311	0.6346	1.0173	1.0964	1.9042	1.4644	2.7318	1.2211	1.7992	0.559174213899309	0.230092260895525	0.516390665335905
miR-9236-z	26	60	16	30	33	41	36	42	3.7169	5.6819	2.5385	3.0520	4.5227	6.5061	4.7926	5.4636	3.747325	5.32125	0.505904079089291	0.121383851319611	0.367090082947947
miR-9261-z	0	0	0	0	2	4	0	0	0.01	0.01	0.01	0.01	0.2741	0.6347	0.01	0.01	0.01	0.2322	4.53729606709084	0.00375239958851142	0.0331190050638182
miR-9270-z	0	3	0	1	0	1	0	0	0.01	0.2841	0.01	0.1017	0.01	0.1587	0.01	0.01	0.10145	0.047175	-1.10467444215621	0.325557129952195	0.597797484233595
miR-9277-z	95	173	59	100	99	119	113	178	13.5810	16.3829	9.3607	10.1732	13.5680	18.8834	15.0434	23.1552	12.37445	17.6625	0.513325156571489	0.0464339914300895	0.201090138886574
miR-9298-x	1	0	1	1	1	1	1	1	0.1430	0.01	0.1587	0.1017	0.1371	0.1587	0.1331	0.1301	0.10335	0.13975	0.435309894305105	0.708676025595231	0.869838368795841
miR-93-x	28	23	47	54	58	46	40	64	4.0028	2.1781	7.4568	5.4935	7.9489	7.2995	5.3251	8.3255	4.7828	7.22475	0.595092202390838	0.0235537988968566	0.130090499977323
miR-93-y	11	22	7	13	11	5	14	15	1.5725	2.0834	1.1106	1.3225	1.5076	0.7934	1.8638	1.9513	1.52225	1.529025	0.0064066824293238	0.705106800677211	0.869471104251929
miR-93-z	6	7	26	17	14	15	8	19	0.8577	0.6629	4.1250	1.7294	1.9187	2.3803	1.0650	2.4716	1.84375	1.9589	0.0874007019004032	0.717845935489375	0.874554988173103
miR-934-z	2	1	0	0	6	2	4	4	0.2859	0.0947	0.01	0.01	0.8223	0.3174	0.5325	0.5203	0.10015	0.548125	2.45234251640675	0.00337076998783103	0.0307535419114472
miR-9356-z	3	0	0	3	0	1	2	1	0.4289	0.01	0.01	0.3052	0.01	0.1587	0.2663	0.1301	0.188525	0.141275	-0.416249660482968	0.63038585865434	0.828292256470035
miR-939-z	66	70	37	61	29	34	37	37	9.4352	6.6289	5.8703	6.2056	3.9745	5.3953	4.9257	4.8132	7.035	4.777175	-0.558392696117197	0.00395889175673881	0.0338925337662078
miR-941-z	0	0	0	0	0	0	6	4	0.01	0.01	0.01	0.01	0.01	0.01	0.7988	0.5203	0.01	0.334775	5.06511989062899	0.000912338523027819	0.0108148741707823
miR-943-z	1	1	0	2	0	1	1	0	0.1430	0.0947	0.01	0.2035	0.01	0.1587	0.1331	0.01	0.1128	0.07795	-0.533146139701009	0.515313975191002	0.766254342433835
miR-95-z	8	12	13	11	3	7	5	6	1.1437	1.1364	2.0625	1.1191	0.4112	1.1108	0.6656	0.7805	1.365425	0.742025	-0.87981037253098	0.0236309713628758	0.130090499977323
miR-9501-y	12	27	9	13	12	17	28	23	1.7155	2.5569	1.4279	1.3225	1.6446	2.6976	3.7276	2.9920	1.7557	2.76545	0.655467908296018	0.11145836280675	0.345435841981224
miR-9575-y	0	1	1	0	0	0	0	0	0.01	0.0947	0.1587	0.01	0.01	0.01	0.01	0.01	0.06835	0.01	-2.77294133783134	0.108993279071247	0.341708658709857
miR-9578-y	3	2	0	5	3	3	1	1	0.4289	0.1894	0.01	0.5087	0.4112	0.4761	0.1331	0.1301	0.28425	0.287625	0.0170287293318419	0.851541005875102	0.938834075723806
miR-9600-x	0	2	0	1	0	1	1	0	0.01	0.1894	0.01	0.1017	0.01	0.1587	0.1331	0.01	0.077775	0.07795	0.00324253316340299	0.839708050563466	0.933090544879235
miR-9792-x	1	2	1	3	2	0	2	3	0.1430	0.1894	0.1587	0.3052	0.2741	0.01	0.2663	0.3903	0.199075	0.235175	0.240422646716795	0.969369098348007	0.987029700035781
miR-98-x	58	98	68	85	42	49	47	63	8.2916	9.2805	10.7886	8.6472	5.7561	7.7755	6.2570	8.1954	9.251975	6.996	-0.403231078376368	0.0138716347003184	0.089751134475367
miR-98-y	14	24	14	20	19	14	26	20	2.0014	2.2728	2.2212	2.0346	2.6040	2.2216	3.4613	2.6017	2.1325	2.72215	0.352200825038867	0.513765022848018	0.766254342433835
miR-9811-x	3	1	1	2	4	4	4	8	0.4289	0.0947	0.1587	0.2035	0.5482	0.6347	0.5325	1.0407	0.22145	0.689025	1.63757533218195	0.0137672993047231	0.0896911569879498
miR-99-x	2604	3805	2711	4342	1679	1598	1598	1699	372.2628	360.3280	430.1153	441.7199	230.1076	253.5775	212.7378	221.0151	401.1065	229.3595	-0.806374680821124	2.25218298343726e-12	3.32504105918373e-10
miR-99-y	499	654	432	723	511	463	510	590	71.3361	61.9329	68.5392	73.5522	70.0327	73.4708	67.8951	76.7504	68.8401	72.03725	0.0654939147545546	0.646689951674679	0.836165988471082
miR-99-z	5151	7180	6025	9395	4583	4378	4331	4943	736.3770	679.9357	955.8999	955.7712	628.1019	694.7198	576.5754	643.0121	831.99595	635.6023	-0.388452160361246	7.39808762723473e-05	0.00136528344393514
miR-9983-y	1	5	1	4	1	0	4	0	0.1430	0.4735	0.1587	0.4069	0.1371	0.01	0.5325	0.01	0.295525	0.1724	-0.77752040623101	0.186095307322076	0.461402716169545
miR-9983-z	6	13	8	11	4	7	6	3	0.8577	1.2311	1.2692	1.1191	0.5482	1.1108	0.7988	0.3903	1.119275	0.712025	-0.652564740632851	0.0734356605073989	0.269817901954787
miR-9985-z	5	8	2	4	1	4	3	4	0.7148	0.7576	0.3173	0.4069	0.1371	0.6347	0.3994	0.5203	0.54915	0.422875	-0.376969002344351	0.388397759145426	0.654313237398518
miR-9993-y	392	1051	306	584	461	688	715	810	56.0396	99.5282	48.5486	59.4114	63.1802	109.1748	95.1862	105.3692	65.88195	93.2276	0.500873870347911	0.0104333135907846	0.073033195135492
miR-9995-y	1043	3322	836	1431	974	1713	1583	1959	149.1053	314.5886	132.6361	145.5784	133.4871	271.8262	210.7409	254.8373	185.4771	217.722875	0.231251916932259	0.35437684466678	0.622170806204163
novel-m0001-3p	3474	5128	2954	5242	5421	4715	5392	5621	496.6363	485.6142	468.6686	533.2786	742.9501	748.1964	717.8238	731.2100	496.049425	735.045075	0.567348848779091	0.000825404557070039	0.0100034104528488
novel-m0002-5p	3449	4736	2792	4891	2437	2140	2307	2657	493.0624	448.4924	442.9664	497.5707	333.9918	339.5844	307.1253	345.6369	470.522975	331.5846	-0.504888165157686	1.15406974866418e-06	3.74841854366127e-05
novel-m0003-3p	1197	1700	950	1689	1420	1357	1495	1641	171.1208	160.9876	150.7228	171.8252	194.6115	215.3346	199.0257	213.4701	163.6641	205.610475	0.329175866834022	0.160117797061053	0.421812569690257
novel-m0004-3p	1197	1700	950	1689	1420	1357	1495	1641	171.1208	160.9876	150.7228	171.8252	194.6115	215.3346	199.0257	213.4701	163.6641	205.610475	0.329175866834022	0.160117797061053	0.421812569690257
novel-m0005-3p	746	964	551	1124	842	780	768	844	106.6467	91.2894	87.4192	114.3467	115.3964	123.7737	102.2420	109.7921	99.9255	112.80105	0.174855705386669	0.765891478283093	0.899069734211952
novel-m0006-3p	746	964	551	1124	842	780	768	844	106.6467	91.2894	87.4192	114.3467	115.3964	123.7737	102.2420	109.7921	99.9255	112.80105	0.174855705386669	0.765891478283093	0.899069734211952
novel-m0007-3p	1050	1501	779	1436	1655	1741	1737	1906	150.1060	142.1425	123.5927	146.0870	226.8184	276.2694	231.2426	247.9428	140.48205	245.5683	0.805738534816203	1.25129857675065e-06	3.83416771442085e-05
novel-m0008-3p	1050	1501	779	1436	1655	1741	1737	1906	150.1060	142.1425	123.5927	146.0870	226.8184	276.2694	231.2426	247.9428	140.48205	245.5683	0.805738534816203	1.25129857675065e-06	3.83416771442085e-05
novel-m0009-3p	297	625	207	356	570	709	827	793	42.4585	59.1866	32.8417	36.2166	78.1187	112.5072	110.0965	103.1577	42.67585	100.970025	1.24243526959438	3.6364516956519e-13	5.90559755373868e-11
novel-m0010-3p	297	625	207	356	570	709	827	793	42.4585	59.1866	32.8417	36.2166	78.1187	112.5072	110.0965	103.1577	42.67585	100.970025	1.24243526959438	3.6364516956519e-13	5.90559755373868e-11
novel-m0011-3p	297	625	207	356	570	709	827	793	42.4585	59.1866	32.8417	36.2166	78.1187	112.5072	110.0965	103.1577	42.67585	100.970025	1.24243526959438	3.6364516956519e-13	5.90559755373868e-11
novel-m0012-5p	1915	2818	1523	2524	2743	2486	2572	3032	273.7647	266.8606	241.6325	256.7713	375.9292	394.4891	342.4041	394.4189	259.757275	376.810325	0.536674341723656	0.00260982880397495	0.0249315410450313
novel-m0013-3p	279	639	225	415	410	594	508	642	39.8853	60.5124	35.6975	42.2187	56.1907	94.2585	67.6288	83.5148	44.578475	75.3982	0.758182818283779	6.02051666574305e-05	0.00116396655537699
novel-m0014-5p	285	446	297	466	430	401	404	482	40.7431	42.2356	47.1207	47.4071	58.9317	63.6324	53.7835	62.7012	44.376625	59.7622	0.429433308789396	0.0609224550858099	0.237619550373996
novel-m0015-5p	285	446	297	466	430	401	404	482	40.7431	42.2356	47.1207	47.4071	58.9317	63.6324	53.7835	62.7012	44.376625	59.7622	0.429433308789396	0.0609224550858099	0.237619550373996
novel-m0016-5p	285	446	297	466	430	401	404	482	40.7431	42.2356	47.1207	47.4071	58.9317	63.6324	53.7835	62.7012	44.376625	59.7622	0.429433308789396	0.0609224550858099	0.237619550373996
novel-m0017-3p	243	326	190	407	349	393	354	380	34.7388	30.8717	30.1446	41.4049	47.8306	62.3629	47.1272	49.4325	34.29	51.6883	0.592049849337591	0.00453373819870303	0.0373745727649428
novel-m0018-5p	459	660	335	654	524	531	536	610	65.6178	62.5011	53.1496	66.5327	71.8144	84.2614	71.3564	79.3521	61.9503	76.696075	0.308041479458972	0.253023214167909	0.543531348953286
novel-m0019-3p	261	348	222	427	356	344	360	407	37.3121	32.9551	35.2215	43.4395	48.7899	54.5874	47.9259	52.9448	37.23205	51.062	0.455704993138109	0.0424033065460785	0.189705151049122
novel-m0020-3p	194	311	118	282	269	243	280	279	27.7339	29.4513	18.7214	28.6884	36.8666	38.5603	37.2757	36.2938	26.14875	37.2491	0.510463585746442	0.0207434012602356	0.12150485591822
novel-m0021-5p	88	105	165	186	96	110	72	152	12.5803	9.9433	26.1782	18.9221	13.1568	17.4553	9.5852	19.7730	16.905975	14.992575	-0.173285031750993	0.261167536782339	0.548924718200217
novel-m0022-5p	27	53	17	43	32	49	62	59	3.8599	5.0190	2.6971	4.3745	4.3856	7.7755	8.2539	7.6750	3.987625	7.0225	0.816454975633145	0.00634645119317906	0.049120954100149
novel-m0023-3p	155	284	124	184	209	200	265	260	22.1585	26.8944	19.6733	18.7187	28.6435	31.7369	35.2788	33.8222	21.861225	32.37035	0.566298719470584	0.0106469014091216	0.0738913157624505
novel-m0024-5p	40	74	22	46	30	48	46	56	5.7183	7.0077	3.4904	4.6797	4.1115	7.6168	6.1239	7.2848	5.224025	6.28425	0.266578774023894	0.576156326935226	0.803156974199834
novel-m0025-3p	32	68	28	40	58	76	79	74	4.5747	6.4395	4.4424	4.0693	7.9489	12.0600	10.5171	9.6263	4.881475	10.038075	1.04009358291911	6.18783475653312e-05	0.00118224042877762
novel-m0026-3p	19	55	6	33	42	45	73	41	2.7162	5.2084	0.9519	3.3572	5.7561	7.1408	9.7183	5.3335	3.058425	6.987175	1.19192037617293	7.02960501888567e-05	0.00131219293685866
novel-m0027-5p	48	60	18	47	69	81	67	70	6.8620	5.6819	2.8558	4.7814	9.4565	12.8534	8.9195	9.1060	5.045275	10.08385	0.999041750225105	9.7641914840905e-05	0.00170505881399602
novel-m0028-3p	116	137	86	159	112	88	95	122	16.5831	12.9737	13.6444	16.1754	15.3496	13.9642	12.6471	15.8704	14.84415	14.457825	-0.0380439515595537	0.366727294876135	0.633579922211535
novel-m0029-5p	11	39	3	25	33	33	38	33	1.5725	3.6932	0.4760	2.5433	4.5227	5.2366	5.0588	4.2928	2.07125	4.777725	1.20582211897749	0.000131012465086592	0.00212764243300625
novel-m0030-5p	11	39	3	25	33	33	38	33	1.5725	3.6932	0.4760	2.5433	4.5227	5.2366	5.0588	4.2928	2.07125	4.777725	1.20582211897749	0.000131012465086592	0.00212764243300625
novel-m0031-5p	122	157	99	171	97	95	98	98	17.4409	14.8677	15.7069	17.3962	13.2939	15.0750	13.0465	12.7484	16.352925	13.54095	-0.272219751032497	0.0310612588611337	0.155957188319983
novel-m0032-3p	33	58	25	39	31	19	37	45	4.7176	5.4925	3.9664	3.9675	4.2486	3.0150	4.9257	5.8538	4.536	4.510775	-0.00804531487014682	0.546329243791616	0.792403201751164
novel-m0033-3p	14	32	16	16	21	32	28	29	2.0014	3.0304	2.5385	1.6277	2.8781	5.0779	3.7276	3.7725	2.2995	3.864025	0.748784230632688	0.0281302494634682	0.14832313353465
novel-m0034-5p	77	72	96	110	173	154	129	179	11.0078	6.8183	15.2309	11.1905	23.7097	24.4374	17.1735	23.2853	11.061875	22.151475	1.00180682199748	1.93686173276281e-06	5.58237187029648e-05
novel-m0035-5p	35	54	30	42	33	47	41	63	5.0035	5.1137	4.7597	4.2727	4.5227	7.4582	5.4582	8.1954	4.7874	6.408625	0.42077250108154	0.244859078256851	0.530909403323265
novel-m0036-3p	17	41	8	25	10	9	13	18	2.4303	3.8826	1.2692	2.5433	1.3705	1.4282	1.7307	2.3415	2.53135	1.717725	-0.559407911103539	0.0389181032606135	0.179671934081138
novel-m0037-5p	21	36	12	12	28	33	36	38	3.0021	3.4091	1.9039	1.2208	3.8374	5.2366	4.7926	4.9432	2.383975	4.70245	0.980043497218876	0.00128072434668755	0.0143441126829006
novel-m0038-3p	19	35	18	29	31	27	34	27	2.7162	3.3144	2.8558	2.9502	4.2486	4.2845	4.5263	3.5123	2.95915	4.142925	0.485466874294537	0.211956178001436	0.498143029051131
novel-m0039-5p	78	133	89	144	137	148	310	488	11.1507	12.5949	14.1203	14.6494	18.7759	23.4853	41.2695	63.4817	13.128825	36.7531	1.48512813746009	1.58683475269402e-11	1.71801309225006e-09
novel-m0040-5p	7	25	7	11	11	17	18	20	1.0007	2.3675	1.1106	1.1191	1.5076	2.6976	2.3963	2.6017	1.399475	2.3008	0.717249865824802	0.0848413869445475	0.294406864098173
novel-m0041-3p	16	27	11	23	29	27	42	29	2.2873	2.5569	1.7452	2.3398	3.9745	4.2845	5.5914	3.7725	2.2323	4.405725	0.980848521817637	0.00355170604601361	0.032044281215145
novel-m0042-5p	34	50	16	49	42	39	42	64	4.8606	4.7349	2.5385	4.9849	5.7561	6.1887	5.5914	8.3255	4.279725	6.465425	0.595227110538448	0.0547329628623984	0.222215829221338
novel-m0043-3p	6	23	16	16	28	25	31	33	0.8577	2.1781	2.5385	1.6277	3.8374	3.9671	4.1270	4.2928	1.8005	4.056075	1.17168672961969	0.000321666652252289	0.00460324989936563
novel-m0044-3p	2	8	3	3	8	5	8	9	0.2859	0.7576	0.4760	0.3052	1.0964	0.7934	1.0650	1.1708	0.456175	1.0314	1.17694466150066	0.0402840939633478	0.183766528222626
novel-m0045-3p	25	40	16	28	18	31	22	42	3.5740	3.7879	2.5385	2.8485	2.4669	4.9192	2.9288	5.4636	3.187225	3.944625	0.307587286613931	0.555939633340446	0.794333056997407
novel-m0046-3p	25	40	16	28	18	31	22	42	3.5740	3.7879	2.5385	2.8485	2.4669	4.9192	2.9288	5.4636	3.187225	3.944625	0.307587286613931	0.555939633340446	0.794333056997407
novel-m0047-3p	2	6	1	3	6	8	11	9	0.2859	0.5682	0.1587	0.3052	0.8223	1.2695	1.4644	1.1708	0.3295	1.18175	1.8425744943506	0.00161207735308969	0.0173378385524348
novel-m0048-5p	20	17	15	29	23	21	23	22	2.8592	1.6099	2.3798	2.9502	3.1522	3.3324	3.0619	2.8619	2.449775	3.1021	0.340595943426635	0.452706074280377	0.719368556390736
novel-m0049-5p	15	30	31	30	34	38	32	41	2.1444	2.8410	4.9183	3.0520	4.6597	6.0300	4.2601	5.3335	3.238925	5.070825	0.646705424482044	0.0341070674228015	0.164563653980831
novel-m0050-5p	17	34	9	12	13	21	14	24	2.4303	3.2198	1.4279	1.2208	1.7817	3.3324	1.8638	3.1220	2.0747	2.524975	0.283366364720091	0.5613744016246	0.794333056997407
novel-m0051-5p	13	26	13	18	7	11	10	17	1.8585	2.4622	2.0625	1.8312	0.9594	1.7455	1.3313	2.2115	2.0536	1.561925	-0.39483002073803	0.12290995588091	0.369329515935528
novel-m0052-5p	13	26	13	18	7	11	10	17	1.8585	2.4622	2.0625	1.8312	0.9594	1.7455	1.3313	2.2115	2.0536	1.561925	-0.39483002073803	0.12290995588091	0.369329515935528
novel-m0053-5p	4	28	18	16	11	23	15	23	0.5718	2.6516	2.8558	1.6277	1.5076	3.6497	1.9969	2.9920	1.926725	2.53655	0.396716927327882	0.340153493202148	0.608054853879439
novel-m0054-5p	4	28	18	16	11	23	15	23	0.5718	2.6516	2.8558	1.6277	1.5076	3.6497	1.9969	2.9920	1.926725	2.53655	0.396716927327882	0.340153493202148	0.608054853879439
novel-m0055-5p	4	28	18	16	11	23	15	23	0.5718	2.6516	2.8558	1.6277	1.5076	3.6497	1.9969	2.9920	1.926725	2.53655	0.396716927327882	0.340153493202148	0.608054853879439
novel-m0056-5p	5	14	2	13	9	14	12	20	0.7148	1.3258	0.3173	1.3225	1.2335	2.2216	1.5975	2.6017	0.9201	1.913575	1.05640787416874	0.0197855310466572	0.116842554253714
novel-m0057-5p	6	10	1	6	7	9	6	13	0.8577	0.9470	0.1587	0.6104	0.9594	1.4282	0.7988	1.6911	0.64345	1.219375	0.92224192114768	0.0832517743292009	0.291196340182777
novel-m0058-5p	4	6	0	4	9	5	9	8	0.5718	0.5682	0.01	0.4069	1.2335	0.7934	1.1981	1.0407	0.389225	1.066425	1.45410622396327	0.0138071362358297	0.0896911569879498
novel-m0059-5p	4	6	0	4	9	5	9	8	0.5718	0.5682	0.01	0.4069	1.2335	0.7934	1.1981	1.0407	0.389225	1.066425	1.45410622396327	0.0138071362358297	0.0896911569879498
novel-m0060-5p	4	15	3	11	10	16	12	10	0.5718	1.4205	0.4760	1.1191	1.3705	2.5389	1.5975	1.3009	0.89685	1.70195	0.924250037323903	0.0597834002216308	0.236224432992527
novel-m0061-3p	5	5	4	10	8	7	6	12	0.7148	0.4735	0.6346	1.0173	1.0964	1.1108	0.7988	1.5610	0.71005	1.14175	0.685254265321229	0.21903796325273	0.506720302453609
novel-m0062-3p	0	1	1	3	0	1	1	0	0.01	0.0947	0.1587	0.3052	0.01	0.1587	0.1331	0.01	0.14215	0.07795	-0.866793170979743	0.349464369718657	0.615542447313557
novel-m0063-3p	3	14	3	2	3	4	3	6	0.4289	1.3258	0.4760	0.2035	0.4112	0.6347	0.3994	0.7805	0.60855	0.55645	-0.129123743717503	0.743453586248042	0.888138547524265
novel-m0064-3p	1	14	3	5	1	4	9	7	0.1430	1.3258	0.4760	0.5087	0.1371	0.6347	1.1981	0.9106	0.613375	0.720125	0.231477986411002	0.863259889008542	0.944149774470132
novel-m0065-3p	6	7	8	18	12	10	8	12	0.8577	0.6629	1.2692	1.8312	1.6446	1.5868	1.0650	1.5610	1.15525	1.46435	0.342055329496794	0.558631467101866	0.794333056997407
novel-m0066-5p	3	16	7	5	5	4	8	8	0.4289	1.5152	1.1106	0.5087	0.6853	0.6347	1.0650	1.0407	0.89085	0.856425	-0.0568556231337788	0.763308418438154	0.898921589226659
novel-m0067-3p	54	69	54	60	50	60	41	61	7.7197	6.5342	8.5674	6.1039	6.8525	9.5211	5.4582	7.9352	7.2313	7.44175	0.0413868954166993	0.681666580480438	0.862842187607351
novel-m0068-3p	7	6	3	5	2	3	4	7	1.0007	0.5682	0.4760	0.5087	0.2741	0.4761	0.5325	0.9106	0.6384	0.548325	-0.219429399056693	0.55019612598633	0.794333056997407
novel-m0069-3p	11	11	14	17	19	14	19	17	1.5725	1.0417	2.2212	1.7294	2.6040	2.2216	2.5294	2.2115	1.6412	2.391625	0.543240137445197	0.192787450401632	0.468692843491392
novel-m0070-3p	11	11	14	17	19	14	19	17	1.5725	1.0417	2.2212	1.7294	2.6040	2.2216	2.5294	2.2115	1.6412	2.391625	0.543240137445197	0.192787450401632	0.468692843491392
novel-m0071-5p	6	21	5	3	4	9	6	7	0.8577	1.9887	0.7933	0.3052	0.5482	1.4282	0.7988	0.9106	0.986225	0.92145	-0.0980109404230984	0.726915481906033	0.877051071779641
novel-m0072-5p	6	21	5	3	4	9	6	7	0.8577	1.9887	0.7933	0.3052	0.5482	1.4282	0.7988	0.9106	0.986225	0.92145	-0.0980109404230984	0.726915481906033	0.877051071779641
novel-m0073-5p	8	22	6	28	21	21	25	27	1.1437	2.0834	0.9519	2.8485	2.8781	3.3324	3.3282	3.5123	1.756875	3.26275	0.893076900185566	0.0141481126566207	0.0906460802970168
novel-m0074-5p	8	16	4	14	4	6	14	10	1.1437	1.5152	0.6346	1.4242	0.5482	0.9521	1.8638	1.3009	1.179425	1.16625	-0.0162065989939429	0.620672244309304	0.825679689159903
novel-m0075-3p	18	27	13	21	13	24	17	20	2.5732	2.5569	2.0625	2.1364	1.7817	3.8084	2.2632	2.6017	2.33225	2.61375	0.164398713718663	0.958093797783297	0.987029700035781
novel-m0076-5p	7	5	0	9	1	4	6	2	1.0007	0.4735	0.01	0.9156	0.1371	0.6347	0.7988	0.2602	0.59995	0.4577	-0.390439979186205	0.328725315386383	0.598486448640679
novel-m0077-5p	8	29	8	9	9	12	5	9	1.1437	2.7463	1.2692	0.9156	1.2335	1.9042	0.6656	1.1708	1.5187	1.243525	-0.288401399814889	0.307353311443389	0.581073082402868
novel-m0078-3p	6	13	1	6	4	6	9	3	0.8577	1.2311	0.1587	0.6104	0.5482	0.9521	1.1981	0.3903	0.714475	0.772175	0.112044314969749	0.884883930956457	0.95430206466569
novel-m0079-5p	13	12	28	29	17	27	14	28	1.8585	1.1364	4.4424	2.9502	2.3299	4.2845	1.8638	3.6424	2.596875	3.03015	0.222612640594046	0.584284315833659	0.811006605909284
novel-m0080-5p	3	6	2	3	2	0	4	5	0.4289	0.5682	0.3173	0.3052	0.2741	0.01	0.5325	0.6504	0.4049	0.36675	-0.142768677115705	0.637935841303946	0.834144771560071
novel-m0081-5p	3	6	2	3	2	0	4	5	0.4289	0.5682	0.3173	0.3052	0.2741	0.01	0.5325	0.6504	0.4049	0.36675	-0.142768677115705	0.637935841303946	0.834144771560071
novel-m0082-5p	2	8	2	4	1	4	5	4	0.2859	0.7576	0.3173	0.4069	0.1371	0.6347	0.6656	0.5203	0.441925	0.489425	0.147286249015955	0.978040725215245	0.989002576431854
novel-m0083-3p	16	22	9	15	24	15	13	22	2.2873	2.0834	1.4279	1.5260	3.2892	2.3803	1.7307	2.8619	1.83115	2.565525	0.486504108673526	0.269113606762327	0.554041952115026
novel-m0084-3p	15	20	13	25	17	14	16	20	2.1444	1.8940	2.0625	2.5433	2.3299	2.2216	2.1300	2.6017	2.16105	2.3208	0.102889748572576	0.916316343684251	0.969444783155194
novel-m0085-3p	5	16	3	7	8	7	0	6	0.7148	1.5152	0.4760	0.7121	1.0964	1.1108	0.01	0.7805	0.854525	0.749425	-0.189338594831351	0.454747900961088	0.721512088154317
novel-m0086-3p	3	3	3	1	6	3	6	6	0.4289	0.2841	0.4760	0.1017	0.8223	0.4761	0.7988	0.7805	0.322675	0.719425	1.1567624879759	0.0636674136293634	0.244434703863088
novel-m0087-5p	4	15	7	7	3	6	3	5	0.5718	1.4205	1.1106	0.7121	0.4112	0.9521	0.3994	0.6504	0.95375	0.603275	-0.660795354305665	0.110338485006811	0.342618928587114
novel-m0088-5p	5	9	20	6	8	10	7	8	0.7148	0.8523	3.1731	0.6104	1.0964	1.5868	0.9319	1.0407	1.33765	1.16395	-0.200671594537688	0.701076922594598	0.865820860012862
novel-m0089-3p	7	15	4	9	8	17	21	14	1.0007	1.4205	0.6346	0.9156	1.0964	2.6976	2.7957	1.8212	0.99285	2.102725	1.08261250624997	0.0171079298676785	0.104842558887207
novel-m0090-5p	3	4	2	4	3	6	4	6	0.4289	0.3788	0.3173	0.4069	0.4112	0.9521	0.5325	0.7805	0.382975	0.669075	0.804917720531572	0.232054995944177	0.51730131657507
novel-m0091-3p	3	8	0	4	4	5	3	10	0.4289	0.7576	0.01	0.4069	0.5482	0.7934	0.3994	1.3009	0.40085	0.760475	0.923838347063548	0.148007861268673	0.406708573096996
novel-m0092-3p	3	8	3	5	3	9	6	3	0.4289	0.7576	0.4760	0.5087	0.4112	1.4282	0.7988	0.3903	0.5428	0.757125	0.480110785521138	0.588128215404994	0.812177059368802
novel-m0093-5p	6	5	1	9	3	4	3	8	0.8577	0.4735	0.1587	0.9156	0.4112	0.6347	0.3994	1.0407	0.601375	0.6215	0.0474894969702635	0.888923646666398	0.956059252574278
novel-m0094-5p	6	13	4	12	7	8	14	18	0.8577	1.2311	0.6346	1.2208	0.9594	1.2695	1.8638	2.3415	0.98605	1.60855	0.706028072430756	0.176449828582126	0.450557423926688
novel-m0095-5p	11	14	6	5	8	8	13	14	1.5725	1.3258	0.9519	0.5087	1.0964	1.2695	1.7307	1.8212	1.089725	1.47945	0.44109683315352	0.381111920424654	0.647411881558198
novel-m0096-5p	4	16	3	2	4	7	10	13	0.5718	1.5152	0.4760	0.2035	0.5482	1.1108	1.3313	1.6911	0.691625	1.17035	0.758878116928513	0.138801943480403	0.388645441745129
novel-m0097-5p	26	27	23	34	8	12	8	12	3.7169	2.5569	3.6491	3.4589	1.0964	1.9042	1.0650	1.5610	3.34545	1.40665	-1.24993687778064	1.6006963025614e-05	0.00039386830232723
novel-m0098-3p	1	4	1	0	2	3	3	1	0.1430	0.3788	0.1587	0.01	0.2741	0.4761	0.3994	0.1301	0.172625	0.319925	0.890092319348108	0.342760038379247	0.608982652104883
novel-m0099-5p	12	14	7	12	10	4	10	10	1.7155	1.3258	1.1106	1.2208	1.3705	0.6347	1.3313	1.3009	1.343175	1.15935	-0.212331111238207	0.371185055492714	0.637888391661553
novel-m0100-3p	0	10	1	5	5	2	4	3	0.01	0.9470	0.1587	0.5087	0.6853	0.3174	0.5325	0.3903	0.4061	0.481375	0.245326190760022	0.890415042321269	0.956059252574278
novel-m0101-5p	2	12	1	3	7	10	4	8	0.2859	1.1364	0.1587	0.3052	0.9594	1.5868	0.5325	1.0407	0.47155	1.02985	1.12695156305701	0.0444665446314408	0.196160962602966
novel-m0102-5p	2	9	2	6	2	9	1	12	0.2859	0.8523	0.3173	0.6104	0.2741	1.4282	0.1331	1.5610	0.516475	0.8491	0.717235955466215	0.297095006812651	0.572591105921722
novel-m0103-5p	12	11	7	19	11	7	8	16	1.7155	1.0417	1.1106	1.9329	1.5076	1.1108	1.0650	2.0814	1.450175	1.4412	-0.00895645122357524	0.70765951070854	0.869838368795841
novel-m0104-3p	15	23	5	12	5	7	10	13	2.1444	2.1781	0.7933	1.2208	0.6853	1.1108	1.3313	1.6911	1.58415	1.204625	-0.395124842703527	0.191747618700283	0.468267868825954
novel-m0105-3p	10	14	3	10	2	5	6	10	1.4296	1.3258	0.4760	1.0173	0.2741	0.7934	0.7988	1.3009	1.062175	0.7918	-0.423813506310073	0.223072876345707	0.51009640638109
novel-m0106-5p	3	11	6	6	3	3	3	9	0.4289	1.0417	0.9519	0.6104	0.4112	0.4761	0.3994	1.1708	0.758225	0.614375	-0.303506514009986	0.413470557760283	0.676922080305993
novel-m0107-5p	8	15	8	7	8	15	9	17	1.1437	1.4205	1.2692	0.7121	1.0964	2.3803	1.1981	2.2115	1.136375	1.721575	0.599290034922991	0.206135983660578	0.491578322268397
novel-m0108-3p	8	5	4	5	14	6	8	14	1.1437	0.4735	0.6346	0.5087	1.9187	0.9521	1.0650	1.8212	0.690125	1.43925	1.0603876111246	0.028715073586507	0.149628394313437
novel-m0109-3p	2	7	3	5	3	5	5	8	0.2859	0.6629	0.4760	0.5087	0.4112	0.7934	0.6656	1.0407	0.483375	0.727725	0.59025051407048	0.394930720044145	0.659843096040834
novel-m0110-3p	4	14	3	9	8	7	6	4	0.5718	1.3258	0.4760	0.9156	1.0964	1.1108	0.7988	0.5203	0.8223	0.881575	0.100418483173701	0.87749890137987	0.950900470654866
novel-m0111-5p	3	9	3	2	7	8	9	10	0.4289	0.8523	0.4760	0.2035	0.9594	1.2695	1.1981	1.3009	0.490175	1.181975	1.26983071075558	0.0169244594531063	0.104655066795429
novel-m0112-5p	0	0	0	0	17	28	20	23	0.01	0.01	0.01	0.01	2.3299	4.4432	2.6626	2.9920	0.01	3.106925	8.27934360553959	8.35313983897253e-23	4.52183303283046e-20
novel-m0113-3p	10	15	9	8	7	1	5	8	1.4296	1.4205	1.4279	0.8139	0.9594	0.1587	0.6656	1.0407	1.272975	0.7061	-0.850259664501996	0.0309258071250606	0.155957188319983
novel-m0114-5p	6	4	0	7	12	7	11	12	0.8577	0.3788	0.01	0.7121	1.6446	1.1108	1.4644	1.5610	0.48965	1.4452	1.56144637021009	0.00243191445696649	0.0241164934760249
novel-m0115-3p	2	12	2	2	3	7	9	3	0.2859	1.1364	0.3173	0.2035	0.4112	1.1108	1.1981	0.3903	0.485775	0.7776	0.678739974140963	0.327468071571834	0.597797484233595
novel-m0116-3p	0	0	2	1	0	0	0	0	0.01	0.01	0.3173	0.1017	0.01	0.01	0.01	0.01	0.10975	0.01	-3.456149034648	0.0406495791046129	0.184399208005283
novel-m0117-3p	1	2	2	2	4	6	3	6	0.1430	0.1894	0.3173	0.2035	0.5482	0.9521	0.3994	0.7805	0.2133	0.67005	1.65138478968384	0.0159788776469614	0.0995371180745697
novel-m0118-3p	1	7	1	3	1	2	5	4	0.1430	0.6629	0.1587	0.3052	0.1371	0.3174	0.6656	0.5203	0.31745	0.4101	0.36944636574109	0.770686453479194	0.899780589827614
novel-m0119-3p	3	3	2	3	2	3	5	1	0.4289	0.2841	0.3173	0.3052	0.2741	0.4761	0.6656	0.1301	0.333875	0.386475	0.211067022351713	0.982020564341119	0.991645397976872
novel-m0120-3p	13	18	7	13	11	9	16	16	1.8585	1.7046	1.1106	1.3225	1.5076	1.4282	2.1300	2.0814	1.49905	1.7868	0.25332965535461	0.748577701935719	0.890615522303009
novel-m0121-5p	6	8	2	2	6	5	2	4	0.8577	0.7576	0.3173	0.2035	0.8223	0.7934	0.2663	0.5203	0.534025	0.600575	0.169437139169555	0.890937247204686	0.956059252574278
novel-m0122-3p	3	4	3	4	8	4	3	3	0.4289	0.3788	0.4760	0.4069	1.0964	0.6347	0.3994	0.3903	0.42265	0.6302	0.57634630443929	0.47530268430672	0.738652209869965
novel-m0123-3p	2	3	2	5	3	2	2	4	0.2859	0.2841	0.3173	0.5087	0.4112	0.3174	0.2663	0.5203	0.349	0.3788	0.118209294371371	0.973400575199836	0.988815320034397
novel-m0124-5p	2	2	0	3	1	2	4	2	0.2859	0.1894	0.01	0.3052	0.1371	0.3174	0.5325	0.2602	0.197625	0.3118	0.657855465452052	0.566777296392051	0.794333056997407
novel-m0125-3p	2	2	0	3	1	2	4	2	0.2859	0.1894	0.01	0.3052	0.1371	0.3174	0.5325	0.2602	0.197625	0.3118	0.657855465452052	0.566777296392051	0.794333056997407
novel-m0126-5p	2	16	1	6	2	4	4	3	0.2859	1.5152	0.1587	0.6104	0.2741	0.6347	0.5325	0.3903	0.64255	0.4579	-0.48877615691434	0.285357139986443	0.561721206470282
novel-m0127-5p	3	8	2	2	3	8	2	6	0.4289	0.7576	0.3173	0.2035	0.4112	1.2695	0.2663	0.7805	0.426825	0.681875	0.675862611244544	0.312068841260917	0.586013305944869
novel-m0128-5p	2	5	3	4	2	5	2	6	0.2859	0.4735	0.4760	0.4069	0.2741	0.7934	0.2663	0.7805	0.410575	0.528575	0.364462407368127	0.677646685623738	0.861188403780265
novel-m0129-3p	5	5	3	9	4	9	9	10	0.7148	0.4735	0.4760	0.9156	0.5482	1.4282	1.1981	1.3009	0.644975	1.11885	0.794701486442776	0.164101571621768	0.428133045290188
novel-m0130-3p	3	7	4	4	8	8	6	7	0.4289	0.6629	0.6346	0.4069	1.0964	1.2695	0.7988	0.9106	0.533325	1.018825	0.933819404006813	0.101210661049939	0.32939100910842
novel-m0131-3p	2	7	1	7	1	0	2	2	0.2859	0.6629	0.1587	0.7121	0.1371	0.01	0.2663	0.2602	0.4549	0.1684	-1.43365729622526	0.0336929807207414	0.164316518590042
novel-m0132-5p	18	23	13	26	11	16	18	9	2.5732	2.1781	2.0625	2.6450	1.5076	2.5389	2.3963	1.1708	2.3647	1.9034	-0.313078390035524	0.131948467696442	0.381630577523674
novel-m0133-3p	1	4	4	3	3	3	4	7	0.1430	0.3788	0.6346	0.3052	0.4112	0.4761	0.5325	0.9106	0.3654	0.5826	0.67302906751286	0.322841437634258	0.59714634933717
novel-m0134-3p	4	0	1	3	4	5	1	2	0.5718	0.01	0.1587	0.3052	0.5482	0.7934	0.1331	0.2602	0.261425	0.433725	0.730383490586753	0.331031796408521	0.599995130990444
novel-m0135-5p	6	10	3	6	2	4	6	6	0.8577	0.9470	0.4760	0.6104	0.2741	0.6347	0.7988	0.7805	0.722775	0.622025	-0.216574040489757	0.485660957128522	0.746828481437209
novel-m0136-3p	4	4	1	3	6	3	5	4	0.5718	0.3788	0.1587	0.3052	0.8223	0.4761	0.6656	0.5203	0.353625	0.621075	0.812547224834934	0.263459755095868	0.549240875835288
novel-m0137-3p	3	2	1	0	2	6	12	4	0.4289	0.1894	0.1587	0.01	0.2741	0.9521	1.5975	0.5203	0.19675	0.836	2.0871393065734	0.0021043094395802	0.0212260778253307
novel-m0138-5p	1	0	0	4	2	6	2	3	0.1430	0.01	0.01	0.4069	0.2741	0.9521	0.2663	0.3903	0.142475	0.4707	1.72409906034766	0.03942066536075	0.180845086287734
novel-m0139-3p	5	11	5	9	7	2	5	9	0.7148	1.0417	0.7933	0.9156	0.9594	0.3174	0.6656	1.1708	0.86635	0.7783	-0.15462362539646	0.512407805166921	0.765547631638528
novel-m0140-5p	21	17	34	20	16	14	11	19	3.0021	1.6099	5.3943	2.0346	2.1928	2.2216	1.4644	2.4716	3.010225	2.0876	-0.528026018536003	0.0686483016987006	0.255699178804334
novel-m0141-5p	0	4	3	0	4	2	2	4	0.01	0.3788	0.4760	0.01	0.5482	0.3174	0.2663	0.5203	0.2187	0.41305	0.917363211103476	0.209525204803631	0.496742967300871
novel-m0142-3p	1	4	1	8	1	2	3	4	0.1430	0.3788	0.1587	0.8139	0.1371	0.3174	0.3994	0.5203	0.3736	0.34355	-0.120974372008357	0.672600944796737	0.85670896811757
novel-m0143-3p	14	18	16	24	20	10	8	15	2.0014	1.7046	2.5385	2.4416	2.7410	1.5868	1.0650	1.9513	2.171525	1.836025	-0.242122858967339	0.233703613858526	0.51730131657507
novel-m0144-3p	14	18	16	24	20	10	8	15	2.0014	1.7046	2.5385	2.4416	2.7410	1.5868	1.0650	1.9513	2.171525	1.836025	-0.242122858967339	0.233703613858526	0.51730131657507
novel-m0145-3p	6	5	5	4	3	3	4	2	0.8577	0.4735	0.7933	0.4069	0.4112	0.4761	0.5325	0.2602	0.63285	0.42	-0.591474260387022	0.211841620028197	0.498143029051131
novel-m0146-3p	1	6	1	2	5	8	3	5	0.1430	0.5682	0.1587	0.2035	0.6853	1.2695	0.3994	0.6504	0.26835	0.75115	1.48498514565707	0.0260542531131346	0.140571784238308
novel-m0147-5p	4	3	7	15	9	4	6	3	0.5718	0.2841	1.1106	1.5260	1.2335	0.6347	0.7988	0.3903	0.873125	0.764325	-0.192001990862675	0.501044425679802	0.756933618055312
novel-m0148-5p	4	8	4	2	6	4	2	4	0.5718	0.7576	0.6346	0.2035	0.8223	0.6347	0.2663	0.5203	0.541875	0.5609	0.0497834946852253	0.928107441898683	0.975566712016339
novel-m0149-5p	3	8	2	6	2	2	0	4	0.4289	0.7576	0.3173	0.6104	0.2741	0.3174	0.01	0.5203	0.52855	0.28045	-0.914296371729263	0.0977137349469306	0.321228958610962
novel-m0150-3p	2	6	1	5	3	7	5	5	0.2859	0.5682	0.1587	0.5087	0.4112	1.1108	0.6656	0.6504	0.380375	0.7095	0.899380255545956	0.199510877871504	0.481434867256052
novel-m0151-3p	2	6	1	5	3	7	5	5	0.2859	0.5682	0.1587	0.5087	0.4112	1.1108	0.6656	0.6504	0.380375	0.7095	0.899380255545956	0.199510877871504	0.481434867256052
novel-m0152-3p	2	2	1	4	1	1	2	2	0.2859	0.1894	0.1587	0.4069	0.1371	0.1587	0.2663	0.2602	0.260225	0.205575	-0.340094740563091	0.55189212112635	0.794333056997407
novel-m0153-3p	5	9	2	7	7	6	7	4	0.7148	0.8523	0.3173	0.7121	0.9594	0.9521	0.9319	0.5203	0.649125	0.840925	0.373480815538263	0.69452442705525	0.865754072453651
novel-m0154-5p	9	14	8	17	6	16	5	9	1.2866	1.3258	1.2692	1.7294	0.8223	2.5389	0.6656	1.1708	1.40275	1.2994	-0.110412302511028	0.439370561355917	0.706710508532528
novel-m0155-3p	0	0	0	1	2	0	1	2	0.01	0.01	0.01	0.1017	0.2741	0.01	0.1331	0.2602	0.032925	0.16935	2.36275264123764	0.103780196616292	0.335067672574272
novel-m0156-5p	1	2	0	1	2	3	7	4	0.1430	0.1894	0.01	0.1017	0.2741	0.4761	0.9319	0.5203	0.111025	0.5506	2.31012003862845	0.00850028151630542	0.062955787145971
novel-m0157-3p	15	6	8	22	18	10	14	10	2.1444	0.5682	1.2692	2.2381	2.4669	1.5868	1.8638	1.3009	1.554975	1.8046	0.214787705154414	0.766202285806244	0.899069734211952
novel-m0158-3p	0	7	1	3	8	3	4	1	0.01	0.6629	0.1587	0.3052	1.0964	0.4761	0.5325	0.1301	0.2842	0.558775	0.975360920384917	0.271926852027156	0.554041952115026
novel-m0159-3p	0	1	2	2	0	2	2	2	0.01	0.0947	0.3173	0.2035	0.01	0.3174	0.2663	0.2602	0.156375	0.213475	0.449057241717621	0.69445537682194	0.865754072453651
novel-m0160-3p	1	3	0	2	0	2	1	1	0.1430	0.2841	0.01	0.2035	0.01	0.3174	0.1331	0.1301	0.16015	0.14765	-0.117242441640729	0.755216451477635	0.894303154646437
novel-m0161-3p	0	2	1	4	3	4	4	3	0.01	0.1894	0.1587	0.4069	0.4112	0.6347	0.5325	0.3903	0.19125	0.492175	1.36371163024266	0.0972781134876762	0.32109655691613
novel-m0162-5p	0	6	0	1	1	0	1	1	0.01	0.5682	0.01	0.1017	0.1371	0.01	0.1331	0.1301	0.172475	0.102575	-0.749708106269908	0.500735057440833	0.756933618055312
novel-m0163-3p	2	1	5	2	4	3	3	4	0.2859	0.0947	0.7933	0.2035	0.5482	0.4761	0.3994	0.5203	0.34435	0.486	0.497080636801334	0.428758063789685	0.695607488106343
novel-m0164-5p	2	12	0	3	3	3	6	0	0.2859	1.1364	0.01	0.3052	0.4112	0.4761	0.7988	0.01	0.434375	0.424025	-0.034791745876644	0.687627271111428	0.865754072453651
novel-m0165-5p	8	10	5	4	2	3	5	9	1.1437	0.9470	0.7933	0.4069	0.2741	0.4761	0.6656	1.1708	0.822725	0.64665	-0.347425219857425	0.376514724751945	0.644536073327494
novel-m0166-5p	2	3	0	1	2	4	7	4	0.2859	0.2841	0.01	0.1017	0.2741	0.6347	0.9319	0.5203	0.170425	0.59025	1.79218915341075	0.0222330344212313	0.126990287606178
novel-m0167-5p	0	0	0	1	2	2	5	3	0.01	0.01	0.01	0.1017	0.2741	0.3174	0.6656	0.3903	0.032925	0.41185	3.64486364312553	0.00183342422334355	0.0188448160677843
novel-m0168-3p	2	11	2	4	0	4	3	4	0.2859	1.0417	0.3173	0.4069	0.01	0.6347	0.3994	0.5203	0.51295	0.3911	-0.39128066935677	0.373784994114036	0.64099982095163
novel-m0169-3p	0	1	1	1	2	2	1	3	0.01	0.0947	0.1587	0.1017	0.2741	0.3174	0.1331	0.3903	0.091275	0.278725	1.6105507407678	0.117538009253612	0.358800238774183
novel-m0170-5p	3	5	2	3	3	2	3	2	0.4289	0.4735	0.3173	0.3052	0.4112	0.3174	0.3994	0.2602	0.381225	0.34705	-0.135499202549754	0.662338542499087	0.847626314435396
novel-m0171-5p	8	8	9	7	8	8	9	8	1.1437	0.7576	1.4279	0.7121	1.0964	1.2695	1.1981	1.0407	1.010325	1.151175	0.188287714752601	0.822949382230457	0.92489259290122
novel-m0172-5p	3	5	1	3	1	3	3	4	0.4289	0.4735	0.1587	0.3052	0.1371	0.4761	0.3994	0.5203	0.341575	0.383225	0.165989292107737	0.963166457059723	0.987029700035781
novel-m0173-3p	4	5	0	3	2	3	0	3	0.5718	0.4735	0.01	0.3052	0.2741	0.4761	0.01	0.3903	0.340125	0.287625	-0.241875973025589	0.617833366562809	0.825679689159903
novel-m0174-3p	3	1	2	1	6	3	6	2	0.4289	0.0947	0.3173	0.1017	0.8223	0.4761	0.7988	0.2602	0.23565	0.58935	1.32247898716449	0.0650893866022876	0.245255600561752
novel-m0175-3p	7	1	6	9	4	3	2	7	1.0007	0.0947	0.9519	0.9156	0.5482	0.4761	0.2663	0.9106	0.740725	0.5503	-0.428719701348625	0.356482986634617	0.623963904639497
novel-m0176-3p	2	1	2	0	3	3	4	5	0.2859	0.0947	0.3173	0.01	0.4112	0.4761	0.5325	0.6504	0.176975	0.51755	1.5481526712734	0.0301856623273197	0.154155709495495
novel-m0177-5p	1	3	4	6	5	4	4	5	0.1430	0.2841	0.6346	0.6104	0.6853	0.6347	0.5325	0.6504	0.418025	0.625725	0.581939520812392	0.412559816040601	0.676922080305993
novel-m0178-5p	2	5	3	2	1	5	3	1	0.2859	0.4735	0.4760	0.2035	0.1371	0.7934	0.3994	0.1301	0.359725	0.365	0.0210020372891803	0.820886248490874	0.924644411016492
novel-m0179-3p	0	2	1	0	1	0	5	1	0.01	0.1894	0.1587	0.01	0.1371	0.01	0.6656	0.1301	0.092025	0.2357	1.35685400886611	0.293670944815564	0.568652209315373
novel-m0180-3p	0	2	1	0	1	0	5	1	0.01	0.1894	0.1587	0.01	0.1371	0.01	0.6656	0.1301	0.092025	0.2357	1.35685400886611	0.293670944815564	0.568652209315373
novel-m0181-5p	1	3	0	1	2	2	2	3	0.1430	0.2841	0.01	0.1017	0.2741	0.3174	0.2663	0.3903	0.1347	0.312025	1.2119117742203	0.214859180064741	0.502059436582935
novel-m0182-3p	1	8	0	3	4	7	3	8	0.1430	0.7576	0.01	0.3052	0.5482	1.1108	0.3994	1.0407	0.30395	0.774775	1.34994338384283	0.0354242998537747	0.16723564814689
novel-m0183-3p	1	8	0	3	4	7	3	8	0.1430	0.7576	0.01	0.3052	0.5482	1.1108	0.3994	1.0407	0.30395	0.774775	1.34994338384283	0.0354242998537747	0.16723564814689
novel-m0184-3p	0	6	3	4	2	5	7	12	0.01	0.5682	0.4760	0.4069	0.2741	0.7934	0.9319	1.5610	0.365275	0.8901	1.28498441079601	0.0348551397244007	0.165996325256383
novel-m0185-5p	2	5	2	6	2	4	3	2	0.2859	0.4735	0.3173	0.6104	0.2741	0.6347	0.3994	0.2602	0.421775	0.3921	-0.105251942502049	0.645862612722208	0.836165988471082
novel-m0186-5p	1	4	1	2	3	1	1	0	0.1430	0.3788	0.1587	0.2035	0.4112	0.1587	0.1331	0.01	0.221	0.17825	-0.310144292947544	0.51783038180689	0.766596663677657
novel-m0187-5p	1	4	4	1	0	3	2	3	0.1430	0.3788	0.6346	0.1017	0.01	0.4761	0.2663	0.3903	0.314525	0.285675	-0.138799905565073	0.792280050637412	0.909978125910046
novel-m0188-5p	2	4	0	5	6	3	3	3	0.2859	0.3788	0.01	0.5087	0.8223	0.4761	0.3994	0.3903	0.29585	0.522025	0.819253004642803	0.335359564720047	0.604466074478753
novel-m0189-5p	0	9	5	3	3	0	4	1	0.01	0.8523	0.7933	0.3052	0.4112	0.01	0.5325	0.1301	0.4902	0.27095	-0.85534383708081	0.139470176820628	0.389174514014948
novel-m0190-3p	1	7	1	4	2	1	2	3	0.1430	0.6629	0.1587	0.4069	0.2741	0.1587	0.2663	0.3903	0.342875	0.27235	-0.332220849895196	0.511053141244675	0.764931153346868
novel-m0191-5p	2	4	0	5	3	3	3	3	0.2859	0.3788	0.01	0.5087	0.4112	0.4761	0.3994	0.3903	0.29585	0.41925	0.502944888701695	0.622007703045468	0.825679689159903
novel-m0192-5p	2	4	0	5	3	3	3	3	0.2859	0.3788	0.01	0.5087	0.4112	0.4761	0.3994	0.3903	0.29585	0.41925	0.502944888701695	0.622007703045468	0.825679689159903
novel-m0193-5p	2	4	0	5	3	3	3	3	0.2859	0.3788	0.01	0.5087	0.4112	0.4761	0.3994	0.3903	0.29585	0.41925	0.502944888701695	0.622007703045468	0.825679689159903
novel-m0194-5p	0	1	1	2	2	1	1	3	0.01	0.0947	0.1587	0.2035	0.2741	0.1587	0.1331	0.3903	0.116725	0.23905	1.03419881710551	0.338738170888083	0.608054853879439
novel-m0195-3p	1	2	0	2	1	2	2	3	0.1430	0.1894	0.01	0.2035	0.1371	0.3174	0.2663	0.3903	0.136475	0.277775	1.02528006422554	0.32679393873412	0.597797484233595
novel-m0196-3p	6	11	6	10	7	9	11	5	0.8577	1.0417	0.9519	1.0173	0.9594	1.4282	1.4644	0.6504	0.96715	1.1256	0.218882666924376	0.929912112192914	0.975566712016339
novel-m0197-3p	2	4	3	2	4	1	2	3	0.2859	0.3788	0.4760	0.2035	0.5482	0.1587	0.2663	0.3903	0.33605	0.340875	0.0205668913465989	0.884962382627173	0.95430206466569
novel-m0198-3p	2	6	7	12	6	4	2	3	0.2859	0.5682	1.1106	1.2208	0.8223	0.6347	0.2663	0.3903	0.796375	0.5284	-0.591817465746736	0.164023158180863	0.428133045290188
novel-m0199-3p	1	3	2	4	0	1	2	2	0.1430	0.2841	0.3173	0.4069	0.01	0.1587	0.2663	0.2602	0.287825	0.1738	-0.72776382545613	0.281558167509716	0.561721206470282
novel-m0200-3p	1	1	0	1	1	3	1	1	0.1430	0.0947	0.01	0.1017	0.1371	0.4761	0.1331	0.1301	0.08735	0.2191	1.32670987607346	0.262731324767254	0.548924718200217
novel-m0201-5p	0	1	1	3	3	1	2	6	0.01	0.0947	0.1587	0.3052	0.4112	0.1587	0.2663	0.7805	0.14215	0.404175	1.50756598843338	0.0923448908229852	0.314506483779777
novel-m0202-5p	1	3	0	0	3	0	1	2	0.1430	0.2841	0.01	0.01	0.4112	0.01	0.1331	0.2602	0.111775	0.203625	0.865317152870238	0.463655351532143	0.729287533141708
novel-m0203-3p	3	2	1	3	0	1	1	2	0.4289	0.1894	0.1587	0.3052	0.01	0.1587	0.1331	0.2602	0.27055	0.1405	-0.945325110874163	0.233178907568488	0.51730131657507
novel-m0204-3p	0	0	2	4	0	3	1	0	0.01	0.01	0.3173	0.4069	0.01	0.4761	0.1331	0.01	0.18605	0.1573	-0.242171719710086	0.686612417392596	0.865754072453651
novel-m0205-5p	2	1	0	1	2	1	1	1	0.2859	0.0947	0.01	0.1017	0.2741	0.1587	0.1331	0.1301	0.123075	0.174	0.499549566501222	0.687787014243271	0.865754072453651
novel-m0206-3p	0	1	0	0	1	0	4	1	0.01	0.0947	0.01	0.01	0.1371	0.01	0.5325	0.1301	0.031175	0.202425	2.69892601235834	0.0804912260488886	0.285409936906976
novel-m0207-3p	3	2	0	8	4	1	4	0	0.4289	0.1894	0.01	0.8139	0.5482	0.1587	0.5325	0.01	0.36055	0.31235	-0.207035812087212	0.515937872722128	0.766254342433835
novel-m0208-3p	3	2	0	8	4	1	4	0	0.4289	0.1894	0.01	0.8139	0.5482	0.1587	0.5325	0.01	0.36055	0.31235	-0.207035812087212	0.515937872722128	0.766254342433835
novel-m0209-5p	2	2	2	2	1	0	4	2	0.2859	0.1894	0.3173	0.2035	0.1371	0.01	0.5325	0.2602	0.249025	0.23495	-0.0839368161829708	0.716568423409777	0.874334329310715
novel-m0210-5p	0	4	2	1	2	2	1	1	0.01	0.3788	0.3173	0.1017	0.2741	0.3174	0.1331	0.1301	0.20195	0.213675	0.081419976341921	0.994601469323706	0.995827858311775
novel-m0211-5p	0	0	0	2	1	4	3	5	0.01	0.01	0.01	0.2035	0.1371	0.6347	0.3994	0.6504	0.058375	0.4554	2.9637117415396	0.00265739832737295	0.0252375139394951
novel-m0212-5p	2	1	0	2	3	1	4	4	0.2859	0.0947	0.01	0.2035	0.4112	0.1587	0.5325	0.5203	0.148525	0.405675	1.44961860967549	0.107032903392503	0.340800169479173
novel-m0213-5p	2	0	0	0	0	0	0	0	0.2859	0.01	0.01	0.01	0.01	0.01	0.01	0.01	0.078975	0.01	-2.98139603197215	0.0974757404923966	0.32109655691613
novel-m0214-5p	2	0	0	0	0	0	0	0	0.2859	0.01	0.01	0.01	0.01	0.01	0.01	0.01	0.078975	0.01	-2.98139603197215	0.0974757404923966	0.32109655691613
novel-m0215-3p	3	0	0	2	1	1	0	2	0.4289	0.01	0.01	0.2035	0.1371	0.1587	0.01	0.2602	0.1631	0.1415	-0.20495472899264	0.87012784760864	0.947664708331518
novel-m0216-5p	1	2	0	4	1	1	2	3	0.1430	0.1894	0.01	0.4069	0.1371	0.1587	0.2663	0.3903	0.187325	0.2381	0.346024169136327	0.82529488272297	0.926246641010438
novel-m0217-3p	1	1	0	0	5	2	2	3	0.1430	0.0947	0.01	0.01	0.6853	0.3174	0.2663	0.3903	0.064425	0.414825	2.68681030557746	0.0071711191302127	0.0544200816236702
novel-m0218-5p	0	3	1	1	1	2	0	6	0.01	0.2841	0.1587	0.1017	0.1371	0.3174	0.01	0.7805	0.138625	0.31125	1.16688637679373	0.236929278731535	0.520667318890411
novel-m0219-3p	3	1	2	1	0	0	0	1	0.4289	0.0947	0.3173	0.1017	0.01	0.01	0.01	0.1301	0.23565	0.040025	-2.5576723734991	0.0319785508646043	0.157851570225281
novel-m0220-3p	0	4	0	2	2	3	1	0	0.01	0.3788	0.01	0.2035	0.2741	0.4761	0.1331	0.01	0.150575	0.223325	0.568662503019486	0.723453585900991	0.87457352549666
novel-m0221-3p	0	4	0	2	2	3	1	0	0.01	0.3788	0.01	0.2035	0.2741	0.4761	0.1331	0.01	0.150575	0.223325	0.568662503019486	0.723453585900991	0.87457352549666
novel-m0222-3p	3	2	2	7	3	6	1	4	0.4289	0.1894	0.3173	0.7121	0.4112	0.9521	0.1331	0.5203	0.411925	0.504175	0.291542895578342	0.790286757694305	0.909585892626188
novel-m0223-3p	0	2	0	1	1	0	2	2	0.01	0.1894	0.01	0.1017	0.1371	0.01	0.2663	0.2602	0.077775	0.1684	1.11451374353201	0.435138877397501	0.703149787953774
novel-m0224-5p	0	1	0	1	0	3	1	3	0.01	0.0947	0.01	0.1017	0.01	0.4761	0.1331	0.3903	0.0541	0.252375	2.22186850639202	0.063901667527377	0.244506162887571
novel-m0225-5p	0	2	2	2	2	1	1	0	0.01	0.1894	0.3173	0.2035	0.2741	0.1587	0.1331	0.01	0.18005	0.143975	-0.32257927749417	0.603409069439303	0.821926919162516
novel-m0226-3p	1	1	1	3	2	2	0	1	0.1430	0.0947	0.1587	0.3052	0.2741	0.3174	0.01	0.1301	0.1754	0.1829	0.0604063273039835	0.89189025101603	0.956059252574278
novel-m0227-5p	0	0	3	1	1	0	2	0	0.01	0.01	0.4760	0.1017	0.1371	0.01	0.2663	0.01	0.149425	0.10585	-0.497400273418016	0.611222191970912	0.821926919162516
novel-m0228-3p	0	3	1	1	0	1	0	2	0.01	0.2841	0.1587	0.1017	0.01	0.1587	0.01	0.2602	0.138625	0.109725	-0.337295190189429	0.680448529684543	0.86197224041162
novel-m0229-5p	3	4	1	2	1	1	1	4	0.4289	0.3788	0.1587	0.2035	0.1371	0.1587	0.1331	0.5203	0.292475	0.2373	-0.301601211625887	0.607674788533658	0.821926919162516
novel-m0230-5p	0	0	2	4	0	0	3	2	0.01	0.01	0.3173	0.4069	0.01	0.01	0.3994	0.2602	0.18605	0.1699	-0.131004537941552	0.762235714374984	0.898309724343233
novel-m0231-5p	1	1	1	0	1	0	2	2	0.1430	0.0947	0.1587	0.01	0.1371	0.01	0.2663	0.2602	0.1016	0.1684	0.72899173629423	0.545641395100738	0.792403201751164
novel-m0232-3p	2	3	1	1	2	1	4	3	0.2859	0.2841	0.1587	0.1017	0.2741	0.1587	0.5325	0.3903	0.2076	0.3389	0.707053193126113	0.473151553560512	0.736719197490193
novel-m0233-3p	1	9	1	0	1	4	1	2	0.1430	0.8523	0.1587	0.01	0.1371	0.6347	0.1331	0.2602	0.291	0.291275	0.00136272780298875	0.974460645299385	0.988815320034397
novel-m0234-5p	1	2	2	1	0	3	0	0	0.1430	0.1894	0.3173	0.1017	0.01	0.4761	0.01	0.01	0.18785	0.126525	-0.570158641633049	0.379002169739403	0.645177697753449
novel-m0235-3p	0	0	2	1	0	0	1	0	0.01	0.01	0.3173	0.1017	0.01	0.01	0.1331	0.01	0.10975	0.040775	-1.42846415771084	0.267142534343892	0.554041952115026
novel-m0236-3p	0	2	0	3	0	1	1	5	0.01	0.1894	0.01	0.3052	0.01	0.1587	0.1331	0.6504	0.12865	0.23805	0.887813171822538	0.450968916852409	0.718624736094048
novel-m0237-3p	3	5	1	4	0	3	0	2	0.4289	0.4735	0.1587	0.4069	0.01	0.4761	0.01	0.2602	0.367	0.189075	-0.956821444150879	0.132912559864777	0.382712761029075
novel-m0238-5p	0	1	0	0	0	2	1	1	0.01	0.0947	0.01	0.01	0.01	0.3174	0.1331	0.1301	0.031175	0.14765	2.24371989130428	0.119936300858768	0.36338909066164
novel-m0239-5p	3	1	1	5	4	1	4	2	0.4289	0.0947	0.1587	0.5087	0.5482	0.1587	0.5325	0.2602	0.29775	0.3749	0.332404317536614	0.83353574039662	0.92917525836766
novel-m0240-5p	1	5	2	2	0	1	3	1	0.1430	0.4735	0.3173	0.2035	0.01	0.1587	0.3994	0.1301	0.284325	0.17455	-0.703900600339047	0.285133574734247	0.561721206470282
novel-m0241-5p	2	4	1	3	0	5	0	2	0.2859	0.3788	0.1587	0.3052	0.01	0.7934	0.01	0.2602	0.28215	0.2684	-0.0720776780441677	0.664207747677317	0.848680867213189
novel-m0242-3p	3	3	0	0	2	1	2	3	0.4289	0.2841	0.01	0.01	0.2741	0.1587	0.2663	0.3903	0.18325	0.27235	0.571648668819269	0.494343669650585	0.754284147913188
novel-m0243-5p	1	1	0	0	0	2	1	1	0.1430	0.0947	0.01	0.01	0.01	0.3174	0.1331	0.1301	0.064425	0.14765	1.19648881927433	0.344117425064543	0.609031064682525
novel-m0244-5p	1	1	0	0	0	2	1	1	0.1430	0.0947	0.01	0.01	0.01	0.3174	0.1331	0.1301	0.064425	0.14765	1.19648881927433	0.344117425064543	0.609031064682525
novel-m0245-3p	3	7	2	1	0	2	2	3	0.4289	0.6629	0.3173	0.1017	0.01	0.3174	0.2663	0.3903	0.3777	0.246	-0.618582468213571	0.333407486252195	0.601615286303961
novel-m0246-3p	4	1	2	0	0	1	1	1	0.5718	0.0947	0.3173	0.01	0.01	0.1587	0.1331	0.1301	0.24845	0.107975	-1.20225822534309	0.257421205180508	0.546618725250435
novel-m0247-3p	0	1	0	0	2	2	1	2	0.01	0.0947	0.01	0.01	0.2741	0.3174	0.1331	0.2602	0.031175	0.2462	2.98136929665479	0.0207994765672814	0.12150485591822
novel-m0248-5p	4	3	4	3	1	3	1	1	0.5718	0.2841	0.6346	0.3052	0.1371	0.4761	0.1331	0.1301	0.448925	0.2191	-1.03488495581424	0.109878651190902	0.342500824441507
novel-m0249-5p	0	3	1	3	2	0	2	2	0.01	0.2841	0.1587	0.3052	0.2741	0.01	0.2663	0.2602	0.1895	0.20265	0.0967923269883867	0.907855516867617	0.963889700706948
novel-m0250-3p	1	2	0	2	0	0	1	3	0.1430	0.1894	0.01	0.2035	0.01	0.01	0.1331	0.3903	0.136475	0.13585	-0.00662213152444281	0.829933954640592	0.92888541856397
novel-m0251-3p	1	1	2	2	8	3	2	3	0.1430	0.0947	0.3173	0.2035	1.0964	0.4761	0.2663	0.3903	0.189625	0.557275	1.55524025342994	0.047016650736524	0.20305869850119
novel-m0252-5p	0	7	0	0	1	0	1	0	0.01	0.6629	0.01	0.01	0.1371	0.01	0.1331	0.01	0.173225	0.07255	-1.25559963683352	0.323737586324936	0.59730729326371
novel-m0253-3p	2	1	0	2	0	3	0	0	0.2859	0.0947	0.01	0.2035	0.01	0.4761	0.01	0.01	0.148525	0.126525	-0.23128331419044	0.60589005345215	0.821926919162516
novel-m0254-5p	0	2	1	1	0	0	2	1	0.01	0.1894	0.1587	0.1017	0.01	0.01	0.2663	0.1301	0.11495	0.1041	-0.143036397418763	0.745432735897846	0.889149305264099
novel-m0255-5p	0	0	0	0	2	2	0	2	0.01	0.01	0.01	0.01	0.2741	0.3174	0.01	0.2602	0.01	0.215425	4.42911377876734	0.00366567121094127	0.0325661733147529
novel-m0256-5p	1	3	0	3	0	1	3	0	0.1430	0.2841	0.01	0.3052	0.01	0.1587	0.3994	0.01	0.185575	0.144525	-0.360683296487058	0.468462546439884	0.733638549101612
novel-m0257-3p	3	4	1	3	1	4	5	1	0.4289	0.3788	0.1587	0.3052	0.1371	0.6347	0.6656	0.1301	0.3179	0.391875	0.301820521438788	0.910939478053706	0.965013510997533
novel-m0258-3p	12	6	16	13	6	3	5	3	1.7155	0.5682	2.5385	1.3225	0.8223	0.4761	0.6656	0.3903	1.536175	0.588575	-1.38404440670665	0.00117691209871644	0.0132729531133021
novel-m0259-3p	12	6	16	13	6	3	5	3	1.7155	0.5682	2.5385	1.3225	0.8223	0.4761	0.6656	0.3903	1.536175	0.588575	-1.38404440670665	0.00117691209871644	0.0132729531133021
novel-m0260-3p	3	2	3	0	3	3	2	1	0.4289	0.1894	0.4760	0.01	0.4112	0.4761	0.2663	0.1301	0.276075	0.320925	0.217175929239428	0.781362107289395	0.903110892734687
novel-m0261-3p	1	1	1	7	1	1	2	3	0.1430	0.0947	0.1587	0.7121	0.1371	0.1587	0.2663	0.3903	0.277125	0.2381	-0.218969244484336	0.671878827376313	0.856460922809366
novel-m0262-5p	0	1	2	0	0	1	1	1	0.01	0.0947	0.3173	0.01	0.01	0.1587	0.1331	0.1301	0.108	0.107975	-0.000333995843808842	0.931396331240864	0.97586299479688
novel-m0263-3p	1	1	2	1	2	2	3	1	0.1430	0.0947	0.3173	0.1017	0.2741	0.3174	0.3994	0.1301	0.164175	0.28025	0.771479917790687	0.440614688923794	0.707073374320396
novel-m0264-5p	1	2	0	1	2	3	0	3	0.1430	0.1894	0.01	0.1017	0.2741	0.4761	0.01	0.3903	0.111025	0.287625	1.37330450714434	0.181341799882605	0.458010699978691
novel-m0265-5p	2	2	1	7	1	1	5	2	0.2859	0.1894	0.1587	0.7121	0.1371	0.1587	0.6656	0.2602	0.336525	0.3054	-0.14001362260065	0.609536284251926	0.821926919162516
novel-m0266-3p	2	1	1	2	0	2	1	1	0.2859	0.0947	0.1587	0.2035	0.01	0.3174	0.1331	0.1301	0.1857	0.14765	-0.330792458801467	0.621106313752286	0.825679689159903
novel-m0267-3p	0	1	0	0	0	0	2	1	0.01	0.0947	0.01	0.01	0.01	0.01	0.2663	0.1301	0.031175	0.1041	1.73950860346975	0.326119448046421	0.597797484233595
novel-m0268-3p	1	2	1	0	0	0	1	0	0.1430	0.1894	0.1587	0.01	0.01	0.01	0.1331	0.01	0.125275	0.040775	-1.61934175571769	0.186871717830168	0.461960370176458
novel-m0269-5p	0	0	0	0	3	4	0	2	0.01	0.01	0.01	0.01	0.4112	0.6347	0.01	0.2602	0.01	0.329025	5.04012530196566	0.000442310458239207	0.0059859348681706
novel-m0270-3p	0	0	4	2	1	1	0	0	0.01	0.01	0.6346	0.2035	0.1371	0.1587	0.01	0.01	0.214525	0.07895	-1.44213461300386	0.201202987107013	0.4835600954018
novel-m0271-5p	0	1	0	0	0	1	1	3	0.01	0.0947	0.01	0.01	0.01	0.1587	0.1331	0.3903	0.031175	0.173025	2.47251903957447	0.076274813782199	0.275880395506217
novel-m0272-5p	2	1	1	0	0	1	0	0	0.2859	0.0947	0.1587	0.01	0.01	0.1587	0.01	0.01	0.137325	0.047175	-1.54149986891805	0.201582625977228	0.4835600954018
novel-m0273-5p	0	0	0	1	1	1	0	1	0.01	0.01	0.01	0.1017	0.1371	0.1587	0.01	0.1301	0.032925	0.108975	1.72674185809748	0.254498287681598	0.545257545112026
novel-m0274-3p	0	1	0	5	1	1	1	1	0.01	0.0947	0.01	0.5087	0.1371	0.1587	0.1331	0.1301	0.15585	0.13975	-0.157309871894815	0.831135947220773	0.929068782250971
novel-m0275-3p	1	3	2	1	0	0	1	2	0.1430	0.2841	0.3173	0.1017	0.01	0.01	0.1331	0.2602	0.211525	0.103325	-1.03363882088359	0.259358563014221	0.548435294707155
novel-m0276-5p	2	3	1	1	0	2	1	1	0.2859	0.2841	0.1587	0.1017	0.01	0.3174	0.1331	0.1301	0.2076	0.14765	-0.491625087223927	0.497340045238823	0.755547458809961
novel-m0277-5p	0	0	0	1	0	1	0	2	0.01	0.01	0.01	0.1017	0.01	0.1587	0.01	0.2602	0.032925	0.109725	1.73663692460313	0.242777071327191	0.527448680041291
novel-m0278-3p	0	1	5	1	1	0	0	3	0.01	0.0947	0.7933	0.1017	0.1371	0.01	0.01	0.3903	0.249925	0.13685	-0.868899786737962	0.421481158828842	0.68585711617038
novel-m0279-5p	2	3	3	1	0	4	1	4	0.2859	0.2841	0.4760	0.1017	0.01	0.6347	0.1331	0.5203	0.286925	0.324525	0.177655944748774	0.88864356231465	0.956059252574278
novel-m0280-5p	0	1	0	2	3	0	1	3	0.01	0.0947	0.01	0.2035	0.4112	0.01	0.1331	0.3903	0.07955	0.23615	1.56976969981952	0.210279299625437	0.497804056256135
novel-m0281-5p	0	1	0	1	0	1	3	2	0.01	0.0947	0.01	0.1017	0.01	0.1587	0.3994	0.2602	0.0541	0.207075	1.93645288948241	0.15402968436014	0.413461499836143
novel-m0282-3p	0	2	0	0	0	3	1	0	0.01	0.1894	0.01	0.01	0.01	0.4761	0.1331	0.01	0.05485	0.1573	1.51995514501249	0.283443841248872	0.561721206470282
novel-m0283-5p	1	0	1	1	0	0	0	1	0.1430	0.01	0.1587	0.1017	0.01	0.01	0.01	0.1301	0.10335	0.040025	-1.36856508090919	0.304125722784206	0.577476644318502
novel-m0284-3p	0	1	5	9	4	2	2	0	0.01	0.0947	0.7933	0.9156	0.5482	0.3174	0.2663	0.01	0.4534	0.285475	-0.667419981586015	0.24838797790237	0.536412335257246
novel-m0285-5p	1	1	0	1	1	5	1	2	0.1430	0.0947	0.01	0.1017	0.1371	0.7934	0.1331	0.2602	0.08735	0.33095	1.92173366255173	0.064181504374325	0.244571835310531
novel-m0286-3p	3	5	1	0	0	1	1	4	0.4289	0.4735	0.1587	0.01	0.01	0.1587	0.1331	0.5203	0.267775	0.205525	-0.381707380528852	0.630840332039315	0.828292256470035
novel-m0287-5p	1	1	2	0	2	0	1	0	0.1430	0.0947	0.3173	0.01	0.2741	0.01	0.1331	0.01	0.14125	0.1068	-0.403339220502358	0.617608294662934	0.825679689159903
novel-m0288-5p	1	0	0	0	0	0	4	0	0.1430	0.01	0.01	0.01	0.01	0.01	0.5325	0.01	0.04325	0.140625	1.70108105846767	0.336402177241509	0.605002365271551
novel-m0289-5p	1	2	0	2	0	0	2	4	0.1430	0.1894	0.01	0.2035	0.01	0.01	0.2663	0.5203	0.136475	0.20165	0.563216708659458	0.75206498691655	0.893379709764145
novel-m0290-5p	2	8	5	13	3	2	5	2	0.2859	0.7576	0.7933	1.3225	0.4112	0.3174	0.6656	0.2602	0.789825	0.4136	-0.933296847890164	0.0453721332873384	0.197488091581218
novel-m0291-5p	0	5	1	1	0	1	1	1	0.01	0.4735	0.1587	0.1017	0.01	0.1587	0.1331	0.1301	0.185975	0.107975	-0.784411381131801	0.41030564669311	0.676525509966475
novel-m0292-3p	1	6	0	3	3	3	5	5	0.1430	0.5682	0.01	0.3052	0.4112	0.4761	0.6656	0.6504	0.2566	0.550825	1.10207286936032	0.155306844248352	0.413472647638236
novel-m0293-3p	1	6	0	3	3	3	5	5	0.1430	0.5682	0.01	0.3052	0.4112	0.4761	0.6656	0.6504	0.2566	0.550825	1.10207286936032	0.155306844248352	0.413472647638236
novel-m0294-3p	1	6	0	3	3	3	5	5	0.1430	0.5682	0.01	0.3052	0.4112	0.4761	0.6656	0.6504	0.2566	0.550825	1.10207286936032	0.155306844248352	0.413472647638236
novel-m0295-3p	1	6	0	3	3	3	5	5	0.1430	0.5682	0.01	0.3052	0.4112	0.4761	0.6656	0.6504	0.2566	0.550825	1.10207286936032	0.155306844248352	0.413472647638236
novel-m0296-3p	0	0	0	0	0	0	0	1	0.01	0.01	0.01	0.01	0.01	0.01	0.01	0.1301	0.01	0.040025	2.00090140274153	0.22634442359125	0.510532422100264
novel-m0297-3p	0	0	1	1	3	3	1	3	0.01	0.01	0.1587	0.1017	0.4112	0.4761	0.1331	0.3903	0.0701	0.352675	2.33085296201432	0.0182368852798732	0.110041324522235
novel-m0298-3p	0	6	1	1	0	0	1	1	0.01	0.5682	0.1587	0.1017	0.01	0.01	0.1331	0.1301	0.20965	0.0708	-1.56616156476339	0.153618157632378	0.413039549660565
novel-m0299-5p	0	1	3	2	0	4	2	3	0.01	0.0947	0.4760	0.2035	0.01	0.6347	0.2663	0.3903	0.19605	0.325325	0.730660050460496	0.387656922611419	0.654139532288315
novel-m0300-3p	2	5	4	8	1	3	0	2	0.2859	0.4735	0.6346	0.8139	0.1371	0.4761	0.01	0.2602	0.551975	0.22085	-1.32153609369641	0.0274433387283524	0.146124531458506
novel-m0301-5p	3	1	0	0	7	5	1	6	0.4289	0.0947	0.01	0.01	0.9594	0.7934	0.1331	0.7805	0.1359	0.6666	2.29427586134286	0.00131531791948778	0.0145311313010079
novel-m0302-3p	0	0	0	0	0	0	1	4	0.01	0.01	0.01	0.01	0.01	0.01	0.1331	0.5203	0.01	0.16835	4.07339181605292	0.0121091021245818	0.0819382577096704
novel-m0303-3p	0	1	0	0	1	0	0	0	0.01	0.0947	0.01	0.01	0.1371	0.01	0.01	0.01	0.031175	0.041775	0.422250268231518	0.928606848164491	0.975566712016339
novel-m0304-3p	1	1	0	1	1	0	1	1	0.1430	0.0947	0.01	0.1017	0.1371	0.01	0.1331	0.1301	0.08735	0.102575	0.231799545975776	0.969519988039931	0.987029700035781
novel-m0305-5p	1	1	0	2	0	2	2	2	0.1430	0.0947	0.01	0.2035	0.01	0.3174	0.2663	0.2602	0.1128	0.213475	0.920300058372009	0.458526443615547	0.725070053000631
novel-m0306-5p	3	5	0	2	1	0	0	1	0.4289	0.4735	0.01	0.2035	0.1371	0.01	0.01	0.1301	0.278975	0.0718	-1.95808009335213	0.047896384772628	0.20523411311543
novel-m0307-5p	0	3	0	4	2	1	3	3	0.01	0.2841	0.01	0.4069	0.2741	0.1587	0.3994	0.3903	0.17775	0.305625	0.781913000220181	0.465582942245621	0.731244388981517
novel-m0308-3p	0	0	0	1	0	0	0	0	0.01	0.01	0.01	0.1017	0.01	0.01	0.01	0.01	0.032925	0.01	-1.71918344048179	0.27407161187516	0.554041952115026
novel-m0309-3p	0	0	0	1	0	0	0	0	0.01	0.01	0.01	0.1017	0.01	0.01	0.01	0.01	0.032925	0.01	-1.71918344048179	0.27407161187516	0.554041952115026
novel-m0310-3p	0	0	0	1	0	0	0	0	0.01	0.01	0.01	0.1017	0.01	0.01	0.01	0.01	0.032925	0.01	-1.71918344048179	0.27407161187516	0.554041952115026
novel-m0311-5p	1	1	0	1	1	0	2	4	0.1430	0.0947	0.01	0.1017	0.1371	0.01	0.2663	0.5203	0.08735	0.233425	1.41807947483228	0.242938185142171	0.527448680041291
novel-m0312-3p	1	0	2	1	2	1	2	2	0.1430	0.01	0.3173	0.1017	0.2741	0.1587	0.2663	0.2602	0.143	0.239825	0.745966909980653	0.411881328599033	0.676922080305993
novel-m0313-5p	0	1	1	1	0	1	0	1	0.01	0.0947	0.1587	0.1017	0.01	0.1587	0.01	0.1301	0.091275	0.0772	-0.241618916166804	0.77665999847882	0.902016747257128
novel-m0314-5p	1	3	0	3	1	2	3	1	0.1430	0.2841	0.01	0.3052	0.1371	0.3174	0.3994	0.1301	0.185575	0.246	0.406655946722667	0.832771844013953	0.92917525836766
novel-m0315-3p	2	2	0	4	6	1	2	4	0.2859	0.1894	0.01	0.4069	0.8223	0.1587	0.2663	0.5203	0.22305	0.4419	0.986352782983431	0.269554463867048	0.554041952115026
novel-m0316-5p	3	6	2	3	0	1	4	3	0.4289	0.5682	0.3173	0.3052	0.01	0.1587	0.5325	0.3903	0.4049	0.272875	-0.569325417798304	0.284823422868133	0.561721206470282
novel-m0317-3p	2	0	0	1	0	0	1	0	0.2859	0.01	0.01	0.1017	0.01	0.01	0.1331	0.01	0.1019	0.040775	-1.32139726945393	0.302414861046224	0.577476644318502
novel-m0318-3p	0	1	0	0	2	1	2	3	0.01	0.0947	0.01	0.01	0.2741	0.1587	0.2663	0.3903	0.031175	0.27235	3.12700040201077	0.0150603893551547	0.0951675965477481
novel-m0319-3p	1	4	2	1	1	1	2	2	0.1430	0.3788	0.3173	0.1017	0.1371	0.1587	0.2663	0.2602	0.2352	0.205575	-0.194223231289433	0.739355622604286	0.886354570956233
novel-m0320-3p	1	3	1	4	1	1	0	4	0.1430	0.2841	0.1587	0.4069	0.1371	0.1587	0.01	0.5203	0.248175	0.206525	-0.265041360882126	0.594753964723594	0.818701194079331
novel-m0321-3p	0	2	0	1	0	0	0	0	0.01	0.1894	0.01	0.1017	0.01	0.01	0.01	0.01	0.077775	0.01	-2.95930648975966	0.0768167977892881	0.275996636304876
novel-m0322-3p	0	2	1	5	4	2	2	3	0.01	0.1894	0.1587	0.5087	0.5482	0.3174	0.2663	0.3903	0.2167	0.38055	0.812386866691422	0.385204180919955	0.652316569149121
novel-m0323-3p	1	2	0	1	3	2	2	3	0.1430	0.1894	0.01	0.1017	0.4112	0.3174	0.2663	0.3903	0.111025	0.3463	1.64113781623012	0.0932887961198341	0.315062410587391
novel-m0324-3p	0	3	0	1	1	1	1	2	0.01	0.2841	0.01	0.1017	0.1371	0.1587	0.1331	0.2602	0.10145	0.172275	0.763944492342421	0.526407242858625	0.773514716748015
novel-m0325-5p	0	2	0	0	2	4	1	1	0.01	0.1894	0.01	0.01	0.2741	0.6347	0.1331	0.1301	0.05485	0.293	2.41733713890642	0.0325472391917633	0.160171868022496
novel-m0326-5p	3	8	2	1	0	2	1	3	0.4289	0.7576	0.3173	0.1017	0.01	0.3174	0.1331	0.3903	0.401375	0.2127	-0.91613072665246	0.183659003527171	0.459573338938371
novel-m0327-5p	0	2	1	1	0	1	1	0	0.01	0.1894	0.1587	0.1017	0.01	0.1587	0.1331	0.01	0.11495	0.07795	-0.560385538020395	0.514111648523299	0.766254342433835
novel-m0328-5p	0	0	0	0	0	5	3	1	0.01	0.01	0.01	0.01	0.01	0.7934	0.3994	0.1301	0.01	0.333225	5.05842473695644	0.000546971895243186	0.00710625886299947
novel-m0329-3p	1	0	1	0	3	3	1	1	0.1430	0.01	0.1587	0.01	0.4112	0.4761	0.1331	0.1301	0.080425	0.287625	1.83847314245871	0.0604563172198793	0.237619550373996
novel-m0330-3p	0	1	1	0	1	1	1	0	0.01	0.0947	0.1587	0.01	0.1371	0.1587	0.1331	0.01	0.06835	0.109725	0.682879027253583	0.630780586984726	0.828292256470035
novel-m0331-3p	0	1	1	0	1	1	1	0	0.01	0.0947	0.1587	0.01	0.1371	0.1587	0.1331	0.01	0.06835	0.109725	0.682879027253583	0.630780586984726	0.828292256470035
novel-m0332-3p	2	1	0	0	1	0	1	1	0.2859	0.0947	0.01	0.01	0.1371	0.01	0.1331	0.1301	0.10015	0.102575	0.0345167330798273	0.96960021763559	0.987029700035781
novel-m0333-3p	0	0	1	2	0	0	2	2	0.01	0.01	0.1587	0.2035	0.01	0.01	0.2663	0.2602	0.09555	0.136625	0.51589371758181	0.746312372268041	0.889149305264099
novel-m0334-3p	0	1	0	2	0	1	1	2	0.01	0.0947	0.01	0.2035	0.01	0.1587	0.1331	0.2602	0.07955	0.1405	0.820636294777241	0.565172951530515	0.794333056997407
novel-m0335-3p	0	1	0	2	0	1	1	2	0.01	0.0947	0.01	0.2035	0.01	0.1587	0.1331	0.2602	0.07955	0.1405	0.820636294777241	0.565172951530515	0.794333056997407
novel-m0336-3p	0	1	0	2	0	1	1	2	0.01	0.0947	0.01	0.2035	0.01	0.1587	0.1331	0.2602	0.07955	0.1405	0.820636294777241	0.565172951530515	0.794333056997407
novel-m0337-3p	0	1	0	2	0	1	1	2	0.01	0.0947	0.01	0.2035	0.01	0.1587	0.1331	0.2602	0.07955	0.1405	0.820636294777241	0.565172951530515	0.794333056997407
novel-m0338-5p	0	3	0	3	4	1	1	0	0.01	0.2841	0.01	0.3052	0.5482	0.1587	0.1331	0.01	0.152325	0.2125	0.480310100895117	0.870637773910483	0.947664708331518
novel-m0339-5p	0	4	1	2	0	0	2	1	0.01	0.3788	0.1587	0.2035	0.01	0.01	0.2663	0.1301	0.18775	0.1041	-0.850842839102217	0.315174778481213	0.5873618708301
novel-m0340-5p	1	2	0	1	2	2	1	0	0.1430	0.1894	0.01	0.1017	0.2741	0.3174	0.1331	0.01	0.111025	0.18365	0.726074324764545	0.644510978971895	0.836165988471082
novel-m0341-3p	0	4	2	7	0	3	1	2	0.01	0.3788	0.3173	0.7121	0.01	0.4761	0.1331	0.2602	0.35455	0.21985	-0.689469563646095	0.257489732029915	0.546618725250435
novel-m0342-3p	1	1	1	1	1	1	0	2	0.1430	0.0947	0.1587	0.1017	0.1371	0.1587	0.01	0.2602	0.124525	0.1415	0.184366642046657	0.938608040601382	0.97955074559704
novel-m0343-3p	0	0	1	2	2	1	1	2	0.01	0.01	0.1587	0.2035	0.2741	0.1587	0.1331	0.2602	0.09555	0.206525	1.11198865317411	0.30290619120946	0.577476644318502
novel-m0344-5p	2	3	1	0	2	1	1	5	0.2859	0.2841	0.1587	0.01	0.2741	0.1587	0.1331	0.6504	0.184675	0.304075	0.719438630172098	0.412866556049977	0.676922080305993
novel-m0345-3p	0	1	0	0	0	0	0	0	0.01	0.0947	0.01	0.01	0.01	0.01	0.01	0.01	0.031175	0.01	-1.64038956005495	0.316466525231735	0.5873618708301
novel-m0346-5p	2	0	0	0	1	2	1	2	0.2859	0.01	0.01	0.01	0.1371	0.3174	0.1331	0.2602	0.078975	0.21195	1.42425602930822	0.134971946693489	0.384551651631975
novel-m0347-3p	1	2	0	0	2	1	0	2	0.1430	0.1894	0.01	0.01	0.2741	0.1587	0.01	0.2602	0.0881	0.17575	0.996310765039484	0.386675062131459	0.654125313439051
novel-m0348-3p	0	0	1	0	1	1	3	1	0.01	0.01	0.1587	0.01	0.1371	0.1587	0.3994	0.1301	0.047175	0.206325	2.12882421743692	0.0658380785087618	0.247502406245901
novel-m0349-5p	1	4	2	0	2	1	0	7	0.1430	0.3788	0.3173	0.01	0.2741	0.1587	0.01	0.9106	0.212275	0.33835	0.672581916031453	0.456242859499437	0.722540494687997
novel-m0350-5p	0	1	0	3	0	2	2	4	0.01	0.0947	0.01	0.3052	0.01	0.3174	0.2663	0.5203	0.104975	0.2785	1.40763153939238	0.183659542469829	0.459573338938371
novel-m0351-5p	2	1	0	0	3	1	1	1	0.2859	0.0947	0.01	0.01	0.4112	0.1587	0.1331	0.1301	0.10015	0.208275	1.05632725672729	0.312142051478769	0.586013305944869
novel-m0352-3p	2	2	1	3	1	2	4	5	0.2859	0.1894	0.1587	0.3052	0.1371	0.3174	0.5325	0.6504	0.2348	0.40935	0.801902486885244	0.363631222594298	0.630915710996945
novel-m0353-5p	0	0	2	1	0	1	2	0	0.01	0.01	0.3173	0.1017	0.01	0.1587	0.2663	0.01	0.10975	0.11125	0.0195843963184019	0.950054168877751	0.983357533624899
novel-m0354-5p	0	0	1	1	3	0	0	0	0.01	0.01	0.1587	0.1017	0.4112	0.01	0.01	0.01	0.0701	0.1103	0.653946441580759	0.82715760967877	0.927055871717269
novel-m0355-5p	1	2	1	1	1	2	0	0	0.1430	0.1894	0.1587	0.1017	0.1371	0.3174	0.01	0.01	0.1482	0.118625	-0.321137360397362	0.581844745434253	0.808311263118244
novel-m0356-5p	0	1	1	1	0	0	0	0	0.01	0.0947	0.1587	0.1017	0.01	0.01	0.01	0.01	0.091275	0.01	-3.19021976366016	0.0523354670596244	0.215842007764729
novel-m0357-5p	0	0	0	0	0	3	0	3	0.01	0.01	0.01	0.01	0.01	0.4761	0.01	0.3903	0.01	0.2216	4.46988597627446	0.00306748515283217	0.0283045220920423
novel-m0358-5p	0	0	1	0	0	1	2	0	0.01	0.01	0.1587	0.01	0.01	0.1587	0.2663	0.01	0.047175	0.11125	1.23771091314068	0.35814953242999	0.625165790484565
novel-m0359-5p	1	1	3	6	5	1	1	2	0.1430	0.0947	0.4760	0.6104	0.6853	0.1587	0.1331	0.2602	0.331025	0.309325	-0.0978167393987075	0.711208958831539	0.871700640862203
novel-m0360-5p	0	1	0	1	1	0	2	1	0.01	0.0947	0.01	0.1017	0.1371	0.01	0.2663	0.1301	0.0541	0.135875	1.32857953608786	0.425843011309374	0.691569050366424
novel-m0361-3p	0	0	1	2	2	1	0	1	0.01	0.01	0.1587	0.2035	0.2741	0.1587	0.01	0.1301	0.09555	0.143225	0.583955559454741	0.661375188032661	0.847060966376216
novel-m0362-5p	1	0	0	0	3	0	3	6	0.1430	0.01	0.01	0.01	0.4112	0.01	0.3994	0.7805	0.04325	0.400275	3.21021947418539	0.00284507179399486	0.026707494759813
novel-m0363-5p	0	2	2	0	1	2	1	1	0.01	0.1894	0.3173	0.01	0.1371	0.3174	0.1331	0.1301	0.131675	0.179425	0.446399461217924	0.622816588357379	0.825679689159903
novel-m0364-5p	3	3	2	7	2	1	3	1	0.4289	0.2841	0.3173	0.7121	0.2741	0.1587	0.3994	0.1301	0.4356	0.240575	-0.856517225298007	0.137381858967011	0.387160497382309
novel-m0365-3p	4	6	4	7	8	2	2	4	0.5718	0.5682	0.6346	0.7121	1.0964	0.3174	0.2663	0.5203	0.621675	0.5501	-0.176466660609476	0.498694599158096	0.75645193558975
novel-m0366-3p	3	3	1	1	2	6	3	6	0.4289	0.2841	0.1587	0.1017	0.2741	0.9521	0.3994	0.7805	0.24335	0.601525	1.30559192392627	0.0568631519454951	0.22954203046339
novel-m0367-5p	6	4	3	2	1	1	0	4	0.8577	0.3788	0.4760	0.2035	0.1371	0.1587	0.01	0.5203	0.479	0.206525	-1.21370922447197	0.0787182029817882	0.280963432181152
novel-m0368-3p	0	2	1	1	0	1	0	0	0.01	0.1894	0.1587	0.1017	0.01	0.1587	0.01	0.01	0.11495	0.047175	-1.28491204311773	0.248860702417491	0.536719496316077
novel-m0369-3p	1	1	0	0	0	3	1	0	0.1430	0.0947	0.01	0.01	0.01	0.4761	0.1331	0.01	0.064425	0.1573	1.28782613355607	0.360722060448127	0.627233508077694
novel-m0370-3p	0	3	1	0	2	1	0	1	0.01	0.2841	0.1587	0.01	0.2741	0.1587	0.01	0.1301	0.1157	0.143225	0.307894473324708	0.810201720918803	0.917621454382114
novel-m0371-5p	0	0	0	1	2	1	1	5	0.01	0.01	0.01	0.1017	0.2741	0.1587	0.1331	0.6504	0.032925	0.304075	3.20717186222891	0.00852849333258228	0.062955787145971
novel-m0372-3p	0	0	1	1	1	3	4	2	0.01	0.01	0.1587	0.1017	0.1371	0.4761	0.5325	0.2602	0.0701	0.351475	2.32593572641099	0.0213372954928974	0.123756313858805
novel-m0373-5p	1	4	0	1	1	1	0	1	0.1430	0.3788	0.01	0.1017	0.1371	0.1587	0.01	0.1301	0.158375	0.108975	-0.539347415674174	0.550869543392236	0.794333056997407
novel-m0374-5p	0	0	0	0	0	0	2	0	0.01	0.01	0.01	0.01	0.01	0.01	0.2663	0.01	0.01	0.074075	2.88898672118656	0.143462494850308	0.396229747681803
novel-m0375-3p	0	0	0	0	0	0	0	2	0.01	0.01	0.01	0.01	0.01	0.01	0.01	0.2602	0.01	0.07255	2.85897561429202	0.0940919144919241	0.315062410587391
novel-m0376-3p	0	4	0	0	0	0	0	1	0.01	0.3788	0.01	0.01	0.01	0.01	0.01	0.1301	0.1022	0.040025	-1.35242188842136	0.390827307112816	0.65538753084564
novel-m0377-5p	1	3	1	3	2	2	2	2	0.1430	0.2841	0.1587	0.3052	0.2741	0.3174	0.2663	0.2602	0.22275	0.2795	0.327422851321268	0.843890005171193	0.93420406843764
novel-m0378-5p	1	0	0	3	1	1	2	0	0.1430	0.01	0.01	0.3052	0.1371	0.1587	0.2663	0.01	0.11705	0.143025	0.2891424099219	0.929508914828758	0.975566712016339
novel-m0379-3p	1	0	0	0	0	1	0	1	0.1430	0.01	0.01	0.01	0.01	0.1587	0.01	0.1301	0.04325	0.0772	0.835900714743994	0.497179941960964	0.755547458809961
novel-m0380-5p	0	0	1	1	2	3	0	4	0.01	0.01	0.1587	0.1017	0.2741	0.4761	0.01	0.5203	0.0701	0.320125	2.19114899847421	0.0296818839445973	0.152542340272234
novel-m0381-5p	3	7	4	9	2	4	2	0	0.4289	0.6629	0.6346	0.9156	0.2741	0.6347	0.2663	0.01	0.6605	0.296275	-1.15662166618094	0.0231653750952149	0.129779123921246
novel-m0382-3p	0	0	0	1	1	1	0	3	0.01	0.01	0.01	0.1017	0.1371	0.1587	0.01	0.3903	0.032925	0.174025	2.40203922936017	0.0759953720233902	0.27548322358479
novel-m0383-5p	0	2	0	0	1	1	0	2	0.01	0.1894	0.01	0.01	0.1371	0.1587	0.01	0.2602	0.05485	0.1415	1.36723852731605	0.282925754696157	0.561721206470282
novel-m0384-5p	0	2	0	2	1	0	1	0	0.01	0.1894	0.01	0.2035	0.1371	0.01	0.1331	0.01	0.103225	0.07255	-0.508744899109433	0.539797703459402	0.786922325330403
novel-m0385-3p	0	0	0	0	1	0	2	1	0.01	0.01	0.01	0.01	0.1371	0.01	0.2663	0.1301	0.01	0.135875	3.76420813013995	0.0280204528452754	0.148225457396506
novel-m0386-5p	0	0	1	0	1	1	2	1	0.01	0.01	0.1587	0.01	0.1371	0.1587	0.2663	0.1301	0.047175	0.17305	1.875094518565	0.105565051540347	0.338809572532656
novel-m0387-3p	2	0	0	1	1	1	0	1	0.2859	0.01	0.01	0.1017	0.1371	0.1587	0.01	0.1301	0.1019	0.108975	0.0968431521881837	0.908691583609814	0.963889700706948
novel-m0388-3p	0	0	0	1	0	0	0	1	0.01	0.01	0.01	0.1017	0.01	0.01	0.01	0.1301	0.032925	0.040025	0.281717962259742	0.92456057580753	0.973726572705207
novel-m0389-5p	2	0	1	0	1	1	1	1	0.2859	0.01	0.1587	0.01	0.1371	0.1587	0.1331	0.1301	0.11615	0.13975	0.266859128921745	0.707802365171252	0.869838368795841
novel-m0390-3p	0	1	1	1	0	0	2	2	0.01	0.0947	0.1587	0.1017	0.01	0.01	0.2663	0.2602	0.091275	0.136625	0.581929827124382	0.742705706087829	0.888138547524265
novel-m0391-3p	0	1	0	0	3	2	0	1	0.01	0.0947	0.01	0.01	0.4112	0.3174	0.01	0.1301	0.031175	0.217175	2.80039657235829	0.0409704020167262	0.1853368603765
novel-m0392-5p	3	6	1	3	2	0	1	1	0.4289	0.5682	0.1587	0.3052	0.2741	0.01	0.1331	0.1301	0.36525	0.136825	-1.41655241648337	0.061550636695851	0.238187633434426
novel-m0393-3p	0	0	0	1	0	0	1	1	0.01	0.01	0.01	0.1017	0.01	0.01	0.1331	0.1301	0.032925	0.0708	1.10456591982648	0.556081341004221	0.794333056997407
novel-m0394-3p	0	2	0	1	0	0	1	2	0.01	0.1894	0.01	0.1017	0.01	0.01	0.1331	0.2602	0.077775	0.103325	0.409810968840158	0.860752521406808	0.943226784591536
novel-m0395-5p	0	2	0	1	1	0	2	2	0.01	0.1894	0.01	0.1017	0.1371	0.01	0.2663	0.2602	0.077775	0.1684	1.11451374353201	0.435138877397501	0.703149787953774
novel-m0396-3p	1	1	0	1	0	1	0	7	0.1430	0.0947	0.01	0.1017	0.01	0.1587	0.01	0.9106	0.08735	0.272325	1.6404498226046	0.165147558089768	0.429119414940454
novel-m0397-3p	2	0	1	2	0	3	1	0	0.2859	0.01	0.1587	0.2035	0.01	0.4761	0.1331	0.01	0.164525	0.1573	-0.0647881511134085	0.790158604145944	0.909585892626188
novel-m0398-3p	0	0	0	1	1	1	4	0	0.01	0.01	0.01	0.1017	0.1371	0.1587	0.5325	0.01	0.032925	0.209575	2.6702112838422	0.080925999511423	0.285703963492502
novel-m0399-3p	3	0	2	2	2	1	2	5	0.4289	0.01	0.3173	0.2035	0.2741	0.1587	0.2663	0.6504	0.239925	0.337375	0.491769578517384	0.521034503898902	0.768190695225383
novel-m0400-5p	0	0	0	0	3	1	0	3	0.01	0.01	0.01	0.01	0.4112	0.1587	0.01	0.3903	0.01	0.24255	4.60021027442009	0.00243992776636111	0.0241164934760249
novel-m0401-3p	0	1	0	1	2	3	2	5	0.01	0.0947	0.01	0.1017	0.2741	0.4761	0.2663	0.6504	0.0541	0.416725	2.94539515305747	0.00477980775561755	0.0388120389756145
novel-m0402-5p	0	0	2	0	0	0	0	0	0.01	0.01	0.3173	0.01	0.01	0.01	0.01	0.01	0.086825	0.01	-3.11811050560737	0.0835575705204275	0.291196340182777
novel-m0403-5p	2	1	0	0	0	0	0	1	0.2859	0.0947	0.01	0.01	0.01	0.01	0.01	0.1301	0.10015	0.040025	-1.32318911329645	0.377426458676379	0.644536073327494
novel-m0404-5p	3	0	2	1	5	3	1	0	0.4289	0.01	0.3173	0.1017	0.6853	0.4761	0.1331	0.01	0.214475	0.326125	0.604615547392564	0.526790195026665	0.773514716748015
novel-m0405-5p	2	1	1	3	0	2	0	0	0.2859	0.0947	0.1587	0.3052	0.01	0.3174	0.01	0.01	0.211125	0.08685	-1.28149966897836	0.137819821266485	0.387160497382309
novel-m0406-5p	0	1	0	1	1	0	1	0	0.01	0.0947	0.01	0.1017	0.1371	0.01	0.1331	0.01	0.0541	0.07255	0.423347020239929	0.96847869988511	0.987029700035781
novel-m0407-5p	1	2	0	4	2	1	0	1	0.1430	0.1894	0.01	0.4069	0.2741	0.1587	0.01	0.1301	0.187325	0.143225	-0.387260113701809	0.554490454882744	0.794333056997407
novel-m0408-3p	2	1	0	1	0	0	0	1	0.2859	0.0947	0.01	0.1017	0.01	0.01	0.01	0.1301	0.123075	0.040025	-1.62056443171861	0.214453741976927	0.501834116672233
novel-m0409-3p	1	0	0	0	0	0	2	0	0.1430	0.01	0.01	0.01	0.01	0.01	0.2663	0.01	0.04325	0.074075	0.776286588437196	0.722079059238311	0.87457352549666
novel-m0410-3p	1	0	0	1	0	1	1	1	0.1430	0.01	0.01	0.1017	0.01	0.1587	0.1331	0.1301	0.066175	0.107975	0.706339121711623	0.612215676713387	0.822364151350323
novel-m0411-3p	0	0	1	2	1	4	0	1	0.01	0.01	0.1587	0.2035	0.1371	0.6347	0.01	0.1301	0.09555	0.227975	1.25454784715559	0.273404857247761	0.554041952115026
novel-m0412-5p	1	1	1	4	2	1	0	0	0.1430	0.0947	0.1587	0.4069	0.2741	0.1587	0.01	0.01	0.200825	0.1132	-0.827064918344878	0.284185386834322	0.561721206470282
novel-m0413-5p	0	0	0	0	0	2	0	2	0.01	0.01	0.01	0.01	0.01	0.3174	0.01	0.2602	0.01	0.1494	3.90110824301451	0.0137001691160518	0.0896911569879498
novel-m0414-3p	0	1	0	0	0	0	2	0	0.01	0.0947	0.01	0.01	0.01	0.01	0.2663	0.01	0.031175	0.074075	1.24859716113161	0.616702325938942	0.825659173392285
novel-m0415-5p	2	2	0	5	1	0	1	0	0.2859	0.1894	0.01	0.5087	0.1371	0.01	0.1331	0.01	0.2485	0.07255	-1.7761983323829	0.0633848020070379	0.244420051698324
novel-m0416-3p	0	0	0	0	1	0	0	0	0.01	0.01	0.01	0.01	0.1371	0.01	0.01	0.01	0.01	0.041775	2.06263982828646	0.268831371856584	0.554041952115026
novel-m0417-5p	0	1	2	0	1	0	3	3	0.01	0.0947	0.3173	0.01	0.1371	0.01	0.3994	0.3903	0.108	0.2342	1.11670976345038	0.261499454892549	0.548924718200217
novel-m0418-3p	1	0	0	0	4	1	0	0	0.1430	0.01	0.01	0.01	0.5482	0.1587	0.01	0.01	0.04325	0.181725	2.07098486764842	0.121873183307937	0.367884850728793
novel-m0419-5p	1	1	0	0	0	0	0	1	0.1430	0.0947	0.01	0.01	0.01	0.01	0.01	0.1301	0.064425	0.040025	-0.686719229343363	0.647576818765402	0.836454431541709
novel-m0420-5p	1	1	0	1	1	0	0	0	0.1430	0.0947	0.01	0.1017	0.1371	0.01	0.01	0.01	0.08735	0.041775	-1.06416787485557	0.345771754136299	0.609699596870086
novel-m0421-5p	1	1	0	1	1	0	0	0	0.1430	0.0947	0.01	0.1017	0.1371	0.01	0.01	0.01	0.08735	0.041775	-1.06416787485557	0.345771754136299	0.609699596870086
novel-m0422-5p	1	1	0	1	1	0	0	0	0.1430	0.0947	0.01	0.1017	0.1371	0.01	0.01	0.01	0.08735	0.041775	-1.06416787485557	0.345771754136299	0.609699596870086
novel-m0423-3p	0	0	2	0	1	0	1	1	0.01	0.01	0.3173	0.01	0.1371	0.01	0.1331	0.1301	0.086825	0.102575	0.240496743510443	0.717584458676912	0.874554988173103
novel-m0424-3p	0	2	0	1	0	0	0	0	0.01	0.1894	0.01	0.1017	0.01	0.01	0.01	0.01	0.077775	0.01	-2.95930648975966	0.0768167977892881	0.275996636304876
novel-m0425-5p	2	3	1	3	0	0	1	1	0.2859	0.2841	0.1587	0.3052	0.01	0.01	0.1331	0.1301	0.258475	0.0708	-1.8682034827394	0.052082361094076	0.215842007764729
novel-m0426-5p	2	2	3	5	0	0	1	3	0.2859	0.1894	0.4760	0.5087	0.01	0.01	0.1331	0.3903	0.365	0.13585	-1.42588189843277	0.0585769625024506	0.232589210523178
novel-m0427-3p	1	2	1	1	0	0	2	1	0.1430	0.1894	0.1587	0.1017	0.01	0.01	0.2663	0.1301	0.1482	0.1041	-0.509575379006417	0.49342175102269	0.754284147913188
novel-m0428-3p	0	3	2	4	2	0	2	1	0.01	0.2841	0.3173	0.4069	0.2741	0.01	0.2663	0.1301	0.254575	0.170125	-0.581495587647768	0.377434609442393	0.644536073327494
novel-m0429-3p	0	1	0	1	1	3	1	4	0.01	0.0947	0.01	0.1017	0.1371	0.4761	0.1331	0.5203	0.0541	0.31665	2.5491885802415	0.0221462823701764	0.126990287606178
novel-m0430-5p	0	2	1	1	1	0	0	1	0.01	0.1894	0.1587	0.1017	0.1371	0.01	0.01	0.1301	0.11495	0.0718	-0.678950716895129	0.512237096611796	0.765547631638528
novel-m0431-5p	2	2	0	1	0	0	1	0	0.2859	0.1894	0.01	0.1017	0.01	0.01	0.1331	0.01	0.14675	0.040775	-1.84760372128553	0.123034032094286	0.369329515935528
novel-m0432-5p	0	2	1	1	1	0	0	0	0.01	0.1894	0.1587	0.1017	0.1371	0.01	0.01	0.01	0.11495	0.041775	-1.46029473265699	0.220336671958691	0.507555681221155
novel-m0433-5p	0	3	0	0	0	0	3	0	0.01	0.2841	0.01	0.01	0.01	0.01	0.3994	0.01	0.078525	0.10735	0.451098248206809	0.941131747740672	0.97955074559704
novel-m0434-5p	1	1	3	3	3	3	1	1	0.1430	0.0947	0.4760	0.3052	0.4112	0.4761	0.1331	0.1301	0.254725	0.287625	0.175248518499421	0.938770871584944	0.97955074559704
novel-m0435-5p	2	5	1	2	1	4	1	1	0.2859	0.4735	0.1587	0.2035	0.1371	0.6347	0.1331	0.1301	0.2804	0.25875	-0.115927486736573	0.69110203083408	0.865754072453651
novel-m0436-5p	0	3	0	1	0	0	0	1	0.01	0.2841	0.01	0.1017	0.01	0.01	0.01	0.1301	0.10145	0.040025	-1.3417955572404	0.317611646703972	0.588142889677595
novel-m0437-3p	0	0	0	0	2	1	2	1	0.01	0.01	0.01	0.01	0.2741	0.1587	0.2663	0.1301	0.01	0.2073	4.37364821133469	0.00558907431943445	0.0438485830664809
novel-m0438-3p	1	0	1	0	3	0	1	2	0.1430	0.01	0.1587	0.01	0.4112	0.01	0.1331	0.2602	0.080425	0.203625	1.34019876276014	0.21595705747467	0.50389980077423
novel-m0439-5p	0	2	1	2	3	1	0	2	0.01	0.1894	0.1587	0.2035	0.4112	0.1587	0.01	0.2602	0.1404	0.210025	0.581018131436186	0.685582244220374	0.865754072453651
novel-m0440-3p	0	0	0	1	0	2	3	0	0.01	0.01	0.01	0.1017	0.01	0.3174	0.3994	0.01	0.032925	0.1842	2.48401771583482	0.108105764784208	0.340800169479173
novel-m0441-3p	0	2	1	1	0	3	2	2	0.01	0.1894	0.1587	0.1017	0.01	0.4761	0.2663	0.2602	0.11495	0.25315	1.13898601819163	0.29565308794497	0.571595970026942
novel-m0442-5p	1	1	0	0	0	1	3	1	0.1430	0.0947	0.01	0.01	0.01	0.1587	0.3994	0.1301	0.064425	0.17455	1.43794781969313	0.283905913456794	0.561721206470282
novel-m0443-5p	0	1	1	1	1	0	1	0	0.01	0.0947	0.1587	0.1017	0.1371	0.01	0.1331	0.01	0.091275	0.07255	-0.33124414936814	0.647943149556324	0.836454431541709
novel-m0444-3p	0	1	0	1	1	1	0	0	0.01	0.0947	0.01	0.1017	0.1371	0.1587	0.01	0.01	0.0541	0.07895	0.545310672033422	0.855302304310097	0.940255567830433
novel-m0445-5p	1	1	0	0	0	0	0	2	0.1430	0.0947	0.01	0.01	0.01	0.01	0.01	0.2602	0.064425	0.07255	0.171354982207125	0.942154103831635	0.97955074559704
novel-m0446-5p	1	1	0	0	0	0	0	2	0.1430	0.0947	0.01	0.01	0.01	0.01	0.01	0.2602	0.064425	0.07255	0.171354982207125	0.942154103831635	0.97955074559704
novel-m0447-5p	0	0	0	0	0	1	1	0	0.01	0.01	0.01	0.01	0.01	0.1587	0.1331	0.01	0.01	0.07795	2.96254902292306	0.0927639197847988	0.314506483779777
novel-m0448-5p	0	1	0	2	3	1	1	2	0.01	0.0947	0.01	0.2035	0.4112	0.1587	0.1331	0.2602	0.07955	0.2408	1.59790155642865	0.181516939014363	0.458010699978691
novel-m0449-5p	0	1	0	2	3	1	1	2	0.01	0.0947	0.01	0.2035	0.4112	0.1587	0.1331	0.2602	0.07955	0.2408	1.59790155642865	0.181516939014363	0.458010699978691
novel-m0450-5p	1	0	0	2	0	2	2	1	0.1430	0.01	0.01	0.2035	0.01	0.3174	0.2663	0.1301	0.091625	0.18095	0.981777909351365	0.438530801232178	0.706710508532528
novel-m0451-3p	0	5	0	0	1	0	0	0	0.01	0.4735	0.01	0.01	0.1371	0.01	0.01	0.01	0.125875	0.041775	-1.59128004483296	0.255716893294249	0.546391924671109
novel-m0452-5p	0	1	0	0	0	0	0	0	0.01	0.0947	0.01	0.01	0.01	0.01	0.01	0.01	0.031175	0.01	-1.64038956005495	0.316466525231735	0.5873618708301
novel-m0453-3p	0	1	1	1	0	0	0	2	0.01	0.0947	0.1587	0.1017	0.01	0.01	0.01	0.2602	0.091275	0.07255	-0.33124414936814	0.698801389127632	0.865754072453651
novel-m0454-3p	0	1	0	2	0	0	1	1	0.01	0.0947	0.01	0.2035	0.01	0.01	0.1331	0.1301	0.07955	0.0708	-0.16811257024805	0.771978366543833	0.89999487958879
novel-m0455-5p	0	1	0	0	0	1	0	0	0.01	0.0947	0.01	0.01	0.01	0.1587	0.01	0.01	0.031175	0.047175	0.597632957770775	0.801980996899716	0.915725566030684
novel-m0456-5p	0	1	1	1	0	1	0	0	0.01	0.0947	0.1587	0.1017	0.01	0.1587	0.01	0.01	0.091275	0.047175	-0.952197245834439	0.387891853198058	0.654139532288315
novel-m0457-5p	0	0	1	1	2	1	0	0	0.01	0.01	0.1587	0.1017	0.2741	0.1587	0.01	0.01	0.0701	0.1132	0.691387608821259	0.683409801395285	0.864375013602759
novel-m0458-3p	2	0	1	0	0	0	2	0	0.2859	0.01	0.1587	0.01	0.01	0.01	0.2663	0.01	0.11615	0.074075	-0.648930527847525	0.516655483352863	0.766254342433835
novel-m0459-5p	0	1	1	4	1	0	0	1	0.01	0.0947	0.1587	0.4069	0.1371	0.01	0.01	0.1301	0.167575	0.0718	-1.2227511846837	0.232663136822478	0.51730131657507
novel-m0460-3p	1	0	1	1	0	2	1	0	0.1430	0.01	0.1587	0.1017	0.01	0.3174	0.1331	0.01	0.10335	0.117625	0.186656334190452	0.990264601643831	0.992731654756041
novel-m0461-3p	0	0	1	0	0	1	0	0	0.01	0.01	0.1587	0.01	0.01	0.1587	0.01	0.01	0.047175	0.047175	0	0.962788797689749	0.987029700035781
novel-m0462-5p	1	0	1	1	4	1	0	2	0.1430	0.01	0.1587	0.1017	0.5482	0.1587	0.01	0.2602	0.10335	0.244275	1.24096783169161	0.255916052044253	0.546391924671109
novel-m0463-5p	0	0	0	0	1	1	1	3	0.01	0.01	0.01	0.01	0.1371	0.1587	0.1331	0.3903	0.01	0.2048	4.35614381022528	0.00442292396339467	0.0370248892605822
novel-m0464-5p	0	3	0	0	0	1	0	1	0.01	0.2841	0.01	0.01	0.01	0.1587	0.01	0.1301	0.078525	0.0772	-0.024551190383884	0.999661329400388	0.999661329400388
novel-m0465-3p	4	2	2	0	0	1	3	0	0.5718	0.1894	0.3173	0.01	0.01	0.1587	0.3994	0.01	0.272125	0.144525	-0.912950430058692	0.247160858600527	0.53447301513616
novel-m0466-3p	1	1	0	0	1	0	0	2	0.1430	0.0947	0.01	0.01	0.1371	0.01	0.01	0.2602	0.064425	0.104325	0.695392383403776	0.623327154501257	0.825679689159903
novel-m0467-3p	0	0	0	0	2	1	0	1	0.01	0.01	0.01	0.01	0.2741	0.1587	0.01	0.1301	0.01	0.143225	3.84021143265747	0.0187382164758767	0.112291009434774
novel-m0468-3p	0	1	0	0	0	2	0	0	0.01	0.0947	0.01	0.01	0.01	0.3174	0.01	0.01	0.031175	0.08685	1.47813628888072	0.405844110478772	0.671856101343044
novel-m0469-3p	0	0	1	0	2	0	2	1	0.01	0.01	0.1587	0.01	0.2741	0.01	0.2663	0.1301	0.047175	0.170125	1.85050073879091	0.135522275993995	0.384769538836097
novel-m0470-3p	0	0	1	0	2	0	2	1	0.01	0.01	0.1587	0.01	0.2741	0.01	0.2663	0.1301	0.047175	0.170125	1.85050073879091	0.135522275993995	0.384769538836097
novel-m0471-5p	1	1	1	2	0	0	1	0	0.1430	0.0947	0.1587	0.2035	0.01	0.01	0.1331	0.01	0.149975	0.040775	-1.87896524945822	0.0995466420179206	0.325934973058675
novel-m0472-5p	2	1	1	3	0	1	2	0	0.2859	0.0947	0.1587	0.3052	0.01	0.1587	0.2663	0.01	0.211125	0.11125	-0.924292086947626	0.237697089898018	0.521648748641055
novel-m0473-5p	0	1	1	3	2	0	0	0	0.01	0.0947	0.1587	0.3052	0.2741	0.01	0.01	0.01	0.14215	0.076025	-0.90286828264673	0.299411462397234	0.57475675524008
novel-m0474-5p	1	0	3	0	2	0	0	2	0.1430	0.01	0.4760	0.01	0.2741	0.01	0.01	0.2602	0.15975	0.138575	-0.205148923547382	0.931171176115058	0.97586299479688
novel-m0475-5p	1	2	1	2	0	3	2	1	0.1430	0.1894	0.1587	0.2035	0.01	0.4761	0.2663	0.1301	0.17365	0.220625	0.345413867663813	0.896434430890125	0.959031301558342
novel-m0476-3p	2	2	1	0	0	2	1	4	0.2859	0.1894	0.1587	0.01	0.01	0.3174	0.1331	0.5203	0.161	0.2452	0.606898290688802	0.521275931892668	0.768190695225383
novel-m0477-5p	0	0	0	1	1	0	1	0	0.01	0.01	0.01	0.1017	0.1371	0.01	0.1331	0.01	0.032925	0.07255	1.13979217381023	0.60887361792301	0.821926919162516
novel-m0478-5p	0	2	1	0	1	1	0	1	0.01	0.1894	0.1587	0.01	0.1371	0.1587	0.01	0.1301	0.092025	0.108975	0.243899453969936	0.837489291664741	0.931563431276397
novel-m0479-5p	1	0	0	0	1	2	1	3	0.1430	0.01	0.01	0.01	0.1371	0.3174	0.1331	0.3903	0.04325	0.244475	2.49891490494298	0.0255474557079798	0.138756305963759
