# Supplementary material for: miRNA Sequencing and Differential Analysis of Testis in 1-Year-Old and 2-Year-Old Kazakh Horses
Source: Biology (Basel). 2026 Apr 30;15(9):715. doi: 10.3390/biology15090715 (PMC13162789; doi:10.3390/biology15090715)
Supplement: Supplementary file 1 [file biology-15-00715-s001.zip › Supplementary Table S3.xlsx]

## Sheet: GO
id	num	qvalue	per	ratio	class	ID	Descrption	Pvalue	Qvalue	Up	Down	fg_num	bg_num
GO:0044707 single-multicellular organism process	4652	6.13814561455258e-22	34.163	0.422	Biological Process	GO:0044707	single-multicellular organism process	5.16940004594288e-26	6.13814561455258e-22	0	0	4652	11030
GO:0005488 binding	11108	8.26256234687877e-21	82.051	0.393	Molecular Function	GO:0005488	binding	2.76155158652365e-24	8.26256234687877e-21	0	0	11108	28252
GO:0065008 regulation of biological quality	3011	2.01155513209667e-18	22.112	0.432	Biological Process	GO:0065008	regulation of biological quality	3.38816764712257e-22	2.01155513209667e-18	0	0	3011	6973
GO:0005515 protein binding	7397	1.29879410002137e-16	54.639	0.402	Molecular Function	GO:0005515	protein binding	8.68177874345834e-20	1.29879410002137e-16	0	0	7397	18378
GO:0048731 system development	3555	2.18867967712536e-16	26.107	0.424	Biological Process	GO:0048731	system development	5.52976169056434e-20	2.18867967712536e-16	0	0	3555	8392
GO:0051179 localization	5160	2.93370955307483e-16	37.894	0.413	Biological Process	GO:0051179	localization	1.17059309000737e-19	2.93370955307483e-16	0	0	5160	12497
GO:0042592 homeostatic process	1463	2.93370955307483e-16	10.744	0.456	Biological Process	GO:0042592	homeostatic process	1.23535015709737e-19	2.93370955307483e-16	0	0	1463	3211
GO:0007167 enzyme linked receptor protein signaling pathway	861	7.52753699989599e-16	6.323	0.482	Biological Process	GO:0007167	enzyme linked receptor protein signaling pathway	3.80370742794138e-19	7.52753699989599e-16	0	0	861	1786
GO:0071310 cellular response to organic substance	1823	7.61835432176362e-16	13.388	0.445	Biological Process	GO:0071310	cellular response to organic substance	4.49119759578452e-19	7.61835432176362e-16	0	0	1823	4096
GO:0007275 multicellular organism development	3830	3.81365193154644e-15	28.127	0.419	Biological Process	GO:0007275	multicellular organism development	2.56941346238601e-18	3.81365193154644e-15	0	0	3830	9132
GO:0070887 cellular response to chemical stimulus	2195	5.46487104364737e-15	16.12	0.436	Biological Process	GO:0070887	cellular response to chemical stimulus	4.14214581378022e-18	5.46487104364737e-15	0	0	2195	5031
GO:0048513 animal organ development	2533	7.59064692713277e-15	18.602	0.431	Biological Process	GO:0048513	animal organ development	6.39266205754823e-18	7.59064692713277e-15	0	0	2533	5875
GO:0048856 anatomical structure development	4315	1.21548369265564e-14	31.688	0.415	Biological Process	GO:0048856	anatomical structure development	1.12601655880176e-17	1.21548369265564e-14	0	0	4315	10386
GO:0002376 immune system process	1849	2.96283549164576e-14	13.579	0.441	Biological Process	GO:0002376	immune system process	2.99427538316904e-17	2.96283549164576e-14	0	0	1849	4195
GO:1901700 response to oxygen-containing compound	1002	4.98600865521213e-14	7.358	0.467	Biological Process	GO:1901700	response to oxygen-containing compound	5.45882706061628e-17	4.98600865521213e-14	0	0	1002	2147
GO:0044767 single-organism developmental process	4551	1.92078834763236e-13	33.421	0.413	Biological Process	GO:0044767	single-organism developmental process	2.26469907923641e-16	1.92078834763236e-13	0	0	4551	11029
GO:0032502 developmental process	4595	2.62591448576275e-13	33.745	0.412	Biological Process	GO:0032502	developmental process	3.31722395877053e-16	2.62591448576275e-13	0	0	4595	11147
GO:0006897 endocytosis	622	3.8715053216557e-13	4.568	0.491	Biological Process	GO:0006897	endocytosis	5.21678332040518e-16	3.8715053216557e-13	0	0	622	1268
GO:0040011 locomotion	1566	4.42708336516644e-13	11.5	0.444	Biological Process	GO:0040011	locomotion	6.33825309144597e-16	4.42708336516644e-13	0	0	1566	3527
GO:0048583 regulation of response to stimulus	3031	1.0454943462465e-12	22.259	0.422	Biological Process	GO:0048583	regulation of response to stimulus	1.58488278865058e-15	1.0454943462465e-12	0	0	3031	7184
GO:0009719 response to endogenous stimulus	1180	1.989715578762e-12	8.666	0.453	Biological Process	GO:0009719	response to endogenous stimulus	3.49055648166403e-15	1.989715578762e-12	0	0	1180	2602
GO:0048870 cell motility	1382	1.989715578762e-12	10.149	0.447	Biological Process	GO:0048870	cell motility	3.51895125096867e-15	1.989715578762e-12	0	0	1382	3092
GO:0051674 localization of cell	1382	1.989715578762e-12	10.149	0.447	Biological Process	GO:0051674	localization of cell	3.51895125096867e-15	1.989715578762e-12	0	0	1382	3092
GO:0048878 chemical homeostasis	924	2.59362738768368e-12	6.786	0.464	Biological Process	GO:0048878	chemical homeostasis	4.80544067113364e-15	2.59362738768368e-12	0	0	924	1990
GO:0010033 response to organic substance	2112	2.75360920022333e-12	15.51	0.432	Biological Process	GO:0010033	response to organic substance	5.33375539878192e-15	2.75360920022333e-12	0	0	2112	4894
GO:0006810 transport	3784	3.26786695393168e-12	27.789	0.415	Biological Process	GO:0006810	transport	6.60508732477349e-15	3.26786695393168e-12	0	0	3784	9112
GO:0008106 alcohol dehydrogenase (NADP+) activity	46	1.027336516513e-11	0.34	0.902	Molecular Function	GO:0008106	alcohol dehydrogenase (NADP+) activity	1.03008340559458e-14	1.027336516513e-11	0	0	46	51
GO:0007169 transmembrane receptor protein tyrosine kinase signaling pathway	575	1.26653730739308e-11	4.223	0.488	Biological Process	GO:0007169	transmembrane receptor protein tyrosine kinase signaling pathway	2.66661888873395e-14	1.26653730739308e-11	0	0	575	1179
GO:0016477 cell migration	1277	1.41824586214247e-11	9.378	0.447	Biological Process	GO:0016477	cell migration	3.10547350645984e-14	1.41824586214247e-11	0	0	1277	2854
GO:0051239 regulation of multicellular organismal process	2310	1.60637016131591e-11	16.964	0.427	Biological Process	GO:0051239	regulation of multicellular organismal process	3.65268606666072e-14	1.60637016131591e-11	0	0	2310	5408
GO:0002684 positive regulation of immune system process	818	2.13772826237591e-11	6.007	0.467	Biological Process	GO:0002684	positive regulation of immune system process	5.04096272077864e-14	2.13772826237591e-11	0	0	818	1753
GO:0009653 anatomical structure morphogenesis	2433	2.148895058142e-11	17.867	0.425	Biological Process	GO:0009653	anatomical structure morphogenesis	5.24826989103235e-14	2.148895058142e-11	0	0	2433	5720
GO:0051345 positive regulation of hydrolase activity	742	2.26086598701172e-11	5.449	0.471	Biological Process	GO:0051345	positive regulation of hydrolase activity	5.85645612057752e-14	2.26086598701172e-11	0	0	742	1574
GO:0008152 metabolic process	9060	2.26086598701172e-11	66.534	0.396	Biological Process	GO:0008152	metabolic process	5.90254721217478e-14	2.26086598701172e-11	0	0	9060	22906
GO:0009966 regulation of signal transduction	2259	3.87838886257264e-11	16.59	0.427	Biological Process	GO:0009966	regulation of signal transduction	1.04521175343039e-13	3.87838886257264e-11	0	0	2259	5292
GO:0004033 aldo-keto reductase (NADP) activity	46	4.20264760579449e-11	0.34	0.885	Molecular Function	GO:0004033	aldo-keto reductase (NADP) activity	5.61851284197125e-14	4.20264760579449e-11	0	0	46	52
GO:0019222 regulation of metabolic process	5392	4.49050812687205e-11	39.598	0.406	Biological Process	GO:0019222	regulation of metabolic process	1.27585810352952e-13	4.49050812687205e-11	0	0	5392	13288
GO:0071495 cellular response to endogenous stimulus	1033	4.49050812687205e-11	7.586	0.454	Biological Process	GO:0071495	cellular response to endogenous stimulus	1.28581165835986e-13	4.49050812687205e-11	0	0	1033	2274
GO:0017016 Ras GTPase binding	404	4.60455248081742e-11	2.984	0.508	Molecular Function	GO:0017016	Ras GTPase binding	7.69477353077778e-14	4.60455248081742e-11	0	0	404	795
GO:0006629 lipid metabolic process	1090	5.97241008307216e-11	8.005	0.452	Biological Process	GO:0006629	lipid metabolic process	1.76043753501369e-13	5.97241008307216e-11	0	0	1090	2414
GO:0043087 regulation of GTPase activity	586	7.86806520847706e-11	4.303	0.482	Biological Process	GO:0043087	regulation of GTPase activity	2.38546696568279e-13	7.86806520847706e-11	0	0	586	1216
GO:0050801 ion homeostasis	668	1.52107841662169e-10	4.906	0.473	Biological Process	GO:0050801	ion homeostasis	4.73975925677973e-13	1.52107841662169e-10	0	0	668	1412
GO:0070848 response to growth factor	567	1.64886591376515e-10	4.164	0.482	Biological Process	GO:0070848	response to growth factor	5.27681528744111e-13	1.64886591376515e-10	0	0	567	1176
GO:0005938 cell cortex	340	1.66305520412033e-10	2.457	0.522	Cellular Component	GO:0005938	cell cortex	1.86709024912198e-13	1.66305520412033e-10	0	0	340	651
GO:0005622 intracellular	10572	1.66305520412033e-10	76.387	0.393	Cellular Component	GO:0005622	intracellular	3.30846526018633e-13	1.66305520412033e-10	0	0	10572	26897
GO:0044424 intracellular part	10572	1.66305520412033e-10	76.387	0.393	Cellular Component	GO:0044424	intracellular part	3.30846526018633e-13	1.66305520412033e-10	0	0	10572	26897
GO:0010646 regulation of cell communication	2642	1.67696695715261e-10	19.402	0.421	Biological Process	GO:0010646	regulation of cell communication	5.5079763625528e-13	1.67696695715261e-10	0	0	2642	6273
GO:0043547 positive regulation of GTPase activity	503	1.71853979510658e-10	3.694	0.489	Biological Process	GO:0043547	positive regulation of GTPase activity	5.78925314167621e-13	1.71853979510658e-10	0	0	503	1028
GO:0002682 regulation of immune system process	1089	1.71973319356938e-10	7.997	0.45	Biological Process	GO:0002682	regulation of immune system process	5.93810518244438e-13	1.71973319356938e-10	0	0	1089	2421
GO:0005737 cytoplasm	8047	2.1307155929608e-10	58.143	0.398	Cellular Component	GO:0005737	cytoplasm	5.65176549856976e-13	2.1307155929608e-10	0	0	8047	20195
GO:0097367 carbohydrate derivative binding	2147	2.69691238447957e-10	15.859	0.425	Molecular Function	GO:0097367	carbohydrate derivative binding	5.40824676031999e-13	2.69691238447957e-10	0	0	2147	5047
GO:0051234 establishment of localization	3889	3.15799871774288e-10	28.56	0.411	Biological Process	GO:0051234	establishment of localization	1.11702834887317e-12	3.15799871774288e-10	0	0	3889	9451
GO:0005925 focal adhesion	232	3.88784953758754e-10	1.676	0.551	Cellular Component	GO:0005925	focal adhesion	1.28907478036722e-12	3.88784953758754e-10	0	0	232	421
GO:0007166 cell surface receptor signaling pathway	2105	5.12243165721841e-10	15.459	0.426	Biological Process	GO:0007166	cell surface receptor signaling pathway	1.85501567509172e-12	5.12243165721841e-10	0	0	2105	4939
GO:0001501 skeletal system development	490	5.19359573239024e-10	3.598	0.488	Biological Process	GO:0001501	skeletal system development	1.9245259577663e-12	5.19359573239024e-10	0	0	490	1004
GO:0051336 regulation of hydrolase activity	1162	7.36053054317366e-10	8.533	0.445	Biological Process	GO:0051336	regulation of hydrolase activity	2.78948858382024e-12	7.36053054317366e-10	0	0	1162	2611
GO:0004032 alditol:NADP+ 1-oxidoreductase activity	40	7.767262577497e-10	0.295	0.889	Molecular Function	GO:0004032	alditol:NADP+ 1-oxidoreductase activity	1.81720715382617e-12	7.767262577497e-10	0	0	40	45
GO:1901701 cellular response to oxygen-containing compound	751	1.02827676206465e-09	5.515	0.463	Biological Process	GO:1901701	cellular response to oxygen-containing compound	3.98355491451692e-12	1.02827676206465e-09	0	0	751	1622
GO:0055067 monovalent inorganic cation homeostasis	145	1.22743486537841e-09	1.065	0.599	Biological Process	GO:0055067	monovalent inorganic cation homeostasis	4.95103209466056e-12	1.22743486537841e-09	0	0	145	242
GO:0023051 regulation of signaling	2599	1.22743486537841e-09	19.086	0.42	Biological Process	GO:0023051	regulation of signaling	4.96183876858375e-12	1.22743486537841e-09	0	0	2599	6192
GO:0032743 positive regulation of interleukin-2 production	63	1.62503821318853e-09	0.463	0.75	Biological Process	GO:0032743	positive regulation of interleukin-2 production	6.70598555215074e-12	1.62503821318853e-09	0	0	63	84
GO:0030055 cell-substrate junction	242	2.33942088515976e-09	1.749	0.539	Cellular Component	GO:0030055	cell-substrate junction	9.30804065713433e-12	2.33942088515976e-09	0	0	242	449
GO:0043167 ion binding	4751	2.5147777659219e-09	35.094	0.405	Molecular Function	GO:0043167	ion binding	6.72400472171631e-12	2.5147777659219e-09	0	0	4751	11734
GO:0019725 cellular homeostasis	733	2.65882530755861e-09	5.383	0.462	Biological Process	GO:0019725	cellular homeostasis	1.11959967473413e-11	2.65882530755861e-09	0	0	733	1586
GO:0005576 extracellular region	1331	2.9335538466415e-09	9.617	0.439	Cellular Component	GO:0005576	extracellular region	1.3617292391572e-11	2.9335538466415e-09	0	0	1331	3031
GO:0031267 small GTPase binding	410	3.07311479726105e-09	3.029	0.494	Molecular Function	GO:0031267	small GTPase binding	9.24399504523711e-12	3.07311479726105e-09	0	0	410	830
GO:0005924 cell-substrate adherens junction	232	4.07616715790439e-09	1.676	0.54	Cellular Component	GO:0005924	cell-substrate adherens junction	2.16242289543999e-11	4.07616715790439e-09	0	0	232	430
GO:0043168 anion binding	2681	4.12427604446751e-09	19.804	0.417	Molecular Function	GO:0043168	anion binding	1.37843450684074e-11	4.12427604446751e-09	0	0	2681	6434
GO:0016043 cellular component organization	5232	4.23130628587399e-09	38.423	0.404	Biological Process	GO:0016043	cellular component organization	1.83809283772478e-11	4.23130628587399e-09	0	0	5232	12954
GO:0071363 cellular response to growth factor stimulus	547	4.23130628587399e-09	4.017	0.476	Biological Process	GO:0071363	cellular response to growth factor stimulus	1.85302279657611e-11	4.23130628587399e-09	0	0	547	1149
GO:0030027 lamellipodium	216	4.59132351716882e-09	1.561	0.545	Cellular Component	GO:0030027	lamellipodium	2.74017981793895e-11	4.59132351716882e-09	0	0	216	396
GO:0048519 negative regulation of biological process	3851	5.12557376934113e-09	28.281	0.41	Biological Process	GO:0048519	negative regulation of biological process	2.28781716165639e-11	5.12557376934113e-09	0	0	3851	9399
GO:0048518 positive regulation of biological process	4929	5.13970496443957e-09	36.197	0.405	Biological Process	GO:0048518	positive regulation of biological process	2.33741003941163e-11	5.13970496443957e-09	0	0	4929	12174
GO:0012505 endomembrane system	2773	6.21877158131391e-09	20.036	0.417	Cellular Component	GO:0012505	endomembrane system	4.12385383376254e-11	6.21877158131391e-09	0	0	2773	6642
GO:0009968 negative regulation of signal transduction	989	6.64284610887988e-09	7.263	0.448	Biological Process	GO:0009968	negative regulation of signal transduction	3.076945730069e-11	6.64284610887988e-09	0	0	989	2210
GO:0006955 immune response	1052	7.15845059990205e-09	7.726	0.445	Biological Process	GO:0006955	immune response	3.37605889838736e-11	7.15845059990205e-09	0	0	1052	2364
GO:0051020 GTPase binding	431	9.45960899485007e-09	3.184	0.487	Molecular Function	GO:0051020	GTPase binding	3.47779742457723e-11	9.45960899485007e-09	0	0	431	885
GO:0071840 cellular component organization or biogenesis	5323	9.81615455969523e-09	39.091	0.403	Biological Process	GO:0071840	cellular component organization or biogenesis	4.71215100136962e-11	9.81615455969523e-09	0	0	5323	13206
GO:0006928 movement of cell or subcellular component	1724	1.11464238883368e-08	12.661	0.428	Biological Process	GO:0006928	movement of cell or subcellular component	5.44460658180509e-11	1.11464238883368e-08	0	0	1724	4026
GO:0009893 positive regulation of metabolic process	3282	1.18525897117321e-08	24.102	0.412	Biological Process	GO:0009893	positive regulation of metabolic process	5.88936157143499e-11	1.18525897117321e-08	0	0	3282	7959
GO:0005768 endosome	660	1.3480790245097e-08	4.769	0.464	Cellular Component	GO:0005768	endosome	9.83346768541556e-11	1.3480790245097e-08	0	0	660	1423
GO:0018108 peptidyl-tyrosine phosphorylation	366	1.66322095834402e-08	2.688	0.497	Biological Process	GO:0018108	peptidyl-tyrosine phosphorylation	8.40435047167269e-11	1.66322095834402e-08	0	0	366	737
GO:0001667 ameboidal-type cell migration	414	2.23734942132353e-08	3.04	0.488	Biological Process	GO:0001667	ameboidal-type cell migration	1.14938786172087e-10	2.23734942132353e-08	0	0	414	849
GO:0008283 cell proliferation	1369	2.37248396903813e-08	10.054	0.434	Biological Process	GO:0008283	cell proliferation	1.23879068620822e-10	2.37248396903813e-08	0	0	1369	3154
GO:0048585 negative regulation of response to stimulus	1262	2.55381202606516e-08	9.268	0.437	Biological Process	GO:0048585	negative regulation of response to stimulus	1.35497858886732e-10	2.55381202606516e-08	0	0	1262	2891
GO:0099568 cytoplasmic region	386	2.94319903537107e-08	2.789	0.491	Cellular Component	GO:0099568	cytoplasmic region	2.34206819790802e-10	2.94319903537107e-08	0	0	386	786
GO:0018212 peptidyl-tyrosine modification	367	3.41095799332741e-08	2.695	0.494	Biological Process	GO:0018212	peptidyl-tyrosine modification	1.83848165380625e-10	3.41095799332741e-08	0	0	367	743
GO:0005096 GTPase activator activity	370	3.55544419804957e-08	2.733	0.493	Molecular Function	GO:0005096	GTPase activator activity	1.42598029333539e-10	3.55544419804957e-08	0	0	370	751
GO:0016192 vesicle-mediated transport	1265	3.58925739538396e-08	9.29	0.436	Biological Process	GO:0016192	vesicle-mediated transport	1.96481161108268e-10	3.58925739538396e-08	0	0	1265	2902
GO:0002824 positive regulation of adaptive immune response based on somatic recombination of immune receptors built from immunoglobulin superfamily domains	134	3.59876112970551e-08	0.984	0.588	Biological Process	GO:0002824	positive regulation of adaptive immune response based on somatic recombination of immune receptors built from immunoglobulin superfamily domains	2.00032200236284e-10	3.59876112970551e-08	0	0	134	228
GO:0044765 single-organism transport	3336	3.71112351563481e-08	24.499	0.411	Biological Process	GO:0044765	single-organism transport	2.09403129145639e-10	3.71112351563481e-08	0	0	3336	8116
GO:0002705 positive regulation of leukocyte mediated immunity	157	4.68078089343438e-08	1.153	0.567	Biological Process	GO:0002705	positive regulation of leukocyte mediated immunity	2.68058868749821e-10	4.68078089343438e-08	0	0	157	277
GO:0002821 positive regulation of adaptive immune response	137	4.69689989025864e-08	1.006	0.583	Biological Process	GO:0002821	positive regulation of adaptive immune response	2.72937588367733e-10	4.69689989025864e-08	0	0	137	235
GO:0055080 cation homeostasis	586	5.12732876950082e-08	4.303	0.466	Biological Process	GO:0055080	cation homeostasis	3.02267992138334e-10	5.12732876950082e-08	0	0	586	1258
GO:0002711 positive regulation of T cell mediated immunity	90	5.31741482029889e-08	0.661	0.643	Biological Process	GO:0002711	positive regulation of T cell mediated immunity	3.17952208389103e-10	5.31741482029889e-08	0	0	90	140
GO:0016301 kinase activity	928	5.85573284300129e-08	6.855	0.445	Molecular Function	GO:0016301	kinase activity	2.544268949165e-10	5.85573284300129e-08	0	0	928	2086
GO:0016773 phosphotransferase activity, alcohol group as acceptor	873	6.11075922324141e-08	6.449	0.447	Molecular Function	GO:0016773	phosphotransferase activity, alcohol group as acceptor	2.85931247076804e-10	6.11075922324141e-08	0	0	873	1953
GO:0002696 positive regulation of leukocyte activation	275	6.19830944774643e-08	2.02	0.512	Biological Process	GO:0002696	positive regulation of leukocyte activation	3.80616665433917e-10	6.19830944774643e-08	0	0	275	537
GO:0098771 inorganic ion homeostasis	590	6.19830944774643e-08	4.333	0.465	Biological Process	GO:0098771	inorganic ion homeostasis	3.81065007314713e-10	6.19830944774643e-08	0	0	590	1269
GO:0030154 cell differentiation	2913	9.04850495360537e-08	21.392	0.413	Biological Process	GO:0030154	cell differentiation	5.63912217085058e-10	9.04850495360537e-08	0	0	2913	7053
GO:0017137 Rab GTPase binding	212	9.89782735331192e-08	1.566	0.531	Molecular Function	GO:0017137	Rab GTPase binding	4.96214606616574e-10	9.89782735331192e-08	0	0	212	399
GO:0030695 GTPase regulator activity	387	1.02330968623533e-07	2.859	0.486	Molecular Function	GO:0030695	GTPase regulator activity	5.47224431141887e-10	1.02330968623533e-07	0	0	387	797
GO:0009986 cell surface	725	1.04755356990765e-07	5.238	0.455	Cellular Component	GO:0009986	cell surface	9.03063422334177e-10	1.04755356990765e-07	0	0	725	1594
GO:0048869 cellular developmental process	3244	1.18657458510764e-07	23.823	0.411	Biological Process	GO:0048869	cellular developmental process	7.49478641427261e-10	1.18657458510764e-07	0	0	3244	7901
GO:0043542 endothelial cell migration	229	1.22368981050448e-07	1.682	0.524	Biological Process	GO:0043542	endothelial cell migration	7.83227434717371e-10	1.22368981050448e-07	0	0	229	437
GO:0050776 regulation of immune response	647	1.2471271539433e-07	4.751	0.459	Biological Process	GO:0050776	regulation of immune response	8.087316056395e-10	1.2471271539433e-07	0	0	647	1410
GO:0030100 regulation of endocytosis	245	1.31232658662597e-07	1.799	0.518	Biological Process	GO:0030100	regulation of endocytosis	8.62350556704526e-10	1.31232658662597e-07	0	0	245	473
GO:0042127 regulation of cell proliferation	1147	1.31232658662597e-07	8.423	0.437	Biological Process	GO:0042127	regulation of cell proliferation	8.73116054770523e-10	1.31232658662597e-07	0	0	1147	2626
GO:0030155 regulation of cell adhesion	631	1.43781326986863e-07	4.634	0.46	Biological Process	GO:0030155	regulation of cell adhesion	9.68713673484005e-10	1.43781326986863e-07	0	0	631	1373
GO:0023057 negative regulation of signaling	1042	1.55053982722901e-07	7.652	0.44	Biological Process	GO:0023057	negative regulation of signaling	1.05772044808447e-09	1.55053982722901e-07	0	0	1042	2370
GO:0050778 positive regulation of immune response	546	2.02915698649518e-07	4.01	0.465	Biological Process	GO:0050778	positive regulation of immune response	1.40130430261584e-09	2.02915698649518e-07	0	0	546	1173
GO:0043085 positive regulation of catalytic activity	1244	2.03787230488174e-07	9.136	0.433	Biological Process	GO:0043085	positive regulation of catalytic activity	1.42448544134398e-09	2.03787230488174e-07	0	0	1244	2870
GO:0035556 intracellular signal transduction	2124	2.3246182373342e-07	15.598	0.419	Biological Process	GO:0035556	intracellular signal transduction	1.64450001630515e-09	2.3246182373342e-07	0	0	2124	5070
GO:0010648 negative regulation of cell communication	1059	2.34244750570636e-07	7.777	0.438	Biological Process	GO:0010648	negative regulation of cell communication	1.67684047486138e-09	2.34244750570636e-07	0	0	1059	2416
GO:0030029 actin filament-based process	840	2.57777375434986e-07	6.169	0.446	Biological Process	GO:0030029	actin filament-based process	1.86700810909625e-09	2.57777375434986e-07	0	0	840	1882
GO:0050867 positive regulation of cell activation	285	2.95293982616926e-07	2.093	0.503	Biological Process	GO:0050867	positive regulation of cell activation	2.16359916520739e-09	2.95293982616926e-07	0	0	285	567
GO:0098772 molecular function regulator	1293	3.26414820827563e-07	9.551	0.43	Molecular Function	GO:0098772	molecular function regulator	1.88824026077084e-09	3.26414820827563e-07	0	0	1293	3004
GO:0036094 small molecule binding	2363	3.26414820827563e-07	17.455	0.415	Molecular Function	GO:0036094	small molecule binding	1.96372552636903e-09	3.26414820827563e-07	0	0	2363	5695
GO:0071704 organic substance metabolic process	8321	3.3023791113682e-07	61.107	0.394	Biological Process	GO:0071704	organic substance metabolic process	2.44744283139971e-09	3.3023791113682e-07	0	0	8321	21131
GO:0055082 cellular chemical homeostasis	601	3.89842137802252e-07	4.414	0.459	Biological Process	GO:0055082	cellular chemical homeostasis	2.92201029681661e-09	3.89842137802252e-07	0	0	601	1309
GO:0022407 regulation of cell-cell adhesion	366	4.18856686948923e-07	2.688	0.485	Biological Process	GO:0022407	regulation of cell-cell adhesion	3.19165205092959e-09	4.18856686948923e-07	0	0	366	755
GO:0048514 blood vessel morphogenesis	480	4.18856686948923e-07	3.525	0.47	Biological Process	GO:0048514	blood vessel morphogenesis	3.21003524611352e-09	4.18856686948923e-07	0	0	480	1022
GO:0044421 extracellular region part	1079	4.70489843510411e-07	7.796	0.437	Cellular Component	GO:0044421	extracellular region part	4.36794284426111e-09	4.70489843510411e-07	0	0	1079	2468
GO:0008202 steroid metabolic process	221	4.70985440292121e-07	1.623	0.52	Biological Process	GO:0008202	steroid metabolic process	3.64920502837082e-09	4.70985440292121e-07	0	0	221	425
GO:0031252 cell leading edge	412	5.41171367077515e-07	2.977	0.477	Cellular Component	GO:0031252	cell leading edge	5.38300431443151e-09	5.41171367077515e-07	0	0	412	863
GO:0019838 growth factor binding	155	5.64191014382688e-07	1.145	0.552	Molecular Function	GO:0019838	growth factor binding	3.58276379454247e-09	5.64191014382688e-07	0	0	155	281
GO:0004672 protein kinase activity	736	5.68344227248831e-07	5.437	0.449	Molecular Function	GO:0004672	protein kinase activity	3.7990924281339e-09	5.68344227248831e-07	0	0	736	1641
GO:0043535 regulation of blood vessel endothelial cell migration	112	5.93662969330543e-07	0.823	0.589	Biological Process	GO:0043535	regulation of blood vessel endothelial cell migration	4.64970996696484e-09	5.93662969330543e-07	0	0	112	190
GO:0044448 cell cortex part	229	5.97479070256805e-07	1.655	0.516	Cellular Component	GO:0044448	cell cortex part	6.3393004801783e-09	5.97479070256805e-07	0	0	229	444
GO:0019882 antigen processing and presentation	123	6.06846552653348e-07	0.903	0.577	Biological Process	GO:0019882	antigen processing and presentation	4.80407410724396e-09	6.06846552653348e-07	0	0	123	213
GO:0019899 enzyme binding	1767	6.1062118296044e-07	13.052	0.421	Molecular Function	GO:0019899	enzyme binding	4.28577701944159e-09	6.1062118296044e-07	0	0	1767	4199
GO:0050878 regulation of body fluid levels	245	6.17134573374637e-07	1.799	0.51	Biological Process	GO:0050878	regulation of body fluid levels	4.93749237582874e-09	6.17134573374637e-07	0	0	245	480
GO:0050673 epithelial cell proliferation	341	6.92522233181226e-07	2.504	0.487	Biological Process	GO:0050673	epithelial cell proliferation	5.59896701915089e-09	6.92522233181226e-07	0	0	341	700
GO:0044724 single-organism carbohydrate catabolic process	136	7.23247999469434e-07	0.999	0.564	Biological Process	GO:0044724	single-organism carbohydrate catabolic process	5.90829172549563e-09	7.23247999469434e-07	0	0	136	241
GO:0051251 positive regulation of lymphocyte activation	245	7.60942708759189e-07	1.799	0.509	Biological Process	GO:0051251	positive regulation of lymphocyte activation	6.28030869617656e-09	7.60942708759189e-07	0	0	245	481
GO:0036035 osteoclast development	41	8.03969840410994e-07	0.301	0.774	Biological Process	GO:0036035	osteoclast development	6.70313409134987e-09	8.03969840410994e-07	0	0	41	53
GO:0002708 positive regulation of lymphocyte mediated immunity	132	8.37703768775139e-07	0.969	0.567	Biological Process	GO:0002708	positive regulation of lymphocyte mediated immunity	7.05494162687502e-09	8.37703768775139e-07	0	0	132	233
GO:0010243 response to organonitrogen compound	530	8.7463440346613e-07	3.892	0.462	Biological Process	GO:0010243	response to organonitrogen compound	7.44405234673391e-09	8.7463440346613e-07	0	0	530	1146
GO:0048523 negative regulation of cellular process	3590	8.7463440346613e-07	26.364	0.407	Biological Process	GO:0048523	negative regulation of cellular process	7.51328188929976e-09	8.7463440346613e-07	0	0	3590	8825
GO:0070665 positive regulation of leukocyte proliferation	130	8.87145666727665e-07	0.955	0.568	Biological Process	GO:0070665	positive regulation of leukocyte proliferation	7.69546940146113e-09	8.87145666727665e-07	0	0	130	229
GO:0043169 cation binding	2804	9.41298644160655e-07	20.712	0.41	Molecular Function	GO:0043169	cation binding	7.26221896868317e-09	9.41298644160655e-07	0	0	2804	6838
GO:0005088 Ras guanyl-nucleotide exchange factor activity	181	9.41298644160655e-07	1.337	0.532	Molecular Function	GO:0005088	Ras guanyl-nucleotide exchange factor activity	7.29352390380252e-09	9.41298644160655e-07	0	0	181	340
GO:0036312 phosphatidylinositol 3-kinase regulatory subunit binding	30	9.41298644160655e-07	0.222	0.857	Molecular Function	GO:0036312	phosphatidylinositol 3-kinase regulatory subunit binding	8.00567079141740e-09	9.41298644160655e-07	0	0	30	35
GO:0003824 catalytic activity	5182	9.41298644160655e-07	38.277	0.399	Molecular Function	GO:0003824	catalytic activity	8.11041016783581e-09	9.41298644160655e-07	0	0	5182	12980
GO:0060589 nucleoside-triphosphatase regulator activity	414	9.41298644160655e-07	3.058	0.473	Molecular Function	GO:0060589	nucleoside-triphosphatase regulator activity	8.17973420727842e-09	9.41298644160655e-07	0	0	414	875
GO:0048771 tissue remodeling	162	9.6683215824722e-07	1.19	0.544	Biological Process	GO:0048771	tissue remodeling	8.52347659971627e-09	9.6683215824722e-07	0	0	162	298
GO:0019883 antigen processing and presentation of endogenous antigen	67	9.6683215824722e-07	0.492	0.663	Biological Process	GO:0019883	antigen processing and presentation of endogenous antigen	8.54955167727456e-09	9.6683215824722e-07	0	0	67	101
GO:0060348 bone development	239	9.98387977726091e-07	1.755	0.51	Biological Process	GO:0060348	bone development	9.06883197495417e-09	9.98387977726091e-07	0	0	239	469
GO:0006096 glycolytic process	103	9.98387977726091e-07	0.756	0.595	Biological Process	GO:0006096	glycolytic process	9.08084062610897e-09	9.98387977726091e-07	0	0	103	173
GO:0006757 ATP generation from ADP	103	9.98387977726091e-07	0.756	0.595	Biological Process	GO:0006757	ATP generation from ADP	9.08084062610897e-09	9.98387977726091e-07	0	0	103	173
GO:0008289 lipid binding	714	1.05832262904881e-06	5.274	0.448	Molecular Function	GO:0008289	lipid binding	9.55037131828803e-09	1.05832262904881e-06	0	0	714	1595
GO:0030864 cortical actin cytoskeleton	113	1.07307951644321e-06	0.816	0.582	Cellular Component	GO:0030864	cortical actin cytoskeleton	1.20970502516807e-08	1.07307951644321e-06	0	0	113	194
GO:0031340 positive regulation of vesicle fusion	28	1.16186253483589e-06	0.206	0.875	Biological Process	GO:0031340	positive regulation of vesicle fusion	1.06655732101324e-08	1.16186253483589e-06	0	0	28	32
GO:0030855 epithelial cell differentiation	501	1.25686948608891e-06	3.679	0.464	Biological Process	GO:0030855	epithelial cell differentiation	1.1657870795421e-08	1.25686948608891e-06	0	0	501	1080
GO:0009888 tissue development	1499	1.25686948608891e-06	11.008	0.425	Biological Process	GO:0009888	tissue development	1.18676678670722e-08	1.25686948608891e-06	0	0	1499	3527
GO:1901184 regulation of ERBB signaling pathway	85	1.25686948608891e-06	0.624	0.62	Biological Process	GO:1901184	regulation of ERBB signaling pathway	1.19507450679575e-08	1.25686948608891e-06	0	0	85	137
GO:0030097 hemopoiesis	691	1.25686948608891e-06	5.075	0.45	Biological Process	GO:0030097	hemopoiesis	1.19611126771136e-08	1.25686948608891e-06	0	0	691	1536
GO:0016310 phosphorylation	1942	1.31134056856644e-06	14.262	0.419	Biological Process	GO:0016310	phosphorylation	1.2589929662841e-08	1.31134056856644e-06	0	0	1942	4639
GO:0009185 ribonucleoside diphosphate metabolic process	118	1.90288178749128e-06	0.867	0.573	Biological Process	GO:0009185	ribonucleoside diphosphate metabolic process	1.84294597912664e-08	1.90288178749128e-06	0	0	118	206
GO:0001936 regulation of endothelial cell proliferation	107	1.91191549346126e-06	0.786	0.585	Biological Process	GO:0001936	regulation of endothelial cell proliferation	1.86779684387322e-08	1.91191549346126e-06	0	0	107	183
GO:0050793 regulation of developmental process	1974	1.99167643476227e-06	14.497	0.418	Biological Process	GO:0050793	regulation of developmental process	1.99308999933407e-08	1.99167643476227e-06	0	0	1974	4726
GO:0009135 purine nucleoside diphosphate metabolic process	116	1.99167643476227e-06	0.852	0.574	Biological Process	GO:0009135	purine nucleoside diphosphate metabolic process	1.99603752515336e-08	1.99167643476227e-06	0	0	116	202
GO:0009179 purine ribonucleoside diphosphate metabolic process	116	1.99167643476227e-06	0.852	0.574	Biological Process	GO:0009179	purine ribonucleoside diphosphate metabolic process	1.99603752515336e-08	1.99167643476227e-06	0	0	116	202
GO:0072358 cardiovascular system development	872	2.01557523834759e-06	6.404	0.44	Biological Process	GO:0072358	cardiovascular system development	2.03696335355997e-08	2.01557523834759e-06	0	0	872	1981
GO:0006165 nucleoside diphosphate phosphorylation	124	2.03273750172309e-06	0.911	0.566	Biological Process	GO:0006165	nucleoside diphosphate phosphorylation	2.07142696402639e-08	2.03273750172309e-06	0	0	124	219
GO:0048534 hematopoietic or lymphoid organ development	725	2.0553683413116e-06	5.324	0.447	Biological Process	GO:0048534	hematopoietic or lymphoid organ development	2.1117983631465e-08	2.0553683413116e-06	0	0	725	1623
GO:0001816 cytokine production	612	2.08756271186144e-06	4.494	0.453	Biological Process	GO:0001816	cytokine production	2.16245758429305e-08	2.08756271186144e-06	0	0	612	1350
GO:0032879 regulation of localization	2147	2.21022959884337e-06	15.767	0.416	Biological Process	GO:0032879	regulation of localization	2.30813938231917e-08	2.21022959884337e-06	0	0	2147	5165
GO:0050871 positive regulation of B cell activation	112	2.21237044723276e-06	0.823	0.577	Biological Process	GO:0050871	positive regulation of B cell activation	2.32900712400282e-08	2.21237044723276e-06	0	0	112	194
GO:0044710 single-organism metabolic process	3964	2.3145644313179e-06	29.111	0.404	Biological Process	GO:0044710	single-organism metabolic process	2.46264826919884e-08	2.3145644313179e-06	0	0	3964	9808
GO:1902578 single-organism localization	3519	2.3145644313179e-06	25.843	0.406	Biological Process	GO:1902578	single-organism localization	2.47557421911212e-08	2.3145644313179e-06	0	0	3519	8664
GO:0005615 extracellular space	899	2.38024223297009e-06	6.496	0.44	Cellular Component	GO:0005615	extracellular space	2.8411379438635e-08	2.38024223297009e-06	0	0	899	2045
GO:0051240 positive regulation of multicellular organismal process	1256	2.43173133780677e-06	9.224	0.429	Biological Process	GO:0051240	positive regulation of multicellular organismal process	2.62137115748077e-08	2.43173133780677e-06	0	0	1256	2931
GO:0072359 circulatory system development	872	2.59125342595299e-06	6.404	0.44	Biological Process	GO:0072359	circulatory system development	2.81515657695752e-08	2.59125342595299e-06	0	0	872	1984
GO:0005089 Rho guanyl-nucleotide exchange factor activity	85	2.80396228290159e-06	0.628	0.612	Molecular Function	GO:0005089	Rho guanyl-nucleotide exchange factor activity	2.62402887437314e-08	2.80396228290159e-06	0	0	85	139
GO:0005829 cytosol	2899	2.81196048364776e-06	20.947	0.41	Cellular Component	GO:0005829	cytosol	3.54292103377371e-08	2.81196048364776e-06	0	0	2899	7064
GO:0022409 positive regulation of cell-cell adhesion	219	2.81528705963718e-06	1.608	0.51	Biological Process	GO:0022409	positive regulation of cell-cell adhesion	3.08366281076719e-08	2.81528705963718e-06	0	0	219	429
GO:0050671 positive regulation of lymphocyte proliferation	123	2.81528705963718e-06	0.903	0.564	Biological Process	GO:0050671	positive regulation of lymphocyte proliferation	3.10596770096404e-08	2.81528705963718e-06	0	0	123	218
GO:0044699 single-organism process	11308	2.9286711316322e-06	83.043	0.388	Biological Process	GO:0044699	single-organism process	3.25572333986399e-08	2.9286711316322e-06	0	0	11308	29155
GO:0044093 positive regulation of molecular function	1494	2.94691488104822e-06	10.972	0.424	Biological Process	GO:0044093	positive regulation of molecular function	3.30082263078502e-08	2.94691488104822e-06	0	0	1494	3527
GO:0019538 protein metabolic process	4605	3.02576573704281e-06	33.818	0.402	Biological Process	GO:0019538	protein metabolic process	3.41462530540455e-08	3.02576573704281e-06	0	0	4605	11469
GO:0002703 regulation of leukocyte mediated immunity	196	3.14315579814545e-06	1.439	0.519	Biological Process	GO:0002703	regulation of leukocyte mediated immunity	3.57357278717901e-08	3.14315579814545e-06	0	0	196	378
GO:0046872 metal ion binding	2726	3.17831536681818e-06	20.136	0.409	Molecular Function	GO:0046872	metal ion binding	3.08058641837324e-08	3.17831536681818e-06	0	0	2726	6662
GO:0030258 lipid modification	265	3.73088730385382e-06	1.946	0.495	Biological Process	GO:0030258	lipid modification	4.27320762442412e-08	3.73088730385382e-06	0	0	265	535
GO:0010594 regulation of endothelial cell migration	184	3.75540680002873e-06	1.351	0.523	Biological Process	GO:0010594	regulation of endothelial cell migration	4.33291840663581e-08	3.75540680002873e-06	0	0	184	352
GO:0008645 hexose transport	114	3.95706204295577e-06	0.837	0.57	Biological Process	GO:0008645	hexose transport	4.59890990338467e-08	3.95706204295577e-06	0	0	114	200
GO:0007173 epidermal growth factor receptor signaling pathway	120	4.34546912743199e-06	0.881	0.563	Biological Process	GO:0007173	epidermal growth factor receptor signaling pathway	5.08691433984374e-08	4.34546912743199e-06	0	0	120	213
GO:0046031 ADP metabolic process	110	4.59946184913348e-06	0.808	0.573	Biological Process	GO:0046031	ADP metabolic process	5.42298011519865e-08	4.59946184913348e-06	0	0	110	192
GO:0030004 cellular monovalent inorganic cation homeostasis	99	4.60510454476887e-06	0.727	0.586	Biological Process	GO:0030004	cellular monovalent inorganic cation homeostasis	5.4726667510924e-08	4.60510454476887e-06	0	0	99	169
GO:0002768 immune response-regulating cell surface receptor signaling pathway	225	4.60510454476887e-06	1.652	0.506	Biological Process	GO:0002768	immune response-regulating cell surface receptor signaling pathway	5.50719930400185e-08	4.60510454476887e-06	0	0	225	445
GO:0001817 regulation of cytokine production	550	4.60908296638523e-06	4.039	0.455	Biological Process	GO:0001817	regulation of cytokine production	5.55077365835512e-08	4.60908296638523e-06	0	0	550	1208
GO:0006873 cellular ion homeostasis	522	4.65454004062374e-06	3.833	0.457	Biological Process	GO:0006873	cellular ion homeostasis	5.66082150522537e-08	4.65454004062374e-06	0	0	522	1141
GO:0007399 nervous system development	1821	4.65454004062374e-06	13.373	0.418	Biological Process	GO:0007399	nervous system development	5.68391701103623e-08	4.65454004062374e-06	0	0	1821	4355
GO:0002709 regulation of T cell mediated immunity	96	4.88605927780072e-06	0.705	0.589	Biological Process	GO:0002709	regulation of T cell mediated immunity	6.00778722047251e-08	4.88605927780072e-06	0	0	96	163
GO:0002520 immune system development	773	4.91688301274577e-06	5.677	0.442	Biological Process	GO:0002520	immune system development	6.08709620072114e-08	4.91688301274577e-06	0	0	773	1749
GO:0032946 positive regulation of mononuclear cell proliferation	123	5.04356953551527e-06	0.903	0.559	Biological Process	GO:0032946	positive regulation of mononuclear cell proliferation	6.28640972929307e-08	5.04356953551527e-06	0	0	123	220
GO:0006464 cellular protein modification process	3260	5.38324923059566e-06	23.941	0.407	Biological Process	GO:0006464	cellular protein modification process	6.8004664358207e-08	5.38324923059566e-06	0	0	3260	8018
GO:0036211 protein modification process	3260	5.38324923059566e-06	23.941	0.407	Biological Process	GO:0036211	protein modification process	6.8004664358207e-08	5.38324923059566e-06	0	0	3260	8018
GO:0030863 cortical cytoskeleton	148	5.45745255435387e-06	1.069	0.54	Cellular Component	GO:0030863	cortical cytoskeleton	7.59961036757688e-08	5.45745255435387e-06	0	0	148	274
GO:0043025 neuronal cell body	269	5.45745255435387e-06	1.944	0.493	Cellular Component	GO:0043025	neuronal cell body	8.19127709691866e-08	5.45745255435387e-06	0	0	269	546
GO:0030139 endocytic vesicle	190	5.45745255435387e-06	1.373	0.518	Cellular Component	GO:0030139	endocytic vesicle	8.28061999167149e-08	5.45745255435387e-06	0	0	190	367
GO:0044444 cytoplasmic part	6413	5.45745255435387e-06	46.337	0.397	Cellular Component	GO:0044444	cytoplasmic part	8.32370084549994e-08	5.45745255435387e-06	0	0	6413	16145
GO:0030246 carbohydrate binding	241	5.70550308530099e-06	1.78	0.499	Molecular Function	GO:0030246	carbohydrate binding	5.72075844114404e-08	5.70550308530099e-06	0	0	241	483
GO:0005773 vacuole	450	5.72216670504156e-06	3.251	0.464	Cellular Component	GO:0005773	vacuole	9.10689661279824e-08	5.72216670504156e-06	0	0	450	970
GO:0045335 phagocytic vesicle	99	5.74500514931042e-06	0.715	0.582	Cellular Component	GO:0045335	phagocytic vesicle	9.52421278068703e-08	5.74500514931042e-06	0	0	99	170
GO:0034112 positive regulation of homotypic cell-cell adhesion	179	5.99227390634536e-06	1.315	0.522	Biological Process	GO:0034112	positive regulation of homotypic cell-cell adhesion	7.6202910548943e-08	5.99227390634536e-06	0	0	179	343
GO:0009132 nucleoside diphosphate metabolic process	138	6.18165643440362e-06	1.013	0.545	Biological Process	GO:0009132	nucleoside diphosphate metabolic process	7.92061958298309e-08	6.18165643440362e-06	0	0	138	253
GO:0044267 cellular protein metabolic process	4065	6.18165643440362e-06	29.852	0.403	Biological Process	GO:0044267	cellular protein metabolic process	7.99257112922776e-08	6.18165643440362e-06	0	0	4065	10091
GO:0043534 blood vessel endothelial cell migration	125	6.18165643440362e-06	0.918	0.556	Biological Process	GO:0043534	blood vessel endothelial cell migration	8.03837437822589e-08	6.18165643440362e-06	0	0	125	225
GO:1903039 positive regulation of leukocyte cell-cell adhesion	191	6.18165643440362e-06	1.403	0.516	Biological Process	GO:1903039	positive regulation of leukocyte cell-cell adhesion	8.06936792430993e-08	6.18165643440362e-06	0	0	191	370
GO:0002699 positive regulation of immune effector process	226	6.24216673446845e-06	1.66	0.503	Biological Process	GO:0002699	positive regulation of immune effector process	8.20092648287922e-08	6.24216673446845e-06	0	0	226	449
GO:0044297 cell body	318	6.65326870991327e-06	2.298	0.481	Cellular Component	GO:0044297	cell body	1.14711529481263e-07	6.65326870991327e-06	0	0	318	661
GO:0042058 regulation of epidermal growth factor receptor signaling pathway	77	6.68286675360361e-06	0.565	0.616	Biological Process	GO:0042058	regulation of epidermal growth factor receptor signaling pathway	8.83619740875667e-08	6.68286675360361e-06	0	0	77	125
GO:0048584 positive regulation of response to stimulus	1724	6.68930859225197e-06	12.661	0.419	Biological Process	GO:0048584	positive regulation of response to stimulus	8.90105067859029e-08	6.68930859225197e-06	0	0	1724	4117
GO:0035264 multicellular organism growth	185	6.70349178129073e-06	1.359	0.518	Biological Process	GO:0035264	multicellular organism growth	8.97637858535646e-08	6.70349178129073e-06	0	0	185	357
GO:0038127 ERBB signaling pathway	134	7.25114250698762e-06	0.984	0.547	Biological Process	GO:0038127	ERBB signaling pathway	9.79473210663306e-08	7.25114250698762e-06	0	0	134	245
GO:0050851 antigen receptor-mediated signaling pathway	204	7.25114250698762e-06	1.498	0.51	Biological Process	GO:0050851	antigen receptor-mediated signaling pathway	9.83185062847403e-08	7.25114250698762e-06	0	0	204	400
GO:0050853 B cell receptor signaling pathway	93	7.30879739605163e-06	0.683	0.589	Biological Process	GO:0050853	B cell receptor signaling pathway	9.97157805423922e-08	7.30879739605163e-06	0	0	93	158
GO:0044238 primary metabolic process	7991	7.36840004860719e-06	58.684	0.393	Biological Process	GO:0044238	primary metabolic process	1.01149503783306e-07	7.36840004860719e-06	0	0	7991	20338
GO:0005539 glycosaminoglycan binding	202	8.00012115360382e-06	1.492	0.51	Molecular Function	GO:0005539	glycosaminoglycan binding	8.28889558027134e-08	8.00012115360382e-06	0	0	202	396
GO:0098602 single organism cell adhesion	631	8.23987950725816e-06	4.634	0.448	Biological Process	GO:0098602	single organism cell adhesion	1.13806656492365e-07	8.23987950725816e-06	0	0	631	1409
GO:0046939 nucleotide phosphorylation	124	8.51390772345538e-06	0.911	0.554	Biological Process	GO:0046939	nucleotide phosphorylation	1.18308470133918e-07	8.51390772345538e-06	0	0	124	224
GO:0015749 monosaccharide transport	114	9.74850237744777e-06	0.837	0.562	Biological Process	GO:0015749	monosaccharide transport	1.36285278310285e-07	9.74850237744777e-06	0	0	114	203
GO:1901388 regulation of transforming growth factor beta activation	19	9.95490746060753e-06	0.14	0.95	Biological Process	GO:1901388	regulation of transforming growth factor beta activation	1.40009225696602e-07	9.95490746060753e-06	0	0	19	20
GO:0098751 bone cell development	65	1.00754177109222e-05	0.477	0.637	Biological Process	GO:0098751	bone cell development	1.43168970781078e-07	1.00754177109222e-05	0	0	65	102
GO:0045807 positive regulation of endocytosis	144	1.00754177109222e-05	1.058	0.537	Biological Process	GO:0045807	positive regulation of endocytosis	1.43401178469417e-07	1.00754177109222e-05	0	0	144	268
GO:0048483 autonomic nervous system development	66	1.0129262063855e-05	0.485	0.635	Biological Process	GO:0048483	autonomic nervous system development	1.45020595490598e-07	1.0129262063855e-05	0	0	66	104
GO:0070936 protein K48-linked ubiquitination	67	1.01558386881649e-05	0.492	0.632	Biological Process	GO:0070936	protein K48-linked ubiquitination	1.46473646785738e-07	1.01558386881649e-05	0	0	67	106
GO:0006793 phosphorus metabolic process	2690	1.01558386881649e-05	19.755	0.409	Biological Process	GO:0006793	phosphorus metabolic process	1.4711169398386e-07	1.01558386881649e-05	0	0	2690	6574
GO:0018105 peptidyl-serine phosphorylation	329	1.06383728743429e-05	2.416	0.477	Biological Process	GO:0018105	peptidyl-serine phosphorylation	1.54997347756555e-07	1.06383728743429e-05	0	0	329	690
GO:0047086 ketosteroid monooxygenase activity	25	1.08963027986959e-05	0.185	0.862	Molecular Function	GO:0047086	ketosteroid monooxygenase activity	1.19203671161054e-07	1.08963027986959e-05	0	0	25	29
GO:0005102 receptor binding	1132	1.08963027986959e-05	8.362	0.427	Molecular Function	GO:0005102	receptor binding	1.20179810279735e-07	1.08963027986959e-05	0	0	1132	2649
GO:0008610 lipid biosynthetic process	446	1.13434900283045e-05	3.275	0.461	Biological Process	GO:0008610	lipid biosynthetic process	1.6698610426619e-07	1.13434900283045e-05	0	0	446	967
GO:0045765 regulation of angiogenesis	253	1.13434900283045e-05	1.858	0.492	Biological Process	GO:0045765	regulation of angiogenesis	1.67181299895005e-07	1.13434900283045e-05	0	0	253	514
GO:0004690 cyclic nucleotide-dependent protein kinase activity	19	1.15700064237285e-05	0.14	0.95	Molecular Function	GO:0004690	cyclic nucleotide-dependent protein kinase activity	1.31477345724188e-07	1.15700064237285e-05	0	0	19	20
GO:0030036 actin cytoskeleton organization	753	1.21373669941853e-05	5.53	0.44	Biological Process	GO:0030036	actin cytoskeleton organization	1.79903704815278e-07	1.21373669941853e-05	0	0	753	1710
GO:0090130 tissue migration	305	1.25538769488518e-05	2.24	0.48	Biological Process	GO:0090130	tissue migration	1.87134598277477e-07	1.25538769488518e-05	0	0	305	635
GO:0012501 programmed cell death	1262	1.25560388338719e-05	9.268	0.425	Biological Process	GO:0012501	programmed cell death	1.88331388731206e-07	1.25560388338719e-05	0	0	1262	2969
GO:0071772 response to BMP	159	1.25560388338719e-05	1.168	0.526	Biological Process	GO:0071772	response to BMP	1.90339143514985e-07	1.25560388338719e-05	0	0	159	302
GO:0071773 cellular response to BMP stimulus	159	1.25560388338719e-05	1.168	0.526	Biological Process	GO:0071773	cellular response to BMP stimulus	1.90339143514985e-07	1.25560388338719e-05	0	0	159	302
GO:0055076 transition metal ion homeostasis	133	1.27383328708606e-05	0.977	0.543	Biological Process	GO:0055076	transition metal ion homeostasis	1.94175362104242e-07	1.27383328708606e-05	0	0	133	245
GO:0030099 myeloid cell differentiation	347	1.37109977866985e-05	2.548	0.473	Biological Process	GO:0030099	myeloid cell differentiation	2.10156779280708e-07	1.37109977866985e-05	0	0	347	734
GO:0034497 protein localization to pre-autophagosomal structure	36	1.45912640491154e-05	0.264	0.75	Biological Process	GO:0034497	protein localization to pre-autophagosomal structure	2.248779957039e-07	1.45912640491154e-05	0	0	36	48
GO:0050678 regulation of epithelial cell proliferation	289	1.51538344039901e-05	2.122	0.482	Biological Process	GO:0050678	regulation of epithelial cell proliferation	2.35427803661908e-07	1.51538344039901e-05	0	0	289	599
GO:0048589 developmental growth	586	1.51538344039901e-05	4.303	0.449	Biological Process	GO:0048589	developmental growth	2.36100670771279e-07	1.51538344039901e-05	0	0	586	1306
GO:0071396 cellular response to lipid	416	1.52511410300495e-05	3.055	0.463	Biological Process	GO:0071396	cellular response to lipid	2.38901148019977e-07	1.52511410300495e-05	0	0	416	898
GO:0048871 multicellular organismal homeostasis	279	1.55924217157636e-05	2.049	0.484	Biological Process	GO:0048871	multicellular organismal homeostasis	2.45560288095654e-07	1.55924217157636e-05	0	0	279	576
GO:0005524 ATP binding	1496	1.58939153423267e-05	11.05	0.42	Molecular Function	GO:0005524	ATP binding	1.85924811825346e-07	1.58939153423267e-05	0	0	1496	3566
GO:0038179 neurotrophin signaling pathway	49	1.60000575116559e-05	0.36	0.681	Biological Process	GO:0038179	neurotrophin signaling pathway	2.53916371235891e-07	1.60000575116559e-05	0	0	49	72
GO:0050730 regulation of peptidyl-tyrosine phosphorylation	236	1.60000575116559e-05	1.733	0.495	Biological Process	GO:0050730	regulation of peptidyl-tyrosine phosphorylation	2.55067440097332e-07	1.60000575116559e-05	0	0	236	477
GO:0001568 blood vessel development	546	1.60000575116559e-05	4.01	0.451	Biological Process	GO:0001568	blood vessel development	2.56022479974282e-07	1.60000575116559e-05	0	0	546	1210
GO:0007423 sensory organ development	476	1.65871131412461e-05	3.496	0.457	Biological Process	GO:0007423	sensory organ development	2.66813088258212e-07	1.65871131412461e-05	0	0	476	1042
GO:0048268 clathrin coat assembly	50	1.68146251396307e-05	0.367	0.676	Biological Process	GO:0048268	clathrin coat assembly	2.71888835001608e-07	1.68146251396307e-05	0	0	50	74
GO:0030510 regulation of BMP signaling pathway	106	1.72897679987564e-05	0.778	0.564	Biological Process	GO:0030510	regulation of BMP signaling pathway	2.81027894876199e-07	1.72897679987564e-05	0	0	106	188
GO:1901342 regulation of vasculature development	267	1.75483567014667e-05	1.961	0.486	Biological Process	GO:1901342	regulation of vasculature development	2.86708876544092e-07	1.75483567014667e-05	0	0	267	549
GO:0030003 cellular cation homeostasis	509	1.80445389131749e-05	3.738	0.454	Biological Process	GO:0030003	cellular cation homeostasis	2.96335277755525e-07	1.80445389131749e-05	0	0	509	1122
GO:0046486 glycerolipid metabolic process	348	1.9754016266756e-05	2.556	0.471	Biological Process	GO:0046486	glycerolipid metabolic process	3.2607269566146e-07	1.9754016266756e-05	0	0	348	739
GO:0006090 pyruvate metabolic process	123	2.00284738052606e-05	0.903	0.547	Biological Process	GO:0006090	pyruvate metabolic process	3.32289821428022e-07	2.00284738052606e-05	0	0	123	225
GO:2001205 negative regulation of osteoclast development	18	2.09698489197764e-05	0.132	0.947	Biological Process	GO:2001205	negative regulation of osteoclast development	3.4967408506954e-07	2.09698489197764e-05	0	0	18	19
GO:0006468 protein phosphorylation	1605	2.14989267323153e-05	11.787	0.418	Biological Process	GO:0006468	protein phosphorylation	3.60307092785139e-07	2.14989267323153e-05	0	0	1605	3837
GO:0043548 phosphatidylinositol 3-kinase binding	43	2.20117615548796e-05	0.318	0.705	Molecular Function	GO:0043548	phosphatidylinositol 3-kinase binding	2.64847398387589e-07	2.20117615548796e-05	0	0	43	61
GO:0044712 single-organism catabolic process	771	2.22574577728079e-05	5.662	0.438	Biological Process	GO:0044712	single-organism catabolic process	3.74894016722383e-07	2.22574577728079e-05	0	0	771	1761
GO:0007205 protein kinase C-activating G-protein coupled receptor signaling pathway	39	2.2481614998883e-05	0.286	0.722	Biological Process	GO:0007205	protein kinase C-activating G-protein coupled receptor signaling pathway	3.80562962335816e-07	2.2481614998883e-05	0	0	39	54
GO:0016229 steroid dehydrogenase activity	53	2.2827751714291e-05	0.391	0.662	Molecular Function	GO:0016229	steroid dehydrogenase activity	2.82295057964161e-07	2.2827751714291e-05	0	0	53	80
GO:0060429 epithelium development	883	2.55784942216486e-05	6.485	0.433	Biological Process	GO:0060429	epithelium development	4.35140292468672e-07	2.55784942216486e-05	0	0	883	2038
GO:0007219 Notch signaling pathway	175	2.65147872678806e-05	1.285	0.513	Biological Process	GO:0007219	Notch signaling pathway	4.53301483525329e-07	2.65147872678806e-05	0	0	175	341
GO:0070851 growth factor receptor binding	129	2.7700053819377e-05	0.953	0.54	Molecular Function	GO:0070851	growth factor receptor binding	3.60441546455927e-07	2.7700053819377e-05	0	0	129	239
GO:0016772 transferase activity, transferring phosphorus-containing groups	1031	2.7700053819377e-05	7.616	0.428	Molecular Function	GO:0016772	transferase activity, transferring phosphorus-containing groups	3.61063535747227e-07	2.7700053819377e-05	0	0	1031	2410
GO:2000147 positive regulation of cell motility	455	2.81612107138054e-05	3.341	0.457	Biological Process	GO:2000147	positive regulation of cell motility	4.83820699479224e-07	2.81612107138054e-05	0	0	455	996
GO:0050790 regulation of catalytic activity	1893	2.96040004814963e-05	13.902	0.414	Biological Process	GO:0050790	regulation of catalytic activity	5.13290882120875e-07	2.96040004814963e-05	0	0	1893	4569
GO:0015758 glucose transport	108	2.96040004814963e-05	0.793	0.557	Biological Process	GO:0015758	glucose transport	5.14783890043372e-07	2.96040004814963e-05	0	0	108	194
GO:0016052 carbohydrate catabolic process	137	2.96040004814963e-05	1.006	0.533	Biological Process	GO:0016052	carbohydrate catabolic process	5.1608793158748e-07	2.96040004814963e-05	0	0	137	257
GO:0022610 biological adhesion	1162	2.96646267880981e-05	8.533	0.425	Biological Process	GO:0022610	biological adhesion	5.19643117056123e-07	2.96646267880981e-05	0	0	1162	2732
GO:0010827 regulation of glucose transport	79	3.00225320842412e-05	0.58	0.594	Biological Process	GO:0010827	regulation of glucose transport	5.28441064982853e-07	3.00225320842412e-05	0	0	79	133
GO:0030641 regulation of cellular pH	78	3.06713865807843e-05	0.573	0.595	Biological Process	GO:0030641	regulation of cellular pH	5.42444937002248e-07	3.06713865807843e-05	0	0	78	131
GO:0022603 regulation of anatomical structure morphogenesis	922	3.15554580149565e-05	6.771	0.431	Biological Process	GO:0022603	regulation of anatomical structure morphogenesis	5.60737884550768e-07	3.15554580149565e-05	0	0	922	2137
GO:0007417 central nervous system development	729	3.17351753892112e-05	5.354	0.439	Biological Process	GO:0007417	central nervous system development	5.66604108347041e-07	3.17351753892112e-05	0	0	729	1662
GO:0004674 protein serine/threonine kinase activity	503	3.2245009696588e-05	3.715	0.452	Molecular Function	GO:0004674	protein serine/threonine kinase activity	4.31083017334065e-07	3.2245009696588e-05	0	0	503	1114
GO:0051270 regulation of cellular component movement	846	3.30953327352122e-05	6.213	0.434	Biological Process	GO:0051270	regulation of cellular component movement	5.94218309597262e-07	3.30953327352122e-05	0	0	846	1950
GO:0001935 endothelial cell proliferation	118	3.30953327352122e-05	0.867	0.546	Biological Process	GO:0001935	endothelial cell proliferation	5.96462961540795e-07	3.30953327352122e-05	0	0	118	216
GO:0030199 collagen fibril organization	54	3.31532385956994e-05	0.397	0.651	Biological Process	GO:0030199	collagen fibril organization	6.02258423229289e-07	3.31532385956994e-05	0	0	54	83
GO:0043412 macromolecule modification	3367	3.31532385956994e-05	24.726	0.404	Biological Process	GO:0043412	macromolecule modification	6.03090747572095e-07	3.31532385956994e-05	0	0	3367	8334
GO:0006885 regulation of pH	87	3.37657249344934e-05	0.639	0.58	Biological Process	GO:0006885	regulation of pH	6.18195041147118e-07	3.37657249344934e-05	0	0	87	150
GO:0006650 glycerophospholipid metabolic process	273	3.37657249344934e-05	2.005	0.481	Biological Process	GO:0006650	glycerophospholipid metabolic process	6.1991982783557e-07	3.37657249344934e-05	0	0	273	567
GO:0060322 head development	597	3.47665211642673e-05	4.384	0.445	Biological Process	GO:0060322	head development	6.41221840573905e-07	3.47665211642673e-05	0	0	597	1341
GO:0007155 cell adhesion	1156	3.57608912332529e-05	8.489	0.425	Biological Process	GO:0007155	cell adhesion	6.62573359551596e-07	3.57608912332529e-05	0	0	1156	2720
GO:0001916 positive regulation of T cell mediated cytotoxicity	65	3.61584378798455e-05	0.477	0.619	Biological Process	GO:0001916	positive regulation of T cell mediated cytotoxicity	6.72984232057087e-07	3.61584378798455e-05	0	0	65	105
GO:1904019 epithelial cell apoptotic process	94	3.67573165340615e-05	0.69	0.57	Biological Process	GO:1904019	epithelial cell apoptotic process	6.87226231308882e-07	3.67573165340615e-05	0	0	94	165
GO:0051649 establishment of localization in cell	2249	3.68164232034649e-05	16.516	0.411	Biological Process	GO:0051649	establishment of localization in cell	6.9143189947555e-07	3.68164232034649e-05	0	0	2249	5477
GO:0044255 cellular lipid metabolic process	797	3.69054373508877e-05	5.853	0.435	Biological Process	GO:0044255	cellular lipid metabolic process	6.99163490421372e-07	3.69054373508877e-05	0	0	797	1831
GO:0048259 regulation of receptor-mediated endocytosis	115	3.69054373508877e-05	0.845	0.548	Biological Process	GO:0048259	regulation of receptor-mediated endocytosis	6.99319808316467e-07	3.69054373508877e-05	0	0	115	210
GO:0048646 anatomical structure formation involved in morphogenesis	996	3.77109194395629e-05	7.314	0.429	Biological Process	GO:0048646	anatomical structure formation involved in morphogenesis	7.17758783336804e-07	3.77109194395629e-05	0	0	996	2323
GO:0030335 positive regulation of cell migration	440	3.79445351720057e-05	3.231	0.457	Biological Process	GO:0030335	positive regulation of cell migration	7.25400832410754e-07	3.79445351720057e-05	0	0	440	963
GO:0055065 metal ion homeostasis	509	3.82297937577913e-05	3.738	0.451	Biological Process	GO:0055065	metal ion homeostasis	7.34073856895436e-07	3.82297937577913e-05	0	0	509	1129
GO:0002443 leukocyte mediated immunity	282	3.87089386902832e-05	2.071	0.479	Biological Process	GO:0002443	leukocyte mediated immunity	7.4653418899064e-07	3.87089386902832e-05	0	0	282	589
GO:0002429 immune response-activating cell surface receptor signaling pathway	208	3.90356357003666e-05	1.528	0.498	Biological Process	GO:0002429	immune response-activating cell surface receptor signaling pathway	7.56122301758828e-07	3.90356357003666e-05	0	0	208	418
GO:0032559 adenyl ribonucleotide binding	1526	3.90819624025726e-05	11.272	0.417	Molecular Function	GO:0032559	adenyl ribonucleotide binding	5.35548281586055e-07	3.90819624025726e-05	0	0	1526	3656
GO:0090132 epithelium migration	296	4.01808231292076e-05	2.174	0.476	Biological Process	GO:0090132	epithelium migration	7.81688575277661e-07	4.01808231292076e-05	0	0	296	622
GO:0002764 immune response-regulating signaling pathway	341	4.07810095448606e-05	2.504	0.468	Biological Process	GO:0002764	immune response-regulating signaling pathway	7.96799243254814e-07	4.07810095448606e-05	0	0	341	728
GO:0006909 phagocytosis	207	4.09871817412041e-05	1.52	0.498	Biological Process	GO:0006909	phagocytosis	8.04279378954063e-07	4.09871817412041e-05	0	0	207	416
GO:0033993 response to lipid	538	4.17554371499306e-05	3.951	0.448	Biological Process	GO:0033993	response to lipid	8.22871171726777e-07	4.17554371499306e-05	0	0	538	1200
GO:0005794 Golgi apparatus	1109	4.25288117182104e-05	8.013	0.427	Cellular Component	GO:0005794	Golgi apparatus	7.72531513353331e-07	4.25288117182104e-05	0	0	1109	2598
GO:0005769 early endosome	267	4.25288117182104e-05	1.929	0.483	Cellular Component	GO:0005769	early endosome	7.89659634025127e-07	4.25288117182104e-05	0	0	267	553
GO:0032663 regulation of interleukin-2 production	77	4.32514687054116e-05	0.565	0.592	Biological Process	GO:0032663	regulation of interleukin-2 production	8.5599588561325e-07	4.32514687054116e-05	0	0	77	130
GO:0050764 regulation of phagocytosis	97	4.36401117705194e-05	0.712	0.564	Biological Process	GO:0050764	regulation of phagocytosis	8.67362841320749e-07	4.36401117705194e-05	0	0	97	172
GO:0045785 positive regulation of cell adhesion	350	4.4674516612192e-05	2.57	0.467	Biological Process	GO:0045785	positive regulation of cell adhesion	8.91684389177151e-07	4.4674516612192e-05	0	0	350	750
GO:0046856 phosphatidylinositol dephosphorylation	49	4.52248618045106e-05	0.36	0.662	Biological Process	GO:0046856	phosphatidylinositol dephosphorylation	9.06477775768361e-07	4.52248618045106e-05	0	0	49	74
GO:0031258 lamellipodium membrane	21	4.55214612673865e-05	0.152	0.875	Cellular Component	GO:0031258	lamellipodium membrane	8.75412716680509e-07	4.55214612673865e-05	0	0	21	24
GO:0042995 cell projection	1587	4.60506472815205e-05	11.467	0.418	Cellular Component	GO:0042995	cell projection	9.16126935308764e-07	4.60506472815205e-05	0	0	1587	3795
GO:0051050 positive regulation of transport	684	4.8733440042401e-05	5.023	0.439	Biological Process	GO:0051050	positive regulation of transport	9.80907206512872e-07	4.8733440042401e-05	0	0	684	1557
GO:1901698 response to nitrogen compound	586	4.88101135552863e-05	4.303	0.445	Biological Process	GO:1901698	response to nitrogen compound	9.90259951873551e-07	4.88101135552863e-05	0	0	586	1318
GO:0006644 phospholipid metabolic process	367	4.88101135552863e-05	2.695	0.464	Biological Process	GO:0006644	phospholipid metabolic process	9.90671834834427e-07	4.88101135552863e-05	0	0	367	791
GO:0021543 pallium development	174	4.91225811611593e-05	1.278	0.509	Biological Process	GO:0021543	pallium development	1.00115080352034e-06	4.91225811611593e-05	0	0	174	342
GO:0001944 vasculature development	560	4.92603240815612e-05	4.113	0.446	Biological Process	GO:0001944	vasculature development	1.00810668282124e-06	4.92603240815612e-05	0	0	560	1255
GO:0030554 adenyl nucleotide binding	1531	4.98644640227898e-05	11.309	0.417	Molecular Function	GO:0030554	adenyl nucleotide binding	7.31127012760664e-07	4.98644640227898e-05	0	0	1531	3673
GO:0000166 nucleotide binding	2013	4.98644640227898e-05	14.869	0.411	Molecular Function	GO:0000166	nucleotide binding	7.33300941511615e-07	4.98644640227898e-05	0	0	2013	4895
GO:1901265 nucleoside phosphate binding	2013	4.98644640227898e-05	14.869	0.411	Molecular Function	GO:1901265	nucleoside phosphate binding	7.33300941511615e-07	4.98644640227898e-05	0	0	2013	4895
GO:0071417 cellular response to organonitrogen compound	413	5.07284692686873e-05	3.033	0.458	Biological Process	GO:0071417	cellular response to organonitrogen compound	1.04503991120927e-06	5.07284692686873e-05	0	0	413	901
GO:0010631 epithelial cell migration	294	5.07284692686873e-05	2.159	0.475	Biological Process	GO:0010631	epithelial cell migration	1.04669656146441e-06	5.07284692686873e-05	0	0	294	619
GO:0051272 positive regulation of cellular component movement	458	5.11907544831186e-05	3.363	0.454	Biological Process	GO:0051272	positive regulation of cellular component movement	1.0605462020252e-06	5.11907544831186e-05	0	0	458	1009
GO:0001914 regulation of T cell mediated cytotoxicity	67	5.1222951667931e-05	0.492	0.609	Biological Process	GO:0001914	regulation of T cell mediated cytotoxicity	1.06552712329282e-06	5.1222951667931e-05	0	0	67	110
GO:0030509 BMP signaling pathway	148	5.16885845570212e-05	1.087	0.521	Biological Process	GO:0030509	BMP signaling pathway	1.07956619253337e-06	5.16885845570212e-05	0	0	148	284
GO:0030334 regulation of cell migration	743	5.36674121640164e-05	5.456	0.436	Biological Process	GO:0030334	regulation of cell migration	1.12546885721874e-06	5.36674121640164e-05	0	0	743	1703
GO:0046916 cellular transition metal ion homeostasis	112	5.36674121640164e-05	0.823	0.546	Biological Process	GO:0046916	cellular transition metal ion homeostasis	1.12993540854001e-06	5.36674121640164e-05	0	0	112	205
GO:0051641 cellular localization	2781	5.56282177117479e-05	20.423	0.406	Biological Process	GO:0051641	cellular localization	1.17590387785487e-06	5.56282177117479e-05	0	0	2781	6844
GO:0000987 core promoter proximal region sequence-specific DNA binding	516	5.6829448487132e-05	3.811	0.448	Molecular Function	GO:0000987	core promoter proximal region sequence-specific DNA binding	8.73714782890398e-07	5.6829448487132e-05	0	0	516	1151
GO:0001159 core promoter proximal region DNA binding	516	5.6829448487132e-05	3.811	0.448	Molecular Function	GO:0001159	core promoter proximal region DNA binding	8.73714782890398e-07	5.6829448487132e-05	0	0	516	1151
GO:0051128 regulation of cellular component organization	2106	5.7396264700236e-05	15.466	0.411	Biological Process	GO:0051128	regulation of cellular component organization	1.2181117318898e-06	5.7396264700236e-05	0	0	2106	5123
GO:0090630 activation of GTPase activity	132	5.74234637542229e-05	0.969	0.53	Biological Process	GO:0090630	activation of GTPase activity	1.22352504040916e-06	5.74234637542229e-05	0	0	132	249
GO:0016337 single organismal cell-cell adhesion	556	5.76844735170826e-05	4.083	0.446	Biological Process	GO:0016337	single organismal cell-cell adhesion	1.23394443939186e-06	5.76844735170826e-05	0	0	556	1247
GO:0000978 RNA polymerase II core promoter proximal region sequence-specific DNA binding	498	5.88473519368395e-05	3.679	0.449	Molecular Function	GO:0000978	RNA polymerase II core promoter proximal region sequence-specific DNA binding	9.42613949770797e-07	5.88473519368395e-05	0	0	498	1108
GO:0001882 nucleoside binding	1767	5.88473519368395e-05	13.052	0.413	Molecular Function	GO:0001882	nucleoside binding	9.44075164762131e-07	5.88473519368395e-05	0	0	1767	4274
GO:0002440 production of molecular mediator of immune response	220	5.9215232887697e-05	1.616	0.491	Biological Process	GO:0002440	production of molecular mediator of immune response	1.27167630001371e-06	5.9215232887697e-05	0	0	220	448
GO:0016616 oxidoreductase activity, acting on the CH-OH group of donors, NAD or NADP as acceptor	132	6.04045829184136e-05	0.975	0.53	Molecular Function	GO:0016616	oxidoreductase activity, acting on the CH-OH group of donors, NAD or NADP as acceptor	9.8924617747402e-07	6.04045829184136e-05	0	0	132	249
GO:0006796 phosphate-containing compound metabolic process	2634	6.05948044759647e-05	19.343	0.407	Biological Process	GO:0006796	phosphate-containing compound metabolic process	1.3064064296654e-06	6.05948044759647e-05	0	0	2634	6470
GO:0042613 MHC class II protein complex	31	6.06700663473402e-05	0.224	0.756	Cellular Component	GO:0042613	MHC class II protein complex	1.24719632411641e-06	6.06700663473402e-05	0	0	31	41
GO:0065009 regulation of molecular function	2318	6.15313642055782e-05	17.023	0.409	Biological Process	GO:0065009	regulation of molecular function	1.33671939625349e-06	6.15313642055782e-05	0	0	2318	5664
GO:0090287 regulation of cellular response to growth factor stimulus	248	6.15313642055782e-05	1.821	0.483	Biological Process	GO:0090287	regulation of cellular response to growth factor stimulus	1.33696243599791e-06	6.15313642055782e-05	0	0	248	513
GO:0032787 monocarboxylic acid metabolic process	463	6.3002624990749e-05	3.4	0.453	Biological Process	GO:0032787	monocarboxylic acid metabolic process	1.3742361354728e-06	6.3002624990749e-05	0	0	463	1023
GO:0035639 purine ribonucleoside triphosphate binding	1752	6.45305993734245e-05	12.941	0.413	Molecular Function	GO:0035639	purine ribonucleoside triphosphate binding	1.07838568471632e-06	6.45305993734245e-05	0	0	1752	4238
GO:0008284 positive regulation of cell proliferation	622	6.55473720568757e-05	4.568	0.441	Biological Process	GO:0008284	positive regulation of cell proliferation	1.43774596065449e-06	6.55473720568757e-05	0	0	622	1409
GO:0009605 response to external stimulus	1626	6.55473720568757e-05	11.941	0.416	Biological Process	GO:0009605	response to external stimulus	1.4407835697191e-06	6.55473720568757e-05	0	0	1626	3910
GO:0051453 regulation of intracellular pH	73	6.64353488429487e-05	0.536	0.593	Biological Process	GO:0051453	regulation of intracellular pH	1.46589703527477e-06	6.64353488429487e-05	0	0	73	123
GO:0051246 regulation of protein metabolic process	2267	6.72690855041178e-05	16.648	0.41	Biological Process	GO:0051246	regulation of protein metabolic process	1.48995869021248e-06	6.72690855041178e-05	0	0	2267	5536
GO:0042611 MHC protein complex	32	7.07425450587064e-05	0.231	0.744	Cellular Component	GO:0042611	MHC protein complex	1.53406780811167e-06	7.07425450587064e-05	0	0	32	43
GO:0098857 membrane microdomain	227	7.07425450587064e-05	1.64	0.489	Cellular Component	GO:0098857	membrane microdomain	1.54807956693456e-06	7.07425450587064e-05	0	0	227	464
GO:0045746 negative regulation of Notch signaling pathway	51	7.83004438447146e-05	0.375	0.646	Biological Process	GO:0045746	negative regulation of Notch signaling pathway	1.74088910013514e-06	7.83004438447146e-05	0	0	51	79
GO:0002757 immune response-activating signal transduction	324	8.14033135940404e-05	2.379	0.468	Biological Process	GO:0002757	immune response-activating signal transduction	1.81673219659935e-06	8.14033135940404e-05	0	0	324	693
GO:0010828 positive regulation of glucose transport	56	8.30211217218722e-05	0.411	0.629	Biological Process	GO:0010828	positive regulation of glucose transport	1.85982974381152e-06	8.30211217218722e-05	0	0	56	89
GO:0006145 purine nucleobase catabolic process	20	8.43313708446575e-05	0.147	0.87	Biological Process	GO:0006145	purine nucleobase catabolic process	1.91920972558654e-06	8.43313708446575e-05	0	0	20	23
GO:0010869 regulation of receptor biosynthetic process	20	8.43313708446575e-05	0.147	0.87	Biological Process	GO:0010869	regulation of receptor biosynthetic process	1.91920972558654e-06	8.43313708446575e-05	0	0	20	23
GO:0042983 amyloid precursor protein biosynthetic process	20	8.43313708446575e-05	0.147	0.87	Biological Process	GO:0042983	amyloid precursor protein biosynthetic process	1.91920972558654e-06	8.43313708446575e-05	0	0	20	23
GO:0042984 regulation of amyloid precursor protein biosynthetic process	20	8.43313708446575e-05	0.147	0.87	Biological Process	GO:0042984	regulation of amyloid precursor protein biosynthetic process	1.91920972558654e-06	8.43313708446575e-05	0	0	20	23
GO:0000380 alternative mRNA splicing, via spliceosome	108	8.43313708446575e-05	0.793	0.545	Biological Process	GO:0000380	alternative mRNA splicing, via spliceosome	1.92469273192708e-06	8.43313708446575e-05	0	0	108	198
GO:0003729 mRNA binding	277	8.50799057803771e-05	2.046	0.475	Molecular Function	GO:0003729	mRNA binding	1.47866146409746e-06	8.50799057803771e-05	0	0	277	583
GO:0044822 poly(A) RNA binding	277	8.50799057803771e-05	2.046	0.475	Molecular Function	GO:0044822	poly(A) RNA binding	1.47866146409746e-06	8.50799057803771e-05	0	0	277	583
GO:0002822 regulation of adaptive immune response based on somatic recombination of immune receptors built from immunoglobulin superfamily domains	151	8.54813551943113e-05	1.109	0.515	Biological Process	GO:0002822	regulation of adaptive immune response based on somatic recombination of immune receptors built from immunoglobulin superfamily domains	1.95813783163657e-06	8.54813551943113e-05	0	0	151	293
GO:0046915 transition metal ion transmembrane transporter activity	65	8.6109091471992e-05	0.48	0.607	Molecular Function	GO:0046915	transition metal ion transmembrane transporter activity	1.52532815775922e-06	8.6109091471992e-05	0	0	65	107
GO:0009056 catabolic process	1766	8.78447987047865e-05	12.969	0.414	Biological Process	GO:0009056	catabolic process	2.01967576607771e-06	8.78447987047865e-05	0	0	1766	4269
GO:0032550 purine ribonucleoside binding	1755	9.01745471595336e-05	12.964	0.413	Molecular Function	GO:0032550	purine ribonucleoside binding	1.62748180033918e-06	9.01745471595336e-05	0	0	1755	4252
GO:0006915 apoptotic process	1213	9.08463201113945e-05	8.908	0.422	Biological Process	GO:0006915	apoptotic process	2.09633583548274e-06	9.08463201113945e-05	0	0	1213	2877
GO:0050865 regulation of cell activation	442	9.42948105411301e-05	3.246	0.453	Biological Process	GO:0050865	regulation of cell activation	2.18385320016934e-06	9.42948105411301e-05	0	0	442	976
GO:0050670 regulation of lymphocyte proliferation	187	9.57747604170949e-05	1.373	0.499	Biological Process	GO:0050670	regulation of lymphocyte proliferation	2.22619453218109e-06	9.57747604170949e-05	0	0	187	375
GO:0052629 phosphatidylinositol-3,5-bisphosphate 3-phosphatase activity	20	9.80866449868365e-05	0.148	0.87	Molecular Function	GO:0052629	phosphatidylinositol-3,5-bisphosphate 3-phosphatase activity	1.80306332696391e-06	9.80866449868365e-05	0	0	20	23
GO:0042102 positive regulation of T cell proliferation	91	0.000100131936791785	0.668	0.562	Biological Process	GO:0042102	positive regulation of T cell proliferation	2.33590588608089e-06	0.000100131936791785	0	0	91	162
GO:0043170 macromolecule metabolic process	7064	0.000101017744954887	51.876	0.393	Biological Process	GO:0043170	macromolecule metabolic process	2.36507774106944e-06	0.000101017744954887	0	0	7064	17975
GO:0042060 wound healing	300	0.000101173766370822	2.203	0.47	Biological Process	GO:0042060	wound healing	2.37725120578232e-06	0.000101173766370822	0	0	300	638
GO:0001819 positive regulation of cytokine production	338	0.000102238704275677	2.482	0.464	Biological Process	GO:0001819	positive regulation of cytokine production	2.4108840489464e-06	0.000102238704275677	0	0	338	728
GO:0042113 B cell activation	235	0.000103063681120958	1.726	0.484	Biological Process	GO:0042113	B cell activation	2.43901755052966e-06	0.000103063681120958	0	0	235	486
GO:0030182 neuron differentiation	1123	0.000103524453279009	8.247	0.423	Biological Process	GO:0030182	neuron differentiation	2.45864037600476e-06	0.000103524453279009	0	0	1123	2654
GO:0001883 purine nucleoside binding	1755	0.000105220119842339	12.964	0.412	Molecular Function	GO:0001883	purine nucleoside binding	1.96936053180848e-06	0.000105220119842339	0	0	1755	4255
GO:0004691 cAMP-dependent protein kinase activity	16	0.000105868287262345	0.118	0.941	Molecular Function	GO:0004691	cAMP-dependent protein kinase activity	2.05225957928343e-06	0.000105868287262345	0	0	16	17
GO:0050649 testosterone 6-beta-hydroxylase activity	16	0.000105868287262345	0.118	0.941	Molecular Function	GO:0050649	testosterone 6-beta-hydroxylase activity	2.05225957928343e-06	0.000105868287262345	0	0	16	17
GO:0007178 transmembrane receptor protein serine/threonine kinase signaling pathway	309	0.000112684042307694	2.269	0.468	Biological Process	GO:0007178	transmembrane receptor protein serine/threonine kinase signaling pathway	2.68566481161171e-06	0.000112684042307694	0	0	309	660
GO:0034110 regulation of homotypic cell-cell adhesion	275	0.000113762097961753	2.02	0.474	Biological Process	GO:0034110	regulation of homotypic cell-cell adhesion	2.72093951668669e-06	0.000113762097961753	0	0	275	580
GO:0001937 negative regulation of endothelial cell proliferation	47	0.000115424608397838	0.345	0.653	Biological Process	GO:0001937	negative regulation of endothelial cell proliferation	2.77042390040289e-06	0.000115424608397838	0	0	47	72
GO:0048872 homeostasis of number of cells	245	0.000116218763720745	1.799	0.48	Biological Process	GO:0048872	homeostasis of number of cells	2.79927290080285e-06	0.000116218763720745	0	0	245	510
GO:0009611 response to wounding	560	0.000118263665959528	4.113	0.443	Biological Process	GO:0009611	response to wounding	2.85848678881459e-06	0.000118263665959528	0	0	560	1264
GO:0042325 regulation of phosphorylation	1228	0.000120581416014746	9.018	0.421	Biological Process	GO:0042325	regulation of phosphorylation	2.92466294527934e-06	0.000120581416014746	0	0	1228	2919
GO:0032549 ribonucleoside binding	1755	0.000120655654541862	12.964	0.412	Molecular Function	GO:0032549	ribonucleoside binding	2.37923917712896e-06	0.000120655654541862	0	0	1755	4258
GO:0017076 purine nucleotide binding	1797	0.000120853604784514	13.274	0.412	Molecular Function	GO:0017076	purine nucleotide binding	2.42353485530443e-06	0.000120853604784514	0	0	1797	4365
GO:0040017 positive regulation of locomotion	463	0.000121589740976807	3.4	0.45	Biological Process	GO:0040017	positive regulation of locomotion	2.95935953699657e-06	0.000121589740976807	0	0	463	1029
GO:0061154 endothelial tube morphogenesis	27	0.000121919550490005	0.198	0.771	Biological Process	GO:0061154	endothelial tube morphogenesis	2.97765450918826e-06	0.000121919550490005	0	0	27	35
GO:0002697 regulation of immune effector process	315	0.000124511570066066	2.313	0.467	Biological Process	GO:0002697	regulation of immune effector process	3.0514457545246e-06	0.000124511570066066	0	0	315	675
GO:0006110 regulation of glycolytic process	56	0.000125981140798806	0.411	0.622	Biological Process	GO:0006110	regulation of glycolytic process	3.09807083655476e-06	0.000125981140798806	0	0	56	90
GO:0032623 interleukin-2 production	84	0.000129857889072975	0.617	0.568	Biological Process	GO:0032623	interleukin-2 production	3.2134629128264e-06	0.000129857889072975	0	0	84	148
GO:0002706 regulation of lymphocyte mediated immunity	147	0.000129857889072975	1.08	0.514	Biological Process	GO:0002706	regulation of lymphocyte mediated immunity	3.21527870872956e-06	0.000129857889072975	0	0	147	286
GO:0002011 morphogenesis of an epithelial sheet	73	0.000135969284082155	0.536	0.584	Biological Process	GO:0002011	morphogenesis of an epithelial sheet	3.37804773490279e-06	0.000135969284082155	0	0	73	125
GO:0046907 intracellular transport	1707	0.000136845731658574	12.536	0.414	Biological Process	GO:0046907	intracellular transport	3.41134719310578e-06	0.000136845731658574	0	0	1707	4128
GO:0032555 purine ribonucleotide binding	1787	0.000138037579623597	13.2	0.412	Molecular Function	GO:0032555	purine ribonucleotide binding	2.8142688359089e-06	0.000138037579623597	0	0	1787	4342
GO:0002449 lymphocyte mediated immunity	226	0.000139497029814909	1.66	0.484	Biological Process	GO:0002449	lymphocyte mediated immunity	3.4891879615149e-06	0.000139497029814909	0	0	226	467
GO:0018209 peptidyl-serine modification	339	0.000142411242784065	2.49	0.462	Biological Process	GO:0018209	peptidyl-serine modification	3.57673602430333e-06	0.000142411242784065	0	0	339	733
GO:0016199 axon midline choice point recognition	13	0.000142411242784065	0.095	1	Biological Process	GO:0016199	axon midline choice point recognition	3.58606717133532e-06	0.000142411242784065	0	0	13	13
GO:0030900 forebrain development	344	0.000143674757548633	2.526	0.462	Biological Process	GO:0030900	forebrain development	3.6299837682828e-06	0.000143674757548633	0	0	344	745
GO:0016235 aggresome	61	0.000145317986603401	0.441	0.61	Cellular Component	GO:0016235	aggresome	3.27640022845865e-06	0.000145317986603401	0	0	61	100
GO:0043536 positive regulation of blood vessel endothelial cell migration	70	0.000147067310818839	0.514	0.588	Biological Process	GO:0043536	positive regulation of blood vessel endothelial cell migration	3.72808325387154e-06	0.000147067310818839	0	0	70	119
GO:0021814 cell motility involved in cerebral cortex radial glia guided migration	28	0.000148560462193366	0.206	0.757	Biological Process	GO:0021814	cell motility involved in cerebral cortex radial glia guided migration	3.77844530759614e-06	0.000148560462193366	0	0	28	37
GO:0000045 autophagosome assembly	122	0.000151398078000952	0.896	0.528	Biological Process	GO:0000045	autophagosome assembly	3.86336682114607e-06	0.000151398078000952	0	0	122	231
GO:0050870 positive regulation of T cell activation	163	0.000156118469897802	1.197	0.505	Biological Process	GO:0050870	positive regulation of T cell activation	3.99696941628194e-06	0.000156118469897802	0	0	163	323
GO:0032553 ribonucleotide binding	1796	0.000164486744843925	13.266	0.411	Molecular Function	GO:0032553	ribonucleotide binding	3.40848201214016e-06	0.000164486744843925	0	0	1796	4368
GO:0046474 glycerophospholipid biosynthetic process	138	0.000168207904375307	1.013	0.517	Biological Process	GO:0046474	glycerophospholipid biosynthetic process	4.32065107246661e-06	0.000168207904375307	0	0	138	267
GO:0016491 oxidoreductase activity	688	0.000177680311200762	5.082	0.434	Molecular Function	GO:0016491	oxidoreductase activity	3.74126323718183e-06	0.000177680311200762	0	0	688	1585
GO:0030316 osteoclast differentiation	114	0.000179773870387045	0.837	0.533	Biological Process	GO:0030316	osteoclast differentiation	4.63287892356709e-06	0.000179773870387045	0	0	114	214
GO:0030473 nuclear migration along microtubule	25	0.000181156212485076	0.184	0.781	Biological Process	GO:0030473	nuclear migration along microtubule	4.68375924144503e-06	0.000181156212485076	0	0	25	32
GO:0005540 hyaluronic acid binding	43	0.00018285576337943	0.318	0.662	Molecular Function	GO:0005540	hyaluronic acid binding	3.91135322736748e-06	0.00018285576337943	0	0	43	65
GO:0004143 diacylglycerol kinase activity	34	0.000183555166861016	0.251	0.708	Molecular Function	GO:0004143	diacylglycerol kinase activity	3.98766238167314e-06	0.000183555166861016	0	0	34	48
GO:0031623 receptor internalization	97	0.000183934460857257	0.712	0.548	Biological Process	GO:0031623	receptor internalization	4.77108084420037e-06	0.000183934460857257	0	0	97	177
GO:0045121 membrane raft	223	0.000184467527394634	1.611	0.485	Cellular Component	GO:0045121	membrane raft	4.2814081291858e-06	0.000184467527394634	0	0	223	460
GO:0015081 sodium ion transmembrane transporter activity	162	0.000193316779381596	1.197	0.503	Molecular Function	GO:0015081	sodium ion transmembrane transporter activity	4.26434072165285e-06	0.000193316779381596	0	0	162	322
GO:0001912 positive regulation of leukocyte mediated cytotoxicity	82	0.000194591615179275	0.602	0.566	Biological Process	GO:0001912	positive regulation of leukocyte mediated cytotoxicity	5.06390509435708e-06	0.000194591615179275	0	0	82	145
GO:0002437 inflammatory response to antigenic stimulus	50	0.000195848166087001	0.367	0.633	Biological Process	GO:0002437	inflammatory response to antigenic stimulus	5.1130984914073e-06	0.000195848166087001	0	0	50	79
GO:0001525 angiogenesis	381	0.000199309418009628	2.798	0.456	Biological Process	GO:0001525	angiogenesis	5.2302601850163e-06	0.000199309418009628	0	0	381	836
GO:0032944 regulation of mononuclear cell proliferation	187	0.000199309418009628	1.373	0.493	Biological Process	GO:0032944	regulation of mononuclear cell proliferation	5.23703372233484e-06	0.000199309418009628	0	0	187	379
GO:0021817 nucleokinesis involved in cell motility in cerebral cortex radial glia guided migration	17	0.000200508472393986	0.125	0.895	Biological Process	GO:0021817	nucleokinesis involved in cell motility in cerebral cortex radial glia guided migration	5.30231264373519e-06	0.000200508472393986	0	0	17	19
GO:0042473 outer ear morphogenesis	17	0.000200508472393986	0.125	0.895	Biological Process	GO:0042473	outer ear morphogenesis	5.30231264373519e-06	0.000200508472393986	0	0	17	19
GO:0060304 regulation of phosphatidylinositol dephosphorylation	15	0.000201859804507362	0.11	0.938	Biological Process	GO:0060304	regulation of phosphatidylinositol dephosphorylation	5.35504787096336e-06	0.000201859804507362	0	0	15	16
GO:0008643 carbohydrate transport	134	0.000207072438039095	0.984	0.517	Biological Process	GO:0008643	carbohydrate transport	5.51077062660889e-06	0.000207072438039095	0	0	134	259
GO:0050731 positive regulation of peptidyl-tyrosine phosphorylation	172	0.0002110092981734	1.263	0.499	Biological Process	GO:0050731	positive regulation of peptidyl-tyrosine phosphorylation	5.63331207015055e-06	0.0002110092981734	0	0	172	345
GO:0016614 oxidoreductase activity, acting on CH-OH group of donors	137	0.000212702984047519	1.012	0.515	Molecular Function	GO:0016614	oxidoreductase activity, acting on CH-OH group of donors	4.82534064210536e-06	0.000212702984047519	0	0	137	266
GO:0000977 RNA polymerase II regulatory region sequence-specific DNA binding	661	0.000212702984047519	4.883	0.435	Molecular Function	GO:0000977	RNA polymerase II regulatory region sequence-specific DNA binding	4.83415872835271e-06	0.000212702984047519	0	0	661	1521
GO:0021987 cerebral cortex development	129	0.000214682324218014	0.947	0.52	Biological Process	GO:0021987	cerebral cortex development	5.74945082544454e-06	0.000214682324218014	0	0	129	248
GO:0009887 organ morphogenesis	773	0.000216187283706778	5.677	0.431	Biological Process	GO:0009887	organ morphogenesis	5.8090803571202e-06	0.000216187283706778	0	0	773	1794
GO:0032006 regulation of TOR signaling	115	0.000216187283706778	0.845	0.53	Biological Process	GO:0032006	regulation of TOR signaling	5.82616900675163e-06	0.000216187283706778	0	0	115	217
GO:0007565 female pregnancy	93	0.000217806507477902	0.683	0.55	Biological Process	GO:0007565	female pregnancy	5.88814964632023e-06	0.000217806507477902	0	0	93	169
GO:0019199 transmembrane receptor protein kinase activity	114	0.000222793388850861	0.842	0.53	Molecular Function	GO:0019199	transmembrane receptor protein kinase activity	5.13794914127989e-06	0.000222793388850861	0	0	114	215
GO:2001204 regulation of osteoclast development	26	0.000224010752574685	0.191	0.765	Biological Process	GO:2001204	regulation of osteoclast development	6.0747399637063e-06	0.000224010752574685	0	0	26	34
GO:0008047 enzyme activator activity	527	0.000227188175051919	3.893	0.442	Molecular Function	GO:0008047	enzyme activator activity	5.31523136819329e-06	0.000227188175051919	0	0	527	1193
GO:0004714 transmembrane receptor protein tyrosine kinase activity	97	0.000234363314481204	0.717	0.545	Molecular Function	GO:0004714	transmembrane receptor protein tyrosine kinase activity	5.5614289198414e-06	0.000234363314481204	0	0	97	178
GO:0043067 regulation of programmed cell death	1036	0.000236802702834	7.608	0.423	Biological Process	GO:0043067	regulation of programmed cell death	6.44157596558717e-06	0.000236802702834	0	0	1036	2449
GO:0007420 brain development	550	0.000238056850033272	4.039	0.441	Biological Process	GO:0007420	brain development	6.4957402232424e-06	0.000238056850033272	0	0	550	1247
GO:0042157 lipoprotein metabolic process	155	0.000239549631083071	1.138	0.505	Biological Process	GO:0042157	lipoprotein metabolic process	6.5566473052045e-06	0.000239549631083071	0	0	155	307
GO:2000145 regulation of cell motility	770	0.000240821200701427	5.655	0.431	Biological Process	GO:2000145	regulation of cell motility	6.61173247672774e-06	0.000240821200701427	0	0	770	1788
GO:0014065 phosphatidylinositol 3-kinase signaling	139	0.00024457657583866	1.021	0.513	Biological Process	GO:0014065	phosphatidylinositol 3-kinase signaling	6.73605226267639e-06	0.00024457657583866	0	0	139	271
GO:0009790 embryo development	876	0.00024457657583866	6.433	0.427	Biological Process	GO:0009790	embryo development	6.75603140265122e-06	0.00024457657583866	0	0	876	2051
GO:0061515 myeloid cell development	96	0.000250419499881098	0.705	0.545	Biological Process	GO:0061515	myeloid cell development	6.9385224407008e-06	0.000250419499881098	0	0	96	176
GO:0055114 oxidation-reduction process	848	0.000254285017108304	6.228	0.428	Biological Process	GO:0055114	oxidation-reduction process	7.06704191053901e-06	0.000254285017108304	0	0	848	1982
GO:0051049 regulation of transport	1323	0.000254765781773482	9.716	0.417	Biological Process	GO:0051049	regulation of transport	7.10185900008611e-06	0.000254765781773482	0	0	1323	3170
GO:0043583 ear development	195	0.000257994174463573	1.432	0.489	Biological Process	GO:0043583	ear development	7.23620867166094e-06	0.000257994174463573	0	0	195	399
GO:0043312 neutrophil degranulation	23	0.000257994174463573	0.169	0.793	Biological Process	GO:0043312	neutrophil degranulation	7.25703674169052e-06	0.000257994174463573	0	0	23	29
GO:0090286 cytoskeletal anchoring at nuclear membrane	23	0.000257994174463573	0.169	0.793	Biological Process	GO:0090286	cytoskeletal anchoring at nuclear membrane	7.25703674169052e-06	0.000257994174463573	0	0	23	29
GO:0001012 RNA polymerase II regulatory region DNA binding	664	0.000260058219072166	4.905	0.434	Molecular Function	GO:0001012	RNA polymerase II regulatory region DNA binding	6.25808548569385e-06	0.000260058219072166	0	0	664	1531
GO:0060255 regulation of macromolecule metabolic process	4546	0.000265780578895245	33.385	0.398	Biological Process	GO:0060255	regulation of macromolecule metabolic process	7.52717151551576e-06	0.000265780578895245	0	0	4546	11435
GO:2000026 regulation of multicellular organismal development	1494	0.000265780578895245	10.972	0.415	Biological Process	GO:2000026	regulation of multicellular organismal development	7.54290161196015e-06	0.000265780578895245	0	0	1494	3602
GO:0031929 TOR signaling	133	0.000265780578895245	0.977	0.516	Biological Process	GO:0031929	TOR signaling	7.56557625709858e-06	0.000265780578895245	0	0	133	258
GO:0021516 dorsal spinal cord development	27	0.000265780578895245	0.198	0.75	Biological Process	GO:0021516	dorsal spinal cord development	7.5655916849076e-06	0.000265780578895245	0	0	27	36
GO:0006497 protein lipidation	128	0.000277974594437139	0.94	0.518	Biological Process	GO:0006497	protein lipidation	7.93611146321293e-06	0.000277974594437139	0	0	128	247
GO:0042129 regulation of T cell proliferation	144	0.000281917582967452	1.058	0.509	Biological Process	GO:0042129	regulation of T cell proliferation	8.07242531656846e-06	0.000281917582967452	0	0	144	283
GO:0030811 regulation of nucleotide catabolic process	56	0.000283793215937545	0.411	0.609	Biological Process	GO:0030811	regulation of nucleotide catabolic process	8.15717599850063e-06	0.000283793215937545	0	0	56	92
GO:0010874 regulation of cholesterol efflux	33	0.000283793215937545	0.242	0.702	Biological Process	GO:0010874	regulation of cholesterol efflux	8.1739329501971e-06	0.000283793215937545	0	0	33	47
GO:0032653 regulation of interleukin-10 production	45	0.000285167811460335	0.33	0.643	Biological Process	GO:0032653	regulation of interleukin-10 production	8.23754078919446e-06	0.000285167811460335	0	0	45	70
GO:0071634 regulation of transforming growth factor beta production	46	0.000289070689101884	0.338	0.639	Biological Process	GO:0071634	regulation of transforming growth factor beta production	8.3746266675971e-06	0.000289070689101884	0	0	46	72
GO:1990837 sequence-specific double-stranded DNA binding	750	0.000289272997072578	5.54	0.43	Molecular Function	GO:1990837	sequence-specific double-stranded DNA binding	7.05779705424404e-06	0.000289272997072578	0	0	750	1745
GO:0044319 wound healing, spreading of cells	49	0.000294602104727372	0.36	0.628	Biological Process	GO:0044319	wound healing, spreading of cells	8.58449791440716e-06	0.000294602104727372	0	0	49	78
GO:0090505 epiboly involved in wound healing	49	0.000294602104727372	0.36	0.628	Biological Process	GO:0090505	epiboly involved in wound healing	8.58449791440716e-06	0.000294602104727372	0	0	49	78
GO:0043005 neuron projection	844	0.000295888602852329	6.098	0.429	Cellular Component	GO:0043005	neuron projection	7.06365364899458e-06	0.000295888602852329	0	0	844	1967
GO:0031323 regulation of cellular metabolic process	4582	0.000298182188217154	33.649	0.397	Biological Process	GO:0031323	regulation of cellular metabolic process	8.7139312204272e-06	0.000298182188217154	0	0	4582	11532
GO:0042158 lipoprotein biosynthetic process	130	0.000310073251521889	0.955	0.516	Biological Process	GO:0042158	lipoprotein biosynthetic process	9.08754350089418e-06	0.000310073251521889	0	0	130	252
GO:0040012 regulation of locomotion	825	0.000313553684463902	6.059	0.428	Biological Process	GO:0040012	regulation of locomotion	9.21595383846233e-06	0.000313553684463902	0	0	825	1928
GO:0048471 perinuclear region of cytoplasm	455	0.00031887791476986	3.288	0.448	Cellular Component	GO:0048471	perinuclear region of cytoplasm	7.82392761703238e-06	0.00031887791476986	0	0	455	1015
GO:0032914 positive regulation of transforming growth factor beta1 production	12	0.000319257728938549	0.088	1	Biological Process	GO:0032914	positive regulation of transforming growth factor beta1 production	9.4104939471528e-06	0.000319257728938549	0	0	12	12
GO:0001540 beta-amyloid binding	68	0.000319433008267996	0.502	0.581	Molecular Function	GO:0001540	beta-amyloid binding	7.90041531144108e-06	0.000319433008267996	0	0	68	117
GO:0043951 negative regulation of cAMP-mediated signaling	24	0.000327351173337463	0.176	0.774	Biological Process	GO:0043951	negative regulation of cAMP-mediated signaling	9.67662639729237e-06	0.000327351173337463	0	0	24	31
GO:0070161 anchoring junction	357	0.000333696903341427	2.579	0.458	Cellular Component	GO:0070161	anchoring junction	8.40880790913411e-06	0.000333696903341427	0	0	357	780
GO:0019903 protein phosphatase binding	132	0.000337178861481592	0.975	0.514	Molecular Function	GO:0019903	protein phosphatase binding	8.50367773986844e-06	0.000337178861481592	0	0	132	257
GO:0030234 enzyme regulator activity	899	0.000337178861481592	6.641	0.424	Molecular Function	GO:0030234	enzyme regulator activity	8.56470370073564e-06	0.000337178861481592	0	0	899	2118
GO:0004658 propionyl-CoA carboxylase activity	12	0.000351005891816979	0.089	1	Molecular Function	GO:0004658	propionyl-CoA carboxylase activity	9.03323986293697e-06	0.000351005891816979	0	0	12	12
GO:0032268 regulation of cellular protein metabolic process	2088	0.000352538790095588	15.334	0.408	Biological Process	GO:0032268	regulation of cellular protein metabolic process	1.04634495576176e-05	0.000352538790095588	0	0	2088	5115
GO:1990089 response to nerve growth factor	36	0.000352538790095588	0.264	0.679	Biological Process	GO:1990089	response to nerve growth factor	1.0534303290289e-05	0.000352538790095588	0	0	36	53
GO:1990090 cellular response to nerve growth factor stimulus	36	0.000352538790095588	0.264	0.679	Biological Process	GO:1990090	cellular response to nerve growth factor stimulus	1.0534303290289e-05	0.000352538790095588	0	0	36	53
GO:0022008 neurogenesis	1333	0.000352538790095588	9.789	0.416	Biological Process	GO:0022008	neurogenesis	1.05399419305991e-05	0.000352538790095588	0	0	1333	3201
GO:0031343 positive regulation of cell killing	88	0.000354397064215591	0.646	0.55	Biological Process	GO:0031343	positive regulation of cell killing	1.0625345701596e-05	0.000354397064215591	0	0	88	160
GO:0030882 lipid antigen binding	18	0.000363687651436833	0.133	0.857	Molecular Function	GO:0030882	lipid antigen binding	9.48116203612065e-06	0.000363687651436833	0	0	18	21
GO:0021815 modulation of microtubule cytoskeleton involved in cerebral cortex radial glia guided migration	21	0.000365100135178578	0.154	0.808	Biological Process	GO:0021815	modulation of microtubule cytoskeleton involved in cerebral cortex radial glia guided migration	1.10077352529839e-05	0.000365100135178578	0	0	21	26
GO:0043313 regulation of neutrophil degranulation	21	0.000365100135178578	0.154	0.808	Biological Process	GO:0043313	regulation of neutrophil degranulation	1.10077352529839e-05	0.000365100135178578	0	0	21	26
GO:0002253 activation of immune response	372	0.000367413793256169	2.732	0.454	Biological Process	GO:0002253	activation of immune response	1.11084345442955e-05	0.000367413793256169	0	0	372	820
GO:0004407 histone deacetylase activity	62	0.000368835077698698	0.458	0.59	Molecular Function	GO:0004407	histone deacetylase activity	9.73862671731189e-06	0.000368835077698698	0	0	62	105
GO:0035692 macrophage migration inhibitory factor receptor complex	12	0.000375501186739595	0.087	1	Cellular Component	GO:0035692	macrophage migration inhibitory factor receptor complex	9.71123758809298e-06	0.000375501186739595	0	0	12	12
GO:1902531 regulation of intracellular signal transduction	1278	0.000384431341552774	9.385	0.417	Biological Process	GO:1902531	regulation of intracellular signal transduction	1.16553211183256e-05	0.000384431341552774	0	0	1278	3064
GO:0032009 early phagosome	24	0.00038446513736136	0.173	0.774	Cellular Component	GO:0032009	early phagosome	1.0198014253617e-05	0.00038446513736136	0	0	24	31
GO:0060124 positive regulation of growth hormone secretion	16	0.000411183462159993	0.118	0.889	Biological Process	GO:0060124	positive regulation of growth hormone secretion	1.25010299679769e-05	0.000411183462159993	0	0	16	18
GO:0003951 NAD+ kinase activity	39	0.000421045499581309	0.288	0.661	Molecular Function	GO:0003951	NAD+ kinase activity	1.12579010583238e-05	0.000421045499581309	0	0	39	59
GO:0016525 negative regulation of angiogenesis	111	0.000423009903233066	0.815	0.526	Biological Process	GO:0016525	negative regulation of angiogenesis	1.29313515262802e-05	0.000423009903233066	0	0	111	211
GO:1903037 regulation of leukocyte cell-cell adhesion	279	0.000423009903233066	2.049	0.466	Biological Process	GO:1903037	regulation of leukocyte cell-cell adhesion	1.29318338279942e-05	0.000423009903233066	0	0	279	599
GO:0046777 protein autophosphorylation	240	0.000423180525227692	1.763	0.473	Biological Process	GO:0046777	protein autophosphorylation	1.29726891681725e-05	0.000423180525227692	0	0	240	507
GO:1900102 negative regulation of endoplasmic reticulum unfolded protein response	14	0.000429667719840596	0.103	0.933	Biological Process	GO:1900102	negative regulation of endoplasmic reticulum unfolded protein response	1.32077410932978e-05	0.000429667719840596	0	0	14	15
GO:0016236 macroautophagy	251	0.000429934969861779	1.843	0.471	Biological Process	GO:0016236	macroautophagy	1.32521643059972e-05	0.000429934969861779	0	0	251	533
GO:1901186 positive regulation of ERBB signaling pathway	42	0.000439169212735828	0.308	0.646	Biological Process	GO:1901186	positive regulation of ERBB signaling pathway	1.3573783145869e-05	0.000439169212735828	0	0	42	65
GO:0009897 external side of plasma membrane	308	0.00045814155086206	2.225	0.462	Cellular Component	GO:0009897	external side of plasma membrane	1.24561031733054e-05	0.00045814155086206	0	0	308	666
GO:0010517 regulation of phospholipase activity	49	0.000458499482216923	0.36	0.62	Biological Process	GO:0010517	regulation of phospholipase activity	1.42544503053069e-05	0.000458499482216923	0	0	49	79
GO:0090504 epiboly	49	0.000458499482216923	0.36	0.62	Biological Process	GO:0090504	epiboly	1.42544503053069e-05	0.000458499482216923	0	0	49	79
GO:0032613 interleukin-10 production	46	0.000458499482216923	0.338	0.63	Biological Process	GO:0032613	interleukin-10 production	1.42870817264832e-05	0.000458499482216923	0	0	46	73
GO:0043124 negative regulation of I-kappaB kinase/NF-kappaB signaling	65	0.000481113208483076	0.477	0.58	Biological Process	GO:0043124	negative regulation of I-kappaB kinase/NF-kappaB signaling	1.50322553770609e-05	0.000481113208483076	0	0	65	112
GO:0010632 regulation of epithelial cell migration	234	0.000498413740806191	1.718	0.474	Biological Process	GO:0010632	regulation of epithelial cell migration	1.56149766471197e-05	0.000498413740806191	0	0	234	494
GO:0002573 myeloid leukocyte differentiation	192	0.000498413740806191	1.41	0.485	Biological Process	GO:0002573	myeloid leukocyte differentiation	1.56567563854396e-05	0.000498413740806191	0	0	192	396
GO:0050663 cytokine secretion	195	0.000501075559711417	1.432	0.484	Biological Process	GO:0050663	cytokine secretion	1.57825719498122e-05	0.000501075559711417	0	0	195	403
GO:0002694 regulation of leukocyte activation	411	0.000509753740981161	3.018	0.448	Biological Process	GO:0002694	regulation of leukocyte activation	1.61576755154674e-05	0.000509753740981161	0	0	411	917
GO:0009214 cyclic nucleotide catabolic process	19	0.000509753740981161	0.14	0.826	Biological Process	GO:0009214	cyclic nucleotide catabolic process	1.61847027412749e-05	0.000509753740981161	0	0	19	23
GO:0042447 hormone catabolic process	19	0.000509753740981161	0.14	0.826	Biological Process	GO:0042447	hormone catabolic process	1.61847027412749e-05	0.000509753740981161	0	0	19	23
GO:0043112 receptor metabolic process	172	0.000511288666816006	1.263	0.491	Biological Process	GO:0043112	receptor metabolic process	1.62764962149613e-05	0.000511288666816006	0	0	172	350
GO:1904035 regulation of epithelial cell apoptotic process	72	0.000516322706882167	0.529	0.567	Biological Process	GO:1904035	regulation of epithelial cell apoptotic process	1.64987098364402e-05	0.000516322706882167	0	0	72	127
GO:0001775 cell activation	683	0.000516322706882167	5.016	0.431	Biological Process	GO:0001775	cell activation	1.65684410169548e-05	0.000516322706882167	0	0	683	1583
GO:0007409 axonogenesis	420	0.000516322706882167	3.084	0.447	Biological Process	GO:0007409	axonogenesis	1.65830901762117e-05	0.000516322706882167	0	0	420	939
GO:0050864 regulation of B cell activation	140	0.000516322706882167	1.028	0.505	Biological Process	GO:0050864	regulation of B cell activation	1.66106850285488e-05	0.000516322706882167	0	0	140	277
GO:0051196 regulation of coenzyme metabolic process	62	0.000518779876882158	0.455	0.585	Biological Process	GO:0051196	regulation of coenzyme metabolic process	1.67334253702094e-05	0.000518779876882158	0	0	62	106
GO:0042098 T cell proliferation	168	0.000524272024326774	1.234	0.493	Biological Process	GO:0042098	T cell proliferation	1.6954729437551e-05	0.000524272024326774	0	0	168	341
GO:2000181 negative regulation of blood vessel morphogenesis	111	0.000524592898861646	0.815	0.524	Biological Process	GO:2000181	negative regulation of blood vessel morphogenesis	1.70092863451014e-05	0.000524592898861646	0	0	111	212
GO:0043227 membrane-bounded organelle	7952	0.000547739332864168	57.457	0.392	Cellular Component	GO:0043227	membrane-bounded organelle	1.52553395094795e-05	0.000547739332864168	0	0	7952	20300
GO:0004713 protein tyrosine kinase activity	153	0.000548851219104218	1.13	0.498	Molecular Function	GO:0004713	protein tyrosine kinase activity	1.48586058647867e-05	0.000548851219104218	0	0	153	307
GO:0044237 cellular metabolic process	7820	0.000571343493533942	57.428	0.391	Biological Process	GO:0044237	cellular metabolic process	1.85732346727389e-05	0.000571343493533942	0	0	7820	20016
GO:0043231 intracellular membrane-bounded organelle	7902	0.000572104787961772	57.095	0.392	Cellular Component	GO:0043231	intracellular membrane-bounded organelle	1.65503198873722e-05	0.000572104787961772	0	0	7902	20171
GO:0098589 membrane region	852	0.000572104787961772	6.156	0.427	Cellular Component	GO:0098589	membrane region	1.66927126460994e-05	0.000572104787961772	0	0	852	1997
GO:0016740 transferase activity	2131	0.000575467508112324	15.741	0.406	Molecular Function	GO:0016740	transferase activity	1.57715025619019e-05	0.000575467508112324	0	0	2131	5250
GO:0002819 regulation of adaptive immune response	156	0.000579736892061071	1.146	0.497	Biological Process	GO:0002819	regulation of adaptive immune response	1.88949113380187e-05	0.000579736892061071	0	0	156	314
GO:0000981 RNA polymerase II transcription factor activity, sequence-specific DNA binding	641	0.000583427974569323	4.735	0.432	Molecular Function	GO:0000981	RNA polymerase II transcription factor activity, sequence-specific DNA binding	1.61846664068362e-05	0.000583427974569323	0	0	641	1484
GO:0060249 anatomical structure homeostasis	337	0.000584449463141783	2.475	0.455	Biological Process	GO:0060249	anatomical structure homeostasis	1.90977254252158e-05	0.000584449463141783	0	0	337	740
GO:0008654 phospholipid biosynthetic process	159	0.000593426771312285	1.168	0.495	Biological Process	GO:0008654	phospholipid biosynthetic process	1.94410488496277e-05	0.000593426771312285	0	0	159	321
GO:0032800 receptor biosynthetic process	23	0.000598928956192583	0.169	0.767	Biological Process	GO:0032800	receptor biosynthetic process	1.98230655030895e-05	0.000598928956192583	0	0	23	30
GO:0048291 isotype switching to IgG isotypes	23	0.000598928956192583	0.169	0.767	Biological Process	GO:0048291	isotype switching to IgG isotypes	1.98230655030895e-05	0.000598928956192583	0	0	23	30
GO:0048302 regulation of isotype switching to IgG isotypes	23	0.000598928956192583	0.169	0.767	Biological Process	GO:0048302	regulation of isotype switching to IgG isotypes	1.98230655030895e-05	0.000598928956192583	0	0	23	30
GO:1902563 regulation of neutrophil activation	23	0.000598928956192583	0.169	0.767	Biological Process	GO:1902563	regulation of neutrophil activation	1.98230655030895e-05	0.000598928956192583	0	0	23	30
GO:0009617 response to bacterium	423	0.000614085332948336	3.106	0.446	Biological Process	GO:0009617	response to bacterium	2.04014085004455e-05	0.000614085332948336	0	0	423	948
GO:0030813 positive regulation of nucleotide catabolic process	28	0.000614085332948336	0.206	0.718	Biological Process	GO:0030813	positive regulation of nucleotide catabolic process	2.05315712633055e-05	0.000614085332948336	0	0	28	39
GO:0051194 positive regulation of cofactor metabolic process	28	0.000614085332948336	0.206	0.718	Biological Process	GO:0051194	positive regulation of cofactor metabolic process	2.05315712633055e-05	0.000614085332948336	0	0	28	39
GO:0051197 positive regulation of coenzyme metabolic process	28	0.000614085332948336	0.206	0.718	Biological Process	GO:0051197	positive regulation of coenzyme metabolic process	2.05315712633055e-05	0.000614085332948336	0	0	28	39
GO:1901699 cellular response to nitrogen compound	460	0.000615832711869503	3.378	0.443	Biological Process	GO:1901699	cellular response to nitrogen compound	2.06418577837344e-05	0.000615832711869503	0	0	460	1038
GO:0032963 collagen metabolic process	66	0.000634404685852809	0.485	0.574	Biological Process	GO:0032963	collagen metabolic process	2.13712206788886e-05	0.000634404685852809	0	0	66	115
GO:0044259 multicellular organismal macromolecule metabolic process	66	0.000634404685852809	0.485	0.574	Biological Process	GO:0044259	multicellular organismal macromolecule metabolic process	2.13712206788886e-05	0.000634404685852809	0	0	66	115
GO:0046834 lipid phosphorylation	97	0.000657476780248621	0.712	0.533	Biological Process	GO:0046834	lipid phosphorylation	2.22038225433466e-05	0.000657476780248621	0	0	97	182
GO:0043495 protein anchor	23	0.000661710271955707	0.17	0.767	Molecular Function	GO:0043495	protein anchor	1.85774274212164e-05	0.000661710271955707	0	0	23	30
GO:0048006 antigen processing and presentation, endogenous lipid antigen via MHC class Ib	17	0.000668077694392511	0.125	0.85	Biological Process	GO:0048006	antigen processing and presentation, endogenous lipid antigen via MHC class Ib	2.26743566481541e-05	0.000668077694392511	0	0	17	20
GO:0048570 notochord morphogenesis	17	0.000668077694392511	0.125	0.85	Biological Process	GO:0048570	notochord morphogenesis	2.26743566481541e-05	0.000668077694392511	0	0	17	20
GO:0042063 gliogenesis	236	0.000675131446539792	1.733	0.471	Biological Process	GO:0042063	gliogenesis	2.29706168436985e-05	0.000675131446539792	0	0	236	501
GO:0035725 sodium ion transmembrane transport	142	0.000681330227259718	1.043	0.502	Biological Process	GO:0035725	sodium ion transmembrane transport	2.3238903658429e-05	0.000681330227259718	0	0	142	283
GO:0030513 positive regulation of BMP signaling pathway	48	0.000686568228961917	0.353	0.615	Biological Process	GO:0030513	positive regulation of BMP signaling pathway	2.34753832708892e-05	0.000686568228961917	0	0	48	78
GO:0098805 whole membrane	1347	0.000689087110518532	9.733	0.416	Cellular Component	GO:0098805	whole membrane	2.05629442793992e-05	0.000689087110518532	0	0	1347	3238
GO:0030890 positive regulation of B cell proliferation	47	0.00069107821298583	0.345	0.618	Biological Process	GO:0030890	positive regulation of B cell proliferation	2.36877911980152e-05	0.00069107821298583	0	0	47	76
GO:0005543 phospholipid binding	489	0.000703387335268844	3.612	0.44	Molecular Function	GO:0005543	phospholipid binding	1.99825947519558e-05	0.000703387335268844	0	0	489	1112
GO:0008582 regulation of synaptic growth at neuromuscular junction	11	0.000709959632483492	0.081	1	Biological Process	GO:0008582	regulation of synaptic growth at neuromuscular junction	2.46937281636923e-05	0.000709959632483492	0	0	11	11
GO:0038044 transforming growth factor-beta secretion	11	0.000709959632483492	0.081	1	Biological Process	GO:0038044	transforming growth factor-beta secretion	2.46937281636923e-05	0.000709959632483492	0	0	11	11
GO:0038116 chemokine (C-C motif) ligand 21 signaling pathway	11	0.000709959632483492	0.081	1	Biological Process	GO:0038116	chemokine (C-C motif) ligand 21 signaling pathway	2.46937281636923e-05	0.000709959632483492	0	0	11	11
GO:0072513 positive regulation of secondary heart field cardioblast proliferation	11	0.000709959632483492	0.081	1	Biological Process	GO:0072513	positive regulation of secondary heart field cardioblast proliferation	2.46937281636923e-05	0.000709959632483492	0	0	11	11
GO:1900623 regulation of monocyte aggregation	11	0.000709959632483492	0.081	1	Biological Process	GO:1900623	regulation of monocyte aggregation	2.46937281636923e-05	0.000709959632483492	0	0	11	11
GO:1900625 positive regulation of monocyte aggregation	11	0.000709959632483492	0.081	1	Biological Process	GO:1900625	positive regulation of monocyte aggregation	2.46937281636923e-05	0.000709959632483492	0	0	11	11
GO:0044275 cellular carbohydrate catabolic process	71	0.00071257934346813	0.521	0.563	Biological Process	GO:0044275	cellular carbohydrate catabolic process	2.48448583624563e-05	0.00071257934346813	0	0	71	126
GO:0051193 regulation of cofactor metabolic process	62	0.000715986231321672	0.455	0.579	Biological Process	GO:0051193	regulation of cofactor metabolic process	2.50407567360147e-05	0.000715986231321672	0	0	62	107
GO:0009991 response to extracellular stimulus	364	0.000715986231321672	2.673	0.451	Biological Process	GO:0009991	response to extracellular stimulus	2.50842405448725e-05	0.000715986231321672	0	0	364	807
GO:0002377 immunoglobulin production	133	0.000728594941809731	0.977	0.506	Biological Process	GO:0002377	immunoglobulin production	2.5653662430585e-05	0.000728594941809731	0	0	133	263
GO:0002250 adaptive immune response	267	0.000728594941809731	1.961	0.464	Biological Process	GO:0002250	adaptive immune response	2.56907642824804e-05	0.000728594941809731	0	0	267	575
GO:0032733 positive regulation of interleukin-10 production	30	0.000728594941809731	0.22	0.698	Biological Process	GO:0032733	positive regulation of interleukin-10 production	2.57100623731074e-05	0.000728594941809731	0	0	30	43
GO:0051591 response to cAMP	61	0.00073332967588772	0.448	0.581	Biological Process	GO:0051591	response to cAMP	2.59971194298693e-05	0.00073332967588772	0	0	61	105
GO:0007015 actin filament organization	453	0.00073332967588772	3.327	0.443	Biological Process	GO:0007015	actin filament organization	2.60006563541124e-05	0.00073332967588772	0	0	453	1023
GO:0042981 regulation of apoptotic process	1011	0.00073676329067747	7.425	0.42	Biological Process	GO:0042981	regulation of apoptotic process	2.6184445735716e-05	0.00073676329067747	0	0	1011	2405
GO:0030883 endogenous lipid antigen binding	17	0.000740077957304802	0.126	0.85	Molecular Function	GO:0030883	endogenous lipid antigen binding	2.15196464858014e-05	0.000740077957304802	0	0	17	20
GO:0030884 exogenous lipid antigen binding	17	0.000740077957304802	0.126	0.85	Molecular Function	GO:0030884	exogenous lipid antigen binding	2.15196464858014e-05	0.000740077957304802	0	0	17	20
GO:0017124 SH3 domain binding	117	0.000740846475984577	0.864	0.515	Molecular Function	GO:0017124	SH3 domain binding	2.17896022348405e-05	0.000740846475984577	0	0	117	227
GO:0000381 regulation of alternative mRNA splicing, via spliceosome	94	0.000741736962992444	0.69	0.534	Biological Process	GO:0000381	regulation of alternative mRNA splicing, via spliceosome	2.64236765492508e-05	0.000741736962992444	0	0	94	176
GO:0019220 regulation of phosphate metabolic process	1401	0.000747946559865057	10.289	0.414	Biological Process	GO:0019220	regulation of phosphate metabolic process	2.6707877832473e-05	0.000747946559865057	0	0	1401	3387
GO:0061564 axon development	452	0.000762922757753397	3.319	0.443	Biological Process	GO:0061564	axon development	2.73069034904155e-05	0.000762922757753397	0	0	452	1021
GO:0030424 axon	404	0.000782717253821829	2.919	0.448	Cellular Component	GO:0030424	axon	2.38759905011964e-05	0.000782717253821829	0	0	404	901
GO:0051249 regulation of lymphocyte activation	347	0.000790626202486815	2.548	0.452	Biological Process	GO:0051249	regulation of lymphocyte activation	2.83650633534936e-05	0.000790626202486815	0	0	347	767
GO:0070663 regulation of leukocyte proliferation	191	0.000815227784516784	1.403	0.481	Biological Process	GO:0070663	regulation of leukocyte proliferation	2.93163436069283e-05	0.000815227784516784	0	0	191	397
GO:1901575 organic substance catabolic process	1526	0.000818959381045358	11.207	0.412	Biological Process	GO:1901575	organic substance catabolic process	2.95195060710303e-05	0.000818959381045358	0	0	1526	3705
GO:0043471 regulation of cellular carbohydrate catabolic process	57	0.000827490262623515	0.419	0.588	Biological Process	GO:0043471	regulation of cellular carbohydrate catabolic process	2.98966921564332e-05	0.000827490262623515	0	0	57	97
GO:0005776 autophagosome	101	0.000850836923313681	0.73	0.529	Cellular Component	GO:0005776	autophagosome	2.6518126920254e-05	0.000850836923313681	0	0	101	191
GO:0051174 regulation of phosphorus metabolic process	1402	0.000858865785733055	10.296	0.413	Biological Process	GO:0051174	regulation of phosphorus metabolic process	3.11241922360149e-05	0.000858865785733055	0	0	1402	3392
GO:0031668 cellular response to extracellular stimulus	193	0.000858865785733055	1.417	0.48	Biological Process	GO:0031668	cellular response to extracellular stimulus	3.12200692930348e-05	0.000858865785733055	0	0	193	402
GO:0002456 T cell mediated immunity	114	0.000858865785733055	0.837	0.516	Biological Process	GO:0002456	T cell mediated immunity	3.12472645643153e-05	0.000858865785733055	0	0	114	221
GO:0000976 transcription regulatory region sequence-specific DNA binding	699	0.000881826823152542	5.163	0.428	Molecular Function	GO:0000976	transcription regulatory region sequence-specific DNA binding	2.62308112501926e-05	0.000881826823152542	0	0	699	1633
GO:0048260 positive regulation of receptor-mediated endocytosis	65	0.000893598943047101	0.477	0.57	Biological Process	GO:0048260	positive regulation of receptor-mediated endocytosis	3.25861834545557e-05	0.000893598943047101	0	0	65	114
GO:0071320 cellular response to cAMP	54	0.000896981523380987	0.397	0.593	Biological Process	GO:0071320	cellular response to cAMP	3.27850750503073e-05	0.000896981523380987	0	0	54	91
GO:0006733 oxidoreduction coenzyme metabolic process	157	0.000914873598883403	1.153	0.492	Biological Process	GO:0006733	oxidoreduction coenzyme metabolic process	3.35160868716759e-05	0.000914873598883403	0	0	157	319
GO:0086059 voltage-gated calcium channel activity involved SA node cell action potential	15	0.000928786615554585	0.111	0.882	Molecular Function	GO:0086059	voltage-gated calcium channel activity involved SA node cell action potential	2.79381000668157e-05	0.000928786615554585	0	0	15	17
GO:0002460 adaptive immune response based on somatic recombination of immune receptors built from immunoglobulin superfamily domains	232	0.000932155241448333	1.704	0.47	Biological Process	GO:0002460	adaptive immune response based on somatic recombination of immune receptors built from immunoglobulin superfamily domains	3.42276979342659e-05	0.000932155241448333	0	0	232	494
GO:2000351 regulation of endothelial cell apoptotic process	52	0.000940449478533284	0.382	0.598	Biological Process	GO:2000351	regulation of endothelial cell apoptotic process	3.46114554589056e-05	0.000940449478533284	0	0	52	87
GO:0002700 regulation of production of molecular mediator of immune response	128	0.000949011625760407	0.94	0.506	Biological Process	GO:0002700	regulation of production of molecular mediator of immune response	3.50064925116269e-05	0.000949011625760407	0	0	128	253
GO:0038180 nerve growth factor signaling pathway	18	0.000955597846118848	0.132	0.818	Biological Process	GO:0038180	nerve growth factor signaling pathway	3.53299186833564e-05	0.000955597846118848	0	0	18	22
GO:0042834 peptidoglycan binding	21	0.000979579352520614	0.155	0.778	Molecular Function	GO:0042834	peptidoglycan binding	2.97933559757272e-05	0.000979579352520614	0	0	21	27
GO:0044260 cellular macromolecule metabolic process	6459	0.000985813750435461	47.433	0.392	Biological Process	GO:0044260	cellular macromolecule metabolic process	3.65300699167595e-05	0.000985813750435461	0	0	6459	16463
GO:0008625 extrinsic apoptotic signaling pathway via death domain receptors	77	0.000985881572861054	0.565	0.55	Biological Process	GO:0008625	extrinsic apoptotic signaling pathway via death domain receptors	3.66156117257643e-05	0.000985881572861054	0	0	77	140
GO:0032101 regulation of response to external stimulus	656	0.000987762829740159	4.818	0.43	Biological Process	GO:0032101	regulation of response to external stimulus	3.67686685822091e-05	0.000987762829740159	0	0	656	1525
GO:0034113 heterotypic cell-cell adhesion	62	0.000991952465317392	0.455	0.574	Biological Process	GO:0034113	heterotypic cell-cell adhesion	3.7008164235776e-05	0.000991952465317392	0	0	62	108
GO:0051235 maintenance of location	332	0.000997614103301168	2.438	0.453	Biological Process	GO:0051235	maintenance of location	3.73034076019638e-05	0.000997614103301168	0	0	332	733
GO:0001678 cellular glucose homeostasis	93	0.00100047773612077	0.683	0.531	Biological Process	GO:0001678	cellular glucose homeostasis	3.74947441951948e-05	0.00100047773612077	0	0	93	175
GO:0047389 glycerophosphocholine phosphodiesterase activity	13	0.00100417505256445	0.096	0.929	Molecular Function	GO:0047389	glycerophosphocholine phosphodiesterase activity	3.10919656142444e-05	0.00100417505256445	0	0	13	14
GO:0004115 3',5'-cyclic-AMP phosphodiesterase activity	34	0.00100417505256445	0.251	0.667	Molecular Function	GO:0004115	3',5'-cyclic-AMP phosphodiesterase activity	3.12126603905395e-05	0.00100417505256445	0	0	34	51
GO:0045821 positive regulation of glycolytic process	27	0.00104053812202526	0.198	0.711	Biological Process	GO:0045821	positive regulation of glycolytic process	3.90837125166976e-05	0.00104053812202526	0	0	27	38
GO:0046835 carbohydrate phosphorylation	45	0.0010453751506147	0.33	0.616	Biological Process	GO:0046835	carbohydrate phosphorylation	3.93534354324382e-05	0.0010453751506147	0	0	45	73
GO:0030275 LRR domain binding	18	0.00105446873698292	0.133	0.818	Molecular Function	GO:0030275	LRR domain binding	3.34807921167704e-05	0.00105446873698292	0	0	18	22
GO:0071723 lipopeptide binding	18	0.00105446873698292	0.133	0.818	Molecular Function	GO:0071723	lipopeptide binding	3.34807921167704e-05	0.00105446873698292	0	0	18	22
GO:0048511 rhythmic process	221	0.00105593648586624	1.623	0.471	Biological Process	GO:0048511	rhythmic process	3.98399482624285e-05	0.00105593648586624	0	0	221	469
GO:0048008 platelet-derived growth factor receptor signaling pathway	68	0.00108290381341075	0.499	0.562	Biological Process	GO:0048008	platelet-derived growth factor receptor signaling pathway	4.09633558822391e-05	0.00108290381341075	0	0	68	121
GO:0018193 peptidyl-amino acid modification	1085	0.00108290381341075	7.968	0.418	Biological Process	GO:0018193	peptidyl-amino acid modification	4.10398110185982e-05	0.00108290381341075	0	0	1085	2597
GO:0033036 macromolecule localization	2358	0.00109420862196344	17.317	0.404	Biological Process	GO:0033036	macromolecule localization	4.15603914860628e-05	0.00109420862196344	0	0	2358	5832
GO:0048002 antigen processing and presentation of peptide antigen	59	0.00109650341904917	0.433	0.578	Biological Process	GO:0048002	antigen processing and presentation of peptide antigen	4.17398977101418e-05	0.00109650341904917	0	0	59	102
GO:0034593 phosphatidylinositol bisphosphate phosphatase activity	38	0.00109990436051973	0.281	0.644	Molecular Function	GO:0034593	phosphatidylinositol bisphosphate phosphatase activity	3.52910490006329e-05	0.00109990436051973	0	0	38	59
GO:0000221 vacuolar proton-transporting V-type ATPase, V1 domain	18	0.00111050217585304	0.13	0.818	Cellular Component	GO:0000221	vacuolar proton-transporting V-type ATPase, V1 domain	3.68203639208568e-05	0.00111050217585304	0	0	18	22
GO:0005583 fibrillar collagen trimer	18	0.00111050217585304	0.13	0.818	Cellular Component	GO:0005583	fibrillar collagen trimer	3.68203639208568e-05	0.00111050217585304	0	0	18	22
GO:0098643 banded collagen fibril	18	0.00111050217585304	0.13	0.818	Cellular Component	GO:0098643	banded collagen fibril	3.68203639208568e-05	0.00111050217585304	0	0	18	22
GO:0010605 negative regulation of macromolecule metabolic process	1994	0.00112112993739965	14.643	0.407	Biological Process	GO:0010605	negative regulation of macromolecule metabolic process	4.27717586021594e-05	0.00112112993739965	0	0	1994	4902
GO:0005522 profilin binding	27	0.00112329227258104	0.199	0.711	Molecular Function	GO:0005522	profilin binding	3.64168952006553e-05	0.00112329227258104	0	0	27	38
GO:0003159 morphogenesis of an endothelium	28	0.00113770925048849	0.206	0.7	Biological Process	GO:0003159	morphogenesis of an endothelium	4.35000841941867e-05	0.00113770925048849	0	0	28	40
GO:0044344 cellular response to fibroblast growth factor stimulus	85	0.00115400959846754	0.624	0.538	Biological Process	GO:0044344	cellular response to fibroblast growth factor stimulus	4.43177005980462e-05	0.00115400959846754	0	0	85	158
GO:0071774 response to fibroblast growth factor	85	0.00115400959846754	0.624	0.538	Biological Process	GO:0071774	response to fibroblast growth factor	4.43177005980462e-05	0.00115400959846754	0	0	85	158
GO:0030168 platelet activation	73	0.00117282405934554	0.536	0.553	Biological Process	GO:0030168	platelet activation	4.51390091899034e-05	0.00117282405934554	0	0	73	132
GO:0044706 multi-multicellular organism process	120	0.00117653301126784	0.881	0.508	Biological Process	GO:0044706	multi-multicellular organism process	4.53808421054969e-05	0.00117653301126784	0	0	120	236
GO:0090066 regulation of anatomical structure size	407	0.00117729346209322	2.989	0.444	Biological Process	GO:0090066	regulation of anatomical structure size	4.55093228146191e-05	0.00117729346209322	0	0	407	916
GO:0016241 regulation of macroautophagy	138	0.0012023026939507	1.013	0.498	Biological Process	GO:0016241	regulation of macroautophagy	4.65773319199362e-05	0.0012023026939507	0	0	138	277
GO:0001910 regulation of leukocyte mediated cytotoxicity	89	0.00122046053816938	0.654	0.533	Biological Process	GO:0001910	regulation of leukocyte mediated cytotoxicity	4.7383552980974e-05	0.00122046053816938	0	0	89	167
GO:0007033 vacuole organization	218	0.00122169237312297	1.601	0.471	Biological Process	GO:0007033	vacuole organization	4.75342661599133e-05	0.00122169237312297	0	0	218	463
GO:0019362 pyridine nucleotide metabolic process	134	0.00122579252527503	0.984	0.5	Biological Process	GO:0019362	pyridine nucleotide metabolic process	4.79002637466408e-05	0.00122579252527503	0	0	134	268
GO:0046496 nicotinamide nucleotide metabolic process	134	0.00122579252527503	0.984	0.5	Biological Process	GO:0046496	nicotinamide nucleotide metabolic process	4.79002637466408e-05	0.00122579252527503	0	0	134	268
GO:1903358 regulation of Golgi organization	23	0.00125108748681207	0.169	0.742	Biological Process	GO:1903358	regulation of Golgi organization	4.89940779322563e-05	0.00125108748681207	0	0	23	31
GO:0003690 double-stranded DNA binding	812	0.00125475438112236	5.998	0.423	Molecular Function	GO:0003690	double-stranded DNA binding	4.10982384191147e-05	0.00125475438112236	0	0	812	1920
GO:0002262 myeloid cell homeostasis	157	0.00128511614004716	1.153	0.489	Biological Process	GO:0002262	myeloid cell homeostasis	5.04349099934291e-05	0.00128511614004716	0	0	157	321
GO:0016198 axon choice point recognition	16	0.00129127692425071	0.118	0.842	Biological Process	GO:0016198	axon choice point recognition	5.08941890305989e-05	0.00129127692425071	0	0	16	19
GO:0061739 protein lipidation involved in autophagosome assembly	16	0.00129127692425071	0.118	0.842	Biological Process	GO:0061739	protein lipidation involved in autophagosome assembly	5.08941890305989e-05	0.00129127692425071	0	0	16	19
GO:0002252 immune effector process	537	0.00129355251475332	3.944	0.435	Biological Process	GO:0002252	immune effector process	5.10928187147806e-05	0.00129355251475332	0	0	537	1235
GO:0010595 positive regulation of endothelial cell migration	118	0.00129827320505425	0.867	0.509	Biological Process	GO:0010595	positive regulation of endothelial cell migration	5.13886143149316e-05	0.00129827320505425	0	0	118	232
GO:0051186 cofactor metabolic process	311	0.0013062047744499	2.284	0.454	Biological Process	GO:0051186	cofactor metabolic process	5.18125693756024e-05	0.0013062047744499	0	0	311	685
GO:1903053 regulation of extracellular matrix organization	52	0.00134233795397383	0.382	0.591	Biological Process	GO:1903053	regulation of extracellular matrix organization	5.33588945827562e-05	0.00134233795397383	0	0	52	88
GO:0015662 ATPase activity, coupled to transmembrane movement of ions, phosphorylative mechanism	54	0.00135683084050345	0.399	0.587	Molecular Function	GO:0015662	ATPase activity, coupled to transmembrane movement of ions, phosphorylative mechanism	4.48951381048934e-05	0.00135683084050345	0	0	54	92
GO:0033558 protein deacetylase activity	63	0.00137280505369668	0.465	0.568	Molecular Function	GO:0033558	protein deacetylase activity	4.58825218481512e-05	0.00137280505369668	0	0	63	111
GO:0006898 receptor-mediated endocytosis	243	0.00137657928721623	1.785	0.465	Biological Process	GO:0006898	receptor-mediated endocytosis	5.48359443197976e-05	0.00137657928721623	0	0	243	523
GO:0071407 cellular response to organic cyclic compound	403	0.00138782134874242	2.96	0.444	Biological Process	GO:0071407	cellular response to organic cyclic compound	5.55059744263822e-05	0.00138782134874242	0	0	403	908
GO:0007389 pattern specification process	382	0.00138782134874242	2.805	0.446	Biological Process	GO:0007389	pattern specification process	5.5550199191187e-05	0.00138782134874242	0	0	382	857
GO:0009892 negative regulation of metabolic process	2163	0.00138782134874242	15.885	0.405	Biological Process	GO:0009892	negative regulation of metabolic process	5.56344081186956e-05	0.00138782134874242	0	0	2163	5339
GO:0044262 cellular carbohydrate metabolic process	269	0.0013937554925706	1.975	0.46	Biological Process	GO:0044262	cellular carbohydrate metabolic process	5.5989672389774e-05	0.0013937554925706	0	0	269	585
GO:0098552 side of membrane	437	0.00141809601658246	3.158	0.443	Cellular Component	GO:0098552	side of membrane	4.79594806669135e-05	0.00141809601658246	0	0	437	987
GO:0035162 embryonic hemopoiesis	32	0.00142844078739435	0.235	0.667	Biological Process	GO:0035162	embryonic hemopoiesis	5.75314366665725e-05	0.00142844078739435	0	0	32	48
GO:1902043 positive regulation of extrinsic apoptotic signaling pathway via death domain receptors	24	0.00142844078739435	0.176	0.727	Biological Process	GO:1902043	positive regulation of extrinsic apoptotic signaling pathway via death domain receptors	5.76242146871009e-05	0.00142844078739435	0	0	24	33
GO:0021700 developmental maturation	234	0.00142844078739435	1.718	0.466	Biological Process	GO:0021700	developmental maturation	5.77439428961839e-05	0.00142844078739435	0	0	234	502
GO:0009743 response to carbohydrate	116	0.00143660765527096	0.852	0.509	Biological Process	GO:0009743	response to carbohydrate	5.81950717690192e-05	0.00143660765527096	0	0	116	228
GO:0044057 regulation of system process	350	0.00145336686906712	2.57	0.449	Biological Process	GO:0044057	regulation of system process	5.89963644004e-05	0.00145336686906712	0	0	350	780
GO:1903725 regulation of phospholipid metabolic process	85	0.00147026161924437	0.624	0.535	Biological Process	GO:1903725	regulation of phospholipid metabolic process	5.98059931021586e-05	0.00147026161924437	0	0	85	159
GO:0044819 mitotic G1/S transition checkpoint	33	0.00147232805804706	0.242	0.66	Biological Process	GO:0044819	mitotic G1/S transition checkpoint	6.00140458223664e-05	0.00147232805804706	0	0	33	50
GO:0001704 formation of primary germ layer	123	0.00147829398093973	0.903	0.504	Biological Process	GO:0001704	formation of primary germ layer	6.03817231561202e-05	0.00147829398093973	0	0	123	244
GO:0005452 inorganic anion exchanger activity	31	0.00149931502914045	0.229	0.674	Molecular Function	GO:0005452	inorganic anion exchanger activity	5.06119043927759e-05	0.00149931502914045	0	0	31	46
GO:0021537 telencephalon development	241	0.00150213179088747	1.77	0.464	Biological Process	GO:0021537	telencephalon development	6.14818974542116e-05	0.00150213179088747	0	0	241	519
GO:1901343 negative regulation of vasculature development	111	0.00151615052663592	0.815	0.512	Biological Process	GO:1901343	negative regulation of vasculature development	6.21833675654114e-05	0.00151615052663592	0	0	111	217
GO:0002065 columnar/cuboidal epithelial cell differentiation	160	0.00151723285357123	1.175	0.486	Biological Process	GO:0002065	columnar/cuboidal epithelial cell differentiation	6.23555358381976e-05	0.00151723285357123	0	0	160	329
GO:0006814 sodium ion transport	166	0.00154169468750642	1.219	0.484	Biological Process	GO:0006814	sodium ion transport	6.3518037798817e-05	0.00154169468750642	0	0	166	343
GO:0040007 growth	724	0.00154169468750642	5.317	0.426	Biological Process	GO:0040007	growth	6.36506411035321e-05	0.00154169468750642	0	0	724	1700
GO:0021983 pituitary gland development	35	0.00154169468750642	0.257	0.648	Biological Process	GO:0021983	pituitary gland development	6.37503866907238e-05	0.00154169468750642	0	0	35	54
GO:0008219 cell death	1319	0.00154493016832712	9.686	0.413	Biological Process	GO:0008219	cell death	6.44557321580435e-05	0.00154493016832712	0	0	1319	3194
GO:0016265 death	1319	0.00154493016832712	9.686	0.413	Biological Process	GO:0016265	death	6.44557321580435e-05	0.00154493016832712	0	0	1319	3194
GO:0006064 glucuronate catabolic process	10	0.00154493016832712	0.073	1	Biological Process	GO:0006064	glucuronate catabolic process	6.47949489495455e-05	0.00154493016832712	0	0	10	10
GO:0042839 D-glucuronate metabolic process	10	0.00154493016832712	0.073	1	Biological Process	GO:0042839	D-glucuronate metabolic process	6.47949489495455e-05	0.00154493016832712	0	0	10	10
GO:0042840 D-glucuronate catabolic process	10	0.00154493016832712	0.073	1	Biological Process	GO:0042840	D-glucuronate catabolic process	6.47949489495455e-05	0.00154493016832712	0	0	10	10
GO:0090119 vesicle-mediated cholesterol transport	10	0.00154493016832712	0.073	1	Biological Process	GO:0090119	vesicle-mediated cholesterol transport	6.47949489495455e-05	0.00154493016832712	0	0	10	10
GO:1903416 response to glycoside	10	0.00154493016832712	0.073	1	Biological Process	GO:1903416	response to glycoside	6.47949489495455e-05	0.00154493016832712	0	0	10	10
GO:0060020 Bergmann glial cell differentiation	20	0.0015504276462234	0.147	0.769	Biological Process	GO:0060020	Bergmann glial cell differentiation	6.5156088551918e-05	0.0015504276462234	0	0	20	26
GO:0007623 circadian rhythm	156	0.00155605503456486	1.146	0.487	Biological Process	GO:0007623	circadian rhythm	6.55236244974257e-05	0.00155605503456486	0	0	156	320
GO:0010543 regulation of platelet activation	38	0.00157719367391787	0.279	0.633	Biological Process	GO:0010543	regulation of platelet activation	6.65465749227602e-05	0.00157719367391787	0	0	38	60
GO:0043470 regulation of carbohydrate catabolic process	57	0.00158193782280952	0.419	0.576	Biological Process	GO:0043470	regulation of carbohydrate catabolic process	6.68799719597758e-05	0.00158193782280952	0	0	57	99
GO:0019870 potassium channel inhibitor activity	24	0.00158481914608458	0.177	0.727	Molecular Function	GO:0019870	potassium channel inhibitor activity	5.40279254347015e-05	0.00158481914608458	0	0	24	33
GO:0006952 defense response	918	0.00159227650730929	6.742	0.42	Biological Process	GO:0006952	defense response	6.74511607863041e-05	0.00159227650730929	0	0	918	2185
GO:0016191 synaptic vesicle uncoating	14	0.00160302747127883	0.103	0.875	Biological Process	GO:0016191	synaptic vesicle uncoating	6.81765936496385e-05	0.00160302747127883	0	0	14	16
GO:0031048 chromatin silencing by small RNA	14	0.00160302747127883	0.103	0.875	Biological Process	GO:0031048	chromatin silencing by small RNA	6.81765936496385e-05	0.00160302747127883	0	0	14	16
GO:0060627 regulation of vesicle-mediated transport	453	0.00163202329108927	3.327	0.439	Biological Process	GO:0060627	regulation of vesicle-mediated transport	6.95472280016144e-05	0.00163202329108927	0	0	453	1032
GO:1901652 response to peptide	288	0.00163272505662244	2.115	0.456	Biological Process	GO:1901652	response to peptide	6.97146373343083e-05	0.00163272505662244	0	0	288	632
GO:0003013 circulatory system process	322	0.00168569638795074	2.365	0.451	Biological Process	GO:0003013	circulatory system process	7.2118390186877e-05	0.00168569638795074	0	0	322	714
GO:0031341 regulation of cell killing	96	0.00168599142381537	0.705	0.522	Biological Process	GO:0031341	regulation of cell killing	7.22984198584453e-05	0.00168599142381537	0	0	96	184
GO:0072577 endothelial cell apoptotic process	55	0.00168599142381537	0.404	0.579	Biological Process	GO:0072577	endothelial cell apoptotic process	7.24149929380025e-05	0.00168599142381537	0	0	55	95
GO:0090330 regulation of platelet aggregation	26	0.00171221530841457	0.191	0.703	Biological Process	GO:0090330	regulation of platelet aggregation	7.36855333164768e-05	0.00171221530841457	0	0	26	37
GO:0043679 axon terminus	76	0.00171870296169166	0.549	0.547	Cellular Component	GO:0043679	axon terminus	5.92656193686781e-05	0.00171870296169166	0	0	76	139
GO:0010857 calcium-dependent protein kinase activity	36	0.00172254744838824	0.266	0.643	Molecular Function	GO:0010857	calcium-dependent protein kinase activity	5.9828553197069e-05	0.00172254744838824	0	0	36	56
GO:0016709 oxidoreductase activity, acting on paired donors, with incorporation or reduction of molecular oxygen, NAD(P)H as one donor, and incorporation of one atom of oxygen	57	0.00172254744838824	0.421	0.576	Molecular Function	GO:0016709	oxidoreductase activity, acting on paired donors, with incorporation or reduction of molecular oxygen, NAD(P)H as one donor, and incorporation of one atom of oxygen	5.98746439279335e-05	0.00172254744838824	0	0	57	99
GO:0031010 ISWI-type complex	24	0.00172280316851778	0.173	0.727	Cellular Component	GO:0031010	ISWI-type complex	6.05494482303996e-05	0.00172280316851778	0	0	24	33
GO:0001938 positive regulation of endothelial cell proliferation	63	0.00172474347572683	0.463	0.562	Biological Process	GO:0001938	positive regulation of endothelial cell proliferation	7.43699393272811e-05	0.00172474347572683	0	0	63	112
GO:0022804 active transmembrane transporter activity	341	0.00174289710552032	2.519	0.448	Molecular Function	GO:0022804	active transmembrane transporter activity	6.11762257007131e-05	0.00174289710552032	0	0	341	761
GO:0003872 6-phosphofructokinase activity	10	0.00174289710552032	0.074	1	Molecular Function	GO:0003872	6-phosphofructokinase activity	6.26232097522349e-05	0.00174289710552032	0	0	10	10
GO:0008890 glycine C-acetyltransferase activity	10	0.00174289710552032	0.074	1	Molecular Function	GO:0008890	glycine C-acetyltransferase activity	6.26232097522349e-05	0.00174289710552032	0	0	10	10
GO:0003823 antigen binding	55	0.00174289710552032	0.406	0.579	Molecular Function	GO:0003823	antigen binding	6.50083782004547e-05	0.00174289710552032	0	0	55	95
GO:0004340 glucokinase activity	14	0.00174289710552032	0.103	0.875	Molecular Function	GO:0004340	glucokinase activity	6.5242137639798e-05	0.00174289710552032	0	0	14	16
GO:0004396 hexokinase activity	14	0.00174289710552032	0.103	0.875	Molecular Function	GO:0004396	hexokinase activity	6.5242137639798e-05	0.00174289710552032	0	0	14	16
GO:0008865 fructokinase activity	14	0.00174289710552032	0.103	0.875	Molecular Function	GO:0008865	fructokinase activity	6.5242137639798e-05	0.00174289710552032	0	0	14	16
GO:0019158 mannokinase activity	14	0.00174289710552032	0.103	0.875	Molecular Function	GO:0019158	mannokinase activity	6.5242137639798e-05	0.00174289710552032	0	0	14	16
GO:0007296 vitellogenesis	17	0.00176583952663792	0.125	0.81	Biological Process	GO:0007296	vitellogenesis	7.64394068293658e-05	0.00176583952663792	0	0	17	21
GO:0021527 spinal cord association neuron differentiation	17	0.00176583952663792	0.125	0.81	Biological Process	GO:0021527	spinal cord association neuron differentiation	7.64394068293658e-05	0.00176583952663792	0	0	17	21
GO:0005912 adherens junction	341	0.00178497628607448	2.464	0.45	Cellular Component	GO:0005912	adherens junction	6.39182489708369e-05	0.00178497628607448	0	0	341	757
GO:0009912 auditory receptor cell fate commitment	12	0.0018213754885129	0.088	0.923	Biological Process	GO:0009912	auditory receptor cell fate commitment	7.93036152569624e-05	0.0018213754885129	0	0	12	13
GO:0042271 susceptibility to natural killer cell mediated cytotoxicity	12	0.0018213754885129	0.088	0.923	Biological Process	GO:0042271	susceptibility to natural killer cell mediated cytotoxicity	7.93036152569624e-05	0.0018213754885129	0	0	12	13
GO:0060120 inner ear receptor cell fate commitment	12	0.0018213754885129	0.088	0.923	Biological Process	GO:0060120	inner ear receptor cell fate commitment	7.93036152569624e-05	0.0018213754885129	0	0	12	13
GO:0002244 hematopoietic progenitor cell differentiation	156	0.00182899298152328	1.146	0.486	Biological Process	GO:0002244	hematopoietic progenitor cell differentiation	7.97893182102962e-05	0.00182899298152328	0	0	156	321
GO:0030145 manganese ion binding	62	0.0018396388033399	0.458	0.564	Molecular Function	GO:0030145	manganese ion binding	6.9478337158225e-05	0.0018396388033399	0	0	62	110
GO:0031175 neuron projection development	805	0.00187213887045269	5.912	0.423	Biological Process	GO:0031175	neuron projection development	8.19563014133659e-05	0.00187213887045269	0	0	805	1905
GO:0098609 cell-cell adhesion	732	0.00187213887045269	5.376	0.425	Biological Process	GO:0098609	cell-cell adhesion	8.19868799591881e-05	0.00187213887045269	0	0	732	1723
GO:0048812 neuron projection morphogenesis	580	0.00187452982708983	4.259	0.431	Biological Process	GO:0048812	neuron projection morphogenesis	8.2249455946926e-05	0.00187452982708983	0	0	580	1346
GO:1902582 single-organism intracellular transport	1459	0.00189749086979181	10.715	0.411	Biological Process	GO:1902582	single-organism intracellular transport	8.34167284850366e-05	0.00189749086979181	0	0	1459	3553
GO:0004867 serine-type endopeptidase inhibitor activity	74	0.00189938760251787	0.547	0.544	Molecular Function	GO:0004867	serine-type endopeptidase inhibitor activity	7.23697148018171e-05	0.00189938760251787	0	0	74	136
GO:0072523 purine-containing compound catabolic process	50	0.00196866749169755	0.367	0.588	Biological Process	GO:0072523	purine-containing compound catabolic process	8.67115629238521e-05	0.00196866749169755	0	0	50	85
GO:0002020 protease binding	113	0.00197062797032	0.835	0.507	Molecular Function	GO:0002020	protease binding	7.57427194474599e-05	0.00197062797032	0	0	113	223
GO:0006508 proteolysis	1450	0.00198183027004553	10.648	0.411	Biological Process	GO:0006508	proteolysis	8.74582332410188e-05	0.00198183027004553	0	0	1450	3531
GO:0035270 endocrine system development	97	0.00200376845810811	0.712	0.519	Biological Process	GO:0035270	endocrine system development	8.87154249112111e-05	0.00200376845810811	0	0	97	187
GO:1903706 regulation of hemopoiesis	296	0.00200376845810811	2.174	0.453	Biological Process	GO:1903706	regulation of hemopoiesis	8.8763871396738e-05	0.00200376845810811	0	0	296	653
GO:0034754 cellular hormone metabolic process	88	0.00200416755385489	0.646	0.527	Biological Process	GO:0034754	cellular hormone metabolic process	8.91191231628248e-05	0.00200416755385489	0	0	88	167
GO:0055072 iron ion homeostasis	88	0.00200416755385489	0.646	0.527	Biological Process	GO:0055072	iron ion homeostasis	8.91191231628248e-05	0.00200416755385489	0	0	88	167
GO:0001894 tissue homeostasis	175	0.00208440306483093	1.285	0.478	Biological Process	GO:0001894	tissue homeostasis	9.28624912662594e-05	0.00208440306483093	0	0	175	366
GO:0043565 sequence-specific DNA binding	947	0.00212377487775096	6.995	0.418	Molecular Function	GO:0043565	sequence-specific DNA binding	8.23388655812539e-05	0.00212377487775096	0	0	947	2268
GO:0032970 regulation of actin filament-based process	371	0.00215545086443795	2.725	0.444	Biological Process	GO:0032970	regulation of actin filament-based process	9.63887670579061e-05	0.00215545086443795	0	0	371	835
GO:0060525 prostate glandular acinus development	22	0.00215545086443795	0.162	0.733	Biological Process	GO:0060525	prostate glandular acinus development	9.63908041954315e-05	0.00215545086443795	0	0	22	30
GO:0071604 transforming growth factor beta production	46	0.00217868224997222	0.338	0.597	Biological Process	GO:0071604	transforming growth factor beta production	9.77044050190906e-05	0.00217868224997222	0	0	46	77
GO:0071702 organic substance transport	1910	0.00217868224997222	14.027	0.406	Biological Process	GO:0071702	organic substance transport	9.78793753836639e-05	0.00217868224997222	0	0	1910	4704
GO:0070555 response to interleukin-1	91	0.00217868224997222	0.668	0.523	Biological Process	GO:0070555	response to interleukin-1	9.798015171679e-05	0.00217868224997222	0	0	91	174
GO:0005178 integrin binding	129	0.00218169040980684	0.953	0.496	Molecular Function	GO:0005178	integrin binding	8.53134284583558e-05	0.00218169040980684	0	0	129	260
GO:0045744 negative regulation of G-protein coupled receptor protein signaling pathway	45	0.00222041456970665	0.33	0.6	Biological Process	GO:0045744	negative regulation of G-protein coupled receptor protein signaling pathway	0.000100223272029714	0.00222041456970665	0	0	45	75
GO:1902532 negative regulation of intracellular signal transduction	443	0.00222041456970665	3.253	0.438	Biological Process	GO:1902532	negative regulation of intracellular signal transduction	0.000100230942341483	0.00222041456970665	0	0	443	1011
GO:0001776 leukocyte homeostasis	81	0.0022424079928961	0.595	0.533	Biological Process	GO:0001776	leukocyte homeostasis	0.000101412589875796	0.0022424079928961	0	0	81	152
GO:0007010 cytoskeleton organization	1376	0.00224498498050066	10.105	0.411	Biological Process	GO:0007010	cytoskeleton organization	0.000101718201070352	0.00224498498050066	0	0	1376	3346
GO:0014070 response to organic cyclic compound	517	0.0022694004686199	3.797	0.433	Biological Process	GO:0014070	response to organic cyclic compound	0.000103015567844545	0.0022694004686199	0	0	517	1193
GO:0005639 integral component of nuclear inner membrane	21	0.00227801551290766	0.152	0.75	Cellular Component	GO:0005639	integral component of nuclear inner membrane	8.45947405323798e-05	0.00227801551290766	0	0	21	28
GO:0031229 intrinsic component of nuclear inner membrane	21	0.00227801551290766	0.152	0.75	Cellular Component	GO:0031229	intrinsic component of nuclear inner membrane	8.45947405323798e-05	0.00227801551290766	0	0	21	28
GO:0071636 positive regulation of transforming growth factor beta production	18	0.00228816361033783	0.132	0.783	Biological Process	GO:0071636	positive regulation of transforming growth factor beta production	0.00010425269607485	0.00228816361033783	0	0	18	23
GO:1903011 negative regulation of bone development	18	0.00228816361033783	0.132	0.783	Biological Process	GO:1903011	negative regulation of bone development	0.00010425269607485	0.00228816361033783	0	0	18	23
GO:0048839 inner ear development	170	0.00229846021862414	1.248	0.479	Biological Process	GO:0048839	inner ear development	0.000104915398222527	0.00229846021862414	0	0	170	355
GO:0008443 phosphofructokinase activity	22	0.00230257479126	0.163	0.733	Molecular Function	GO:0008443	phosphofructokinase activity	9.08101020617245e-05	0.00230257479126	0	0	22	30
GO:0005783 endoplasmic reticulum	1071	0.00242140146068082	7.738	0.417	Cellular Component	GO:0005783	endoplasmic reticulum	9.15251215244078e-05	0.00242140146068082	0	0	1071	2567
GO:0006929 substrate-dependent cell migration	39	0.00242704039285571	0.286	0.619	Biological Process	GO:0006929	substrate-dependent cell migration	0.000111052122242056	0.00242704039285571	0	0	39	63
GO:0010875 positive regulation of cholesterol efflux	23	0.00242704039285571	0.169	0.719	Biological Process	GO:0010875	positive regulation of cholesterol efflux	0.00011119336143789	0.00242704039285571	0	0	23	32
GO:0030198 extracellular matrix organization	254	0.00243336673677155	1.865	0.458	Biological Process	GO:0030198	extracellular matrix organization	0.000111688131340786	0.00243336673677155	0	0	254	554
GO:0010573 vascular endothelial growth factor production	37	0.00243711546421191	0.272	0.627	Biological Process	GO:0010573	vascular endothelial growth factor production	0.000112065440749512	0.00243711546421191	0	0	37	59
GO:0019200 carbohydrate kinase activity	42	0.00245377042660848	0.31	0.609	Molecular Function	GO:0019200	carbohydrate kinase activity	9.75931419673829e-05	0.00245377042660848	0	0	42	69
GO:0009115 xanthine catabolic process	15	0.00245617400139397	0.11	0.833	Biological Process	GO:0009115	xanthine catabolic process	0.000113256963352727	0.00245617400139397	0	0	15	18
GO:0045321 leukocyte activation	602	0.00245617400139397	4.421	0.429	Biological Process	GO:0045321	leukocyte activation	0.000113355512275888	0.00245617400139397	0	0	602	1404
GO:0004683 calmodulin-dependent protein kinase activity	41	0.00247624574978014	0.303	0.612	Molecular Function	GO:0004683	calmodulin-dependent protein kinase activity	9.93146691088291e-05	0.00247624574978014	0	0	41	67
GO:0008593 regulation of Notch signaling pathway	97	0.00248825028370037	0.712	0.516	Biological Process	GO:0008593	regulation of Notch signaling pathway	0.000115045427467703	0.00248825028370037	0	0	97	188
GO:0051247 positive regulation of protein metabolic process	1325	0.00249822953743373	9.73	0.412	Biological Process	GO:0051247	positive regulation of protein metabolic process	0.000115717217920545	0.00249822953743373	0	0	1325	3219
GO:0007507 heart development	473	0.00250096229515531	3.474	0.436	Biological Process	GO:0007507	heart development	0.000116054423499291	0.00250096229515531	0	0	473	1086
GO:0009931 calcium-dependent protein serine/threonine kinase activity	35	0.00253681086849849	0.259	0.636	Molecular Function	GO:0009931	calcium-dependent protein serine/threonine kinase activity	0.000102591616005454	0.00253681086849849	0	0	35	55
GO:2000514 regulation of CD4-positive, alpha-beta T cell activation	52	0.0026031138279183	0.382	0.578	Biological Process	GO:2000514	regulation of CD4-positive, alpha-beta T cell activation	0.000121013881843599	0.0026031138279183	0	0	52	90
GO:0015294 solute:cation symporter activity	122	0.0026267922516187	0.901	0.498	Molecular Function	GO:0015294	solute:cation symporter activity	0.000107108507586056	0.0026267922516187	0	0	122	245
GO:0019216 regulation of lipid metabolic process	242	0.00263181963620517	1.777	0.46	Biological Process	GO:0019216	regulation of lipid metabolic process	0.000122570006638155	0.00263181963620517	0	0	242	526
GO:0016453 C-acetyltransferase activity	15	0.00263241439911527	0.111	0.833	Molecular Function	GO:0016453	C-acetyltransferase activity	0.000108217570551865	0.00263241439911527	0	0	15	18
GO:0031589 cell-substrate adhesion	326	0.00266103472940578	2.394	0.448	Biological Process	GO:0031589	cell-substrate adhesion	0.00012415472798474	0.00266103472940578	0	0	326	728
GO:1901028 regulation of mitochondrial outer membrane permeabilization involved in apoptotic signaling pathway	24	0.0026737770273899	0.176	0.706	Biological Process	GO:1901028	regulation of mitochondrial outer membrane permeabilization involved in apoptotic signaling pathway	0.000124974418915395	0.0026737770273899	0	0	24	34
GO:0006950 response to stress	2564	0.00269034134616109	18.829	0.402	Biological Process	GO:0006950	response to stress	0.000125975222205286	0.00269034134616109	0	0	2564	6385
GO:0080090 regulation of primary metabolic process	4473	0.00270383132923622	32.849	0.395	Biological Process	GO:0080090	regulation of primary metabolic process	0.000126834600840877	0.00270383132923622	0	0	4473	11320
GO:0002475 antigen processing and presentation via MHC class Ib	50	0.00278288134787799	0.367	0.581	Biological Process	GO:0002475	antigen processing and presentation via MHC class Ib	0.000130777142674408	0.00278288134787799	0	0	50	86
GO:0043933 macromolecular complex subunit organization	2134	0.00280708835206459	15.672	0.404	Biological Process	GO:0043933	macromolecular complex subunit organization	0.000132151119151432	0.00280708835206459	0	0	2134	5283
GO:0036363 transforming growth factor beta activation	19	0.00281132119764901	0.14	0.76	Biological Process	GO:0036363	transforming growth factor beta activation	0.00013282391711985	0.00281132119764901	0	0	19	25
GO:0048304 positive regulation of isotype switching to IgG isotypes	19	0.00281132119764901	0.14	0.76	Biological Process	GO:0048304	positive regulation of isotype switching to IgG isotypes	0.00013282391711985	0.00281132119764901	0	0	19	25
GO:0006875 cellular metal ion homeostasis	441	0.00286024391220053	3.239	0.437	Biological Process	GO:0006875	cellular metal ion homeostasis	0.000135376206725341	0.00286024391220053	0	0	441	1009
GO:1901654 response to ketone	76	0.00286517220242259	0.558	0.535	Biological Process	GO:1901654	response to ketone	0.000135850762166407	0.00286517220242259	0	0	76	142
GO:0048468 cell development	1787	0.00290962218202539	13.123	0.406	Biological Process	GO:0048468	cell development	0.00013820337802445	0.00290962218202539	0	0	1787	4397
GO:2000027 regulation of organ morphogenesis	143	0.00307598310651615	1.05	0.486	Biological Process	GO:2000027	regulation of organ morphogenesis	0.000146364363751189	0.00307598310651615	0	0	143	294
GO:0043062 extracellular structure organization	254	0.00310572923953405	1.865	0.457	Biological Process	GO:0043062	extracellular structure organization	0.000148041329760508	0.00310572923953405	0	0	254	556
GO:0061326 renal tubule development	97	0.00310721688063058	0.712	0.513	Biological Process	GO:0061326	renal tubule development	0.000148373923809798	0.00310721688063058	0	0	97	189
GO:0046488 phosphatidylinositol metabolic process	173	0.00312385039229511	1.27	0.475	Biological Process	GO:0046488	phosphatidylinositol metabolic process	0.000149431280345597	0.00312385039229511	0	0	173	364
GO:0000407 pre-autophagosomal structure	54	0.00314210939877138	0.39	0.574	Cellular Component	GO:0000407	pre-autophagosomal structure	0.000120850361491207	0.00314210939877138	0	0	54	94
GO:0055075 potassium ion homeostasis	45	0.00323750728245236	0.33	0.592	Biological Process	GO:0055075	potassium ion homeostasis	0.000155328341377476	0.00323750728245236	0	0	45	76
GO:0072073 kidney epithelium development	129	0.00323750728245236	0.947	0.492	Biological Process	GO:0072073	kidney epithelium development	0.00015541343700504	0.00323750728245236	0	0	129	262
GO:0006732 coenzyme metabolic process	278	0.00323876833134446	2.042	0.453	Biological Process	GO:0006732	coenzyme metabolic process	0.000156370140199534	0.00323876833134446	0	0	278	614
GO:0090101 negative regulation of transmembrane receptor protein serine/threonine kinase signaling pathway	104	0.00323876833134446	0.764	0.507	Biological Process	GO:0090101	negative regulation of transmembrane receptor protein serine/threonine kinase signaling pathway	0.000156544980931506	0.00323876833134446	0	0	104	205
GO:0048545 response to steroid hormone	258	0.00323876833134446	1.895	0.456	Biological Process	GO:0048545	response to steroid hormone	0.000156874084690753	0.00323876833134446	0	0	258	566
GO:0060287 epithelial cilium movement involved in determination of left/right asymmetry	13	0.00323876833134446	0.095	0.867	Biological Process	GO:0060287	epithelial cilium movement involved in determination of left/right asymmetry	0.00015745451170553	0.00323876833134446	0	0	13	15
GO:0072656 maintenance of protein location in mitochondrion	13	0.00323876833134446	0.095	0.867	Biological Process	GO:0072656	maintenance of protein location in mitochondrion	0.00015745451170553	0.00323876833134446	0	0	13	15
GO:0005977 glycogen metabolic process	68	0.00323876833134446	0.499	0.544	Biological Process	GO:0005977	glycogen metabolic process	0.00015765606329098	0.00323876833134446	0	0	68	125
GO:0006073 cellular glucan metabolic process	68	0.00323876833134446	0.499	0.544	Biological Process	GO:0006073	cellular glucan metabolic process	0.00015765606329098	0.00323876833134446	0	0	68	125
GO:0044042 glucan metabolic process	68	0.00323876833134446	0.499	0.544	Biological Process	GO:0044042	glucan metabolic process	0.00015765606329098	0.00323876833134446	0	0	68	125
GO:0045076 regulation of interleukin-2 biosynthetic process	27	0.00324738825246351	0.198	0.675	Biological Process	GO:0045076	regulation of interleukin-2 biosynthetic process	0.000158349149248473	0.00324738825246351	0	0	27	40
GO:0060546 negative regulation of necroptotic process	20	0.00329445919264684	0.147	0.741	Biological Process	GO:0060546	negative regulation of necroptotic process	0.000160921873988139	0.00329445919264684	0	0	20	27
GO:0034992 microtubule organizing center attachment site	24	0.00329562484059262	0.173	0.706	Cellular Component	GO:0034992	microtubule organizing center attachment site	0.000131125656787505	0.00329562484059262	0	0	24	34
GO:0034993 LINC complex	24	0.00329562484059262	0.173	0.706	Cellular Component	GO:0034993	LINC complex	0.000131125656787505	0.00329562484059262	0	0	24	34
GO:0033135 regulation of peptidyl-serine phosphorylation	135	0.00329655877983402	0.991	0.489	Biological Process	GO:0033135	regulation of peptidyl-serine phosphorylation	0.000161302059212023	0.00329655877983402	0	0	135	276
GO:0045995 regulation of embryonic development	118	0.00331956448738541	0.867	0.498	Biological Process	GO:0045995	regulation of embryonic development	0.000162707304333696	0.00331956448738541	0	0	118	237
GO:0007568 aging	138	0.00332987458798961	1.013	0.488	Biological Process	GO:0007568	aging	0.000163662996719245	0.00332987458798961	0	0	138	283
GO:0039689 negative stranded viral RNA replication	16	0.00332987458798961	0.118	0.8	Biological Process	GO:0039689	negative stranded viral RNA replication	0.000163773518560379	0.00332987458798961	0	0	16	20
GO:0032270 positive regulation of cellular protein metabolic process	1227	0.00336555718324947	9.011	0.412	Biological Process	GO:0032270	positive regulation of cellular protein metabolic process	0.000165811938032756	0.00336555718324947	0	0	1227	2977
GO:0021795 cerebral cortex cell migration	67	0.0033771679386939	0.492	0.545	Biological Process	GO:0021795	cerebral cortex cell migration	0.000166668385722977	0.0033771679386939	0	0	67	123
GO:0018107 peptidyl-threonine phosphorylation	121	0.00338708950897661	0.889	0.496	Biological Process	GO:0018107	peptidyl-threonine phosphorylation	0.000167653888281002	0.00338708950897661	0	0	121	244
GO:0002367 cytokine production involved in immune response	95	0.00338708950897661	0.698	0.514	Biological Process	GO:0002367	cytokine production involved in immune response	0.000168037133128887	0.00338708950897661	0	0	95	185
GO:0010891 negative regulation of sequestering of triglyceride	9	0.00338708950897661	0.066	1	Biological Process	GO:0010891	negative regulation of sequestering of triglyceride	0.000170010556455286	0.00338708950897661	0	0	9	9
GO:0051971 positive regulation of transmission of nerve impulse	9	0.00338708950897661	0.066	1	Biological Process	GO:0051971	positive regulation of transmission of nerve impulse	0.000170010556455286	0.00338708950897661	0	0	9	9
GO:0090215 regulation of 1-phosphatidylinositol-4-phosphate 5-kinase activity	9	0.00338708950897661	0.066	1	Biological Process	GO:0090215	regulation of 1-phosphatidylinositol-4-phosphate 5-kinase activity	0.000170010556455286	0.00338708950897661	0	0	9	9
GO:0090216 positive regulation of 1-phosphatidylinositol-4-phosphate 5-kinase activity	9	0.00338708950897661	0.066	1	Biological Process	GO:0090216	positive regulation of 1-phosphatidylinositol-4-phosphate 5-kinase activity	0.000170010556455286	0.00338708950897661	0	0	9	9
GO:0097022 lymphocyte migration into lymph node	9	0.00338708950897661	0.066	1	Biological Process	GO:0097022	lymphocyte migration into lymph node	0.000170010556455286	0.00338708950897661	0	0	9	9
GO:1902292 cell cycle DNA replication initiation	9	0.00338708950897661	0.066	1	Biological Process	GO:1902292	cell cycle DNA replication initiation	0.000170010556455286	0.00338708950897661	0	0	9	9
GO:1902315 nuclear cell cycle DNA replication initiation	9	0.00338708950897661	0.066	1	Biological Process	GO:1902315	nuclear cell cycle DNA replication initiation	0.000170010556455286	0.00338708950897661	0	0	9	9
GO:1902975 mitotic DNA replication initiation	9	0.00338708950897661	0.066	1	Biological Process	GO:1902975	mitotic DNA replication initiation	0.000170010556455286	0.00338708950897661	0	0	9	9
GO:0021799 cerebral cortex radially oriented cell migration	53	0.00339189237478617	0.389	0.57	Biological Process	GO:0021799	cerebral cortex radially oriented cell migration	0.000170537287160801	0.00339189237478617	0	0	53	93
GO:0043300 regulation of leukocyte degranulation	41	0.00343443614148893	0.301	0.603	Biological Process	GO:0043300	regulation of leukocyte degranulation	0.000172965539212597	0.00343443614148893	0	0	41	68
GO:0051657 maintenance of organelle location	29	0.00343640920099701	0.213	0.659	Biological Process	GO:0051657	maintenance of organelle location	0.000173354312901904	0.00343640920099701	0	0	29	44
GO:0030514 negative regulation of BMP signaling pathway	52	0.00352727789144539	0.382	0.571	Biological Process	GO:0030514	negative regulation of BMP signaling pathway	0.00017823536591437	0.00352727789144539	0	0	52	91
GO:0031667 response to nutrient levels	333	0.00353104299047391	2.445	0.445	Biological Process	GO:0031667	response to nutrient levels	0.000178722994549	0.00353104299047391	0	0	333	748
GO:0007589 body fluid secretion	71	0.00358029552113451	0.521	0.538	Biological Process	GO:0007589	body fluid secretion	0.000181517424938772	0.00358029552113451	0	0	71	132
GO:0031571 mitotic G1 DNA damage checkpoint	31	0.00359059140237976	0.228	0.646	Biological Process	GO:0031571	mitotic G1 DNA damage checkpoint	0.000182836742871658	0.00359059140237976	0	0	31	48
GO:0044783 G1 DNA damage checkpoint	31	0.00359059140237976	0.228	0.646	Biological Process	GO:0044783	G1 DNA damage checkpoint	0.000182836742871658	0.00359059140237976	0	0	31	48
GO:0044058 regulation of digestive system process	38	0.00359059140237976	0.279	0.613	Biological Process	GO:0044058	regulation of digestive system process	0.000182946589055058	0.00359059140237976	0	0	38	62
GO:0004677 DNA-dependent protein kinase activity	13	0.00364801062794025	0.096	0.867	Molecular Function	GO:0004677	DNA-dependent protein kinase activity	0.000151187606238165	0.00364801062794025	0	0	13	15
GO:0035767 endothelial cell chemotaxis	33	0.00365365323829643	0.242	0.635	Biological Process	GO:0035767	endothelial cell chemotaxis	0.00018745579189275	0.00365365323829643	0	0	33	52
GO:0060037 pharyngeal system development	33	0.00365365323829643	0.242	0.635	Biological Process	GO:0060037	pharyngeal system development	0.00018745579189275	0.00365365323829643	0	0	33	52
GO:0018210 peptidyl-threonine modification	126	0.00365365323829643	0.925	0.492	Biological Process	GO:0018210	peptidyl-threonine modification	0.000187462836604858	0.00365365323829643	0	0	126	256
GO:0046473 phosphatidic acid metabolic process	21	0.00365365323829643	0.154	0.724	Biological Process	GO:0046473	phosphatidic acid metabolic process	0.000187615441734543	0.00365365323829643	0	0	21	29
GO:0010574 regulation of vascular endothelial growth factor production	35	0.00365365323829643	0.257	0.625	Biological Process	GO:0010574	regulation of vascular endothelial growth factor production	0.000188005906063594	0.00365365323829643	0	0	35	56
GO:0090075 relaxation of muscle	35	0.00365365323829643	0.257	0.625	Biological Process	GO:0090075	relaxation of muscle	0.000188005906063594	0.00365365323829643	0	0	35	56
GO:0045017 glycerolipid biosynthetic process	151	0.00369260916479801	1.109	0.481	Biological Process	GO:0045017	glycerolipid biosynthetic process	0.000192349175497786	0.00369260916479801	0	0	151	314
GO:0042445 hormone metabolic process	154	0.00369260916479801	1.131	0.48	Biological Process	GO:0042445	hormone metabolic process	0.000192682081315791	0.00369260916479801	0	0	154	321
GO:0006710 androgen catabolic process	11	0.00369260916479801	0.081	0.917	Biological Process	GO:0006710	androgen catabolic process	0.000192809304545626	0.00369260916479801	0	0	11	12
GO:0009957 epidermal cell fate specification	11	0.00369260916479801	0.081	0.917	Biological Process	GO:0009957	epidermal cell fate specification	0.000192809304545626	0.00369260916479801	0	0	11	12
GO:0010936 negative regulation of macrophage cytokine production	11	0.00369260916479801	0.081	0.917	Biological Process	GO:0010936	negative regulation of macrophage cytokine production	0.000192809304545626	0.00369260916479801	0	0	11	12
GO:0031632 positive regulation of synaptic vesicle fusion to presynaptic membrane	11	0.00369260916479801	0.081	0.917	Biological Process	GO:0031632	positive regulation of synaptic vesicle fusion to presynaptic membrane	0.000192809304545626	0.00369260916479801	0	0	11	12
GO:0099502 calcium-dependent activation of synaptic vesicle fusion	11	0.00369260916479801	0.081	0.917	Biological Process	GO:0099502	calcium-dependent activation of synaptic vesicle fusion	0.000192809304545626	0.00369260916479801	0	0	11	12
GO:1904235 regulation of substrate-dependent cell migration, cell attachment to substrate	11	0.00369260916479801	0.081	0.917	Biological Process	GO:1904235	regulation of substrate-dependent cell migration, cell attachment to substrate	0.000192809304545626	0.00369260916479801	0	0	11	12
GO:1904237 positive regulation of substrate-dependent cell migration, cell attachment to substrate	11	0.00369260916479801	0.081	0.917	Biological Process	GO:1904237	positive regulation of substrate-dependent cell migration, cell attachment to substrate	0.000192809304545626	0.00369260916479801	0	0	11	12
GO:0072009 nephron epithelium development	104	0.00379398334978225	0.764	0.505	Biological Process	GO:0072009	nephron epithelium development	0.000198422070087146	0.00379398334978225	0	0	104	206
GO:0032028 myosin head/neck binding	9	0.00379463131371881	0.066	1	Molecular Function	GO:0032028	myosin head/neck binding	0.000164873686759173	0.00379463131371881	0	0	9	9
GO:0032034 myosin II head/neck binding	9	0.00379463131371881	0.066	1	Molecular Function	GO:0032034	myosin II head/neck binding	0.000164873686759173	0.00379463131371881	0	0	9	9
GO:0032038 myosin II heavy chain binding	9	0.00379463131371881	0.066	1	Molecular Function	GO:0032038	myosin II heavy chain binding	0.000164873686759173	0.00379463131371881	0	0	9	9
GO:0047325 inositol tetrakisphosphate 1-kinase activity	9	0.00379463131371881	0.066	1	Molecular Function	GO:0047325	inositol tetrakisphosphate 1-kinase activity	0.000164873686759173	0.00379463131371881	0	0	9	9
GO:0052725 inositol-1,3,4-trisphosphate 6-kinase activity	9	0.00379463131371881	0.066	1	Molecular Function	GO:0052725	inositol-1,3,4-trisphosphate 6-kinase activity	0.000164873686759173	0.00379463131371881	0	0	9	9
GO:0052726 inositol-1,3,4-trisphosphate 5-kinase activity	9	0.00379463131371881	0.066	1	Molecular Function	GO:0052726	inositol-1,3,4-trisphosphate 5-kinase activity	0.000164873686759173	0.00379463131371881	0	0	9	9
GO:0035137 hindlimb morphogenesis	49	0.00386431752445213	0.36	0.576	Biological Process	GO:0035137	hindlimb morphogenesis	0.000202425930622303	0.00386431752445213	0	0	49	85
GO:0046839 phospholipid dephosphorylation	57	0.00386443278313437	0.419	0.559	Biological Process	GO:0046839	phospholipid dephosphorylation	0.000202855613034721	0.00386443278313437	0	0	57	102
GO:0009306 protein secretion	430	0.00386443278313437	3.158	0.436	Biological Process	GO:0009306	protein secretion	0.000203082874909537	0.00386443278313437	0	0	430	986
GO:0001503 ossification	263	0.00390671138087391	1.931	0.453	Biological Process	GO:0001503	ossification	0.000205633704989573	0.00390671138087391	0	0	263	580
GO:0050680 negative regulation of epithelial cell proliferation	134	0.00397956043405332	0.984	0.487	Biological Process	GO:0050680	negative regulation of epithelial cell proliferation	0.000209803337688848	0.00397956043405332	0	0	134	275
GO:0042594 response to starvation	164	0.00408163049971055	1.204	0.475	Biological Process	GO:0042594	response to starvation	0.000215528240131254	0.00408163049971055	0	0	164	345
GO:0046930 pore complex	27	0.00412087401350338	0.195	0.675	Cellular Component	GO:0046930	pore complex	0.000166693179591317	0.00412087401350338	0	0	27	40
GO:0098655 cation transmembrane transport	664	0.00417136626775799	4.876	0.424	Biological Process	GO:0098655	cation transmembrane transport	0.000220617990243559	0.00417136626775799	0	0	664	1566
GO:0097285 cell-type specific apoptotic process	331	0.00419211702117609	2.431	0.444	Biological Process	GO:0097285	cell-type specific apoptotic process	0.000222068519986505	0.00419211702117609	0	0	331	745
GO:1990026 hippocampal mossy fiber expansion	9	0.00423377173496699	0.065	1	Cellular Component	GO:1990026	hippocampal mossy fiber expansion	0.000174067538175035	0.00423377173496699	0	0	9	9
GO:2001070 starch binding	11	0.00424936826071458	0.081	0.917	Molecular Function	GO:2001070	starch binding	0.000186051885746527	0.00424936826071458	0	0	11	12
GO:0003230 cardiac atrium development	46	0.00429336392623413	0.338	0.582	Biological Process	GO:0003230	cardiac atrium development	0.000227793437218082	0.00429336392623413	0	0	46	79
GO:0048708 astrocyte differentiation	61	0.00435649641788881	0.448	0.55	Biological Process	GO:0048708	astrocyte differentiation	0.000231509957864901	0.00435649641788881	0	0	61	111
GO:0032535 regulation of cellular component size	344	0.00435956783506194	2.526	0.443	Biological Process	GO:0032535	regulation of cellular component size	0.000232040329439039	0.00435956783506194	0	0	344	777
GO:0044087 regulation of cellular component biogenesis	818	0.00447793825804352	6.007	0.419	Biological Process	GO:0044087	regulation of cellular component biogenesis	0.000238717779799693	0.00447793825804352	0	0	818	1952
GO:0046914 transition metal ion binding	928	0.00450686275247343	6.855	0.416	Molecular Function	GO:0046914	transition metal ion binding	0.000199448446206941	0.00450686275247343	0	0	928	2233
GO:0004438 phosphatidylinositol-3-phosphatase activity	22	0.00450686275247343	0.163	0.71	Molecular Function	GO:0004438	phosphatidylinositol-3-phosphatase activity	0.000200338484652061	0.00450686275247343	0	0	22	31
GO:0033077 T cell differentiation in thymus	85	0.00451882848252753	0.624	0.518	Biological Process	GO:0033077	T cell differentiation in thymus	0.000241658757487366	0.00451882848252753	0	0	85	164
GO:0071594 thymocyte aggregation	85	0.00451882848252753	0.624	0.518	Biological Process	GO:0071594	thymocyte aggregation	0.000241658757487366	0.00451882848252753	0	0	85	164
GO:0042571 immunoglobulin complex, circulating	30	0.0045188894652549	0.217	0.652	Cellular Component	GO:0042571	immunoglobulin complex, circulating	0.000188786496227493	0.0045188894652549	0	0	30	46
GO:0061097 regulation of protein tyrosine kinase activity	97	0.00452467439322872	0.712	0.508	Biological Process	GO:0061097	regulation of protein tyrosine kinase activity	0.000242856322808914	0.00452467439322872	0	0	97	191
GO:0002718 regulation of cytokine production involved in immune response	76	0.00452467439322872	0.558	0.528	Biological Process	GO:0002718	regulation of cytokine production involved in immune response	0.000242982866864628	0.00452467439322872	0	0	76	144
GO:1903035 negative regulation of response to wounding	162	0.00452467439322872	1.19	0.475	Biological Process	GO:1903035	negative regulation of response to wounding	0.000243114558100044	0.00452467439322872	0	0	162	341
GO:0030038 contractile actin filament bundle assembly	108	0.00452565525389327	0.793	0.5	Biological Process	GO:0030038	contractile actin filament bundle assembly	0.000244231369401979	0.00452565525389327	0	0	108	216
GO:0043149 stress fiber assembly	108	0.00452565525389327	0.793	0.5	Biological Process	GO:0043149	stress fiber assembly	0.000244231369401979	0.00452565525389327	0	0	108	216
GO:0060191 regulation of lipase activity	60	0.00452565525389327	0.441	0.55	Biological Process	GO:0060191	regulation of lipase activity	0.000244310680288495	0.00452565525389327	0	0	60	109
GO:0035253 ciliary rootlet	21	0.00454504884647444	0.152	0.724	Cellular Component	GO:0035253	ciliary rootlet	0.000195907277865277	0.00454504884647444	0	0	21	29
GO:0044233 ER-mitochondrion membrane contact site	21	0.00454504884647444	0.152	0.724	Cellular Component	GO:0044233	ER-mitochondrion membrane contact site	0.000195907277865277	0.00454504884647444	0	0	21	29
GO:0019814 immunoglobulin complex	35	0.00456147080005406	0.253	0.625	Cellular Component	GO:0019814	immunoglobulin complex	0.000199639968702631	0.00456147080005406	0	0	35	56
GO:0003263 cardioblast proliferation	14	0.0045671934939981	0.103	0.824	Biological Process	GO:0003263	cardioblast proliferation	0.000249630164864811	0.0045671934939981	0	0	14	17
GO:0003264 regulation of cardioblast proliferation	14	0.0045671934939981	0.103	0.824	Biological Process	GO:0003264	regulation of cardioblast proliferation	0.000249630164864811	0.0045671934939981	0	0	14	17
GO:0003266 regulation of secondary heart field cardioblast proliferation	14	0.0045671934939981	0.103	0.824	Biological Process	GO:0003266	regulation of secondary heart field cardioblast proliferation	0.000249630164864811	0.0045671934939981	0	0	14	17
GO:0006567 threonine catabolic process	14	0.0045671934939981	0.103	0.824	Biological Process	GO:0006567	threonine catabolic process	0.000249630164864811	0.0045671934939981	0	0	14	17
GO:0014832 urinary bladder smooth muscle contraction	14	0.0045671934939981	0.103	0.824	Biological Process	GO:0014832	urinary bladder smooth muscle contraction	0.000249630164864811	0.0045671934939981	0	0	14	17
GO:0014848 urinary tract smooth muscle contraction	14	0.0045671934939981	0.103	0.824	Biological Process	GO:0014848	urinary tract smooth muscle contraction	0.000249630164864811	0.0045671934939981	0	0	14	17
GO:0061615 glycolytic process through fructose-6-phosphate	14	0.0045671934939981	0.103	0.824	Biological Process	GO:0061615	glycolytic process through fructose-6-phosphate	0.000249630164864811	0.0045671934939981	0	0	14	17
GO:2000302 positive regulation of synaptic vesicle exocytosis	14	0.0045671934939981	0.103	0.824	Biological Process	GO:2000302	positive regulation of synaptic vesicle exocytosis	0.000249630164864811	0.0045671934939981	0	0	14	17
GO:0008631 intrinsic apoptotic signaling pathway in response to oxidative stress	43	0.0046218430292159	0.316	0.589	Biological Process	GO:0008631	intrinsic apoptotic signaling pathway in response to oxidative stress	0.000253395638539629	0.0046218430292159	0	0	43	73
GO:0010259 multicellular organism aging	43	0.0046218430292159	0.316	0.589	Biological Process	GO:0010259	multicellular organism aging	0.000253395638539629	0.0046218430292159	0	0	43	73
GO:0051651 maintenance of location in cell	134	0.0046543921877299	0.984	0.486	Biological Process	GO:0051651	maintenance of location in cell	0.000255572149772604	0.0046543921877299	0	0	134	276
GO:0090092 regulation of transmembrane receptor protein serine/threonine kinase signaling pathway	200	0.0046641197461529	1.469	0.464	Biological Process	GO:0090092	regulation of transmembrane receptor protein serine/threonine kinase signaling pathway	0.000256499089964447	0.0046641197461529	0	0	200	431
GO:0016064 immunoglobulin mediated immune response	103	0.00483262777614963	0.756	0.502	Biological Process	GO:0016064	immunoglobulin mediated immune response	0.000266580023023245	0.00483262777614963	0	0	103	205
GO:0019724 B cell mediated immunity	103	0.00483262777614963	0.756	0.502	Biological Process	GO:0019724	B cell mediated immunity	0.000266580023023245	0.00483262777614963	0	0	103	205
GO:0060123 regulation of growth hormone secretion	18	0.00483977667271415	0.132	0.75	Biological Process	GO:0060123	regulation of growth hormone secretion	0.000267789563245174	0.00483977667271415	0	0	18	24
GO:1903209 positive regulation of oxidative stress-induced cell death	18	0.00483977667271415	0.132	0.75	Biological Process	GO:1903209	positive regulation of oxidative stress-induced cell death	0.000267789563245174	0.00483977667271415	0	0	18	24
GO:0002283 neutrophil activation involved in immune response	25	0.00488083400210276	0.184	0.676	Biological Process	GO:0002283	neutrophil activation involved in immune response	0.000270472357536097	0.00488083400210276	0	0	25	37
GO:0004697 protein kinase C activity	23	0.00489639832606258	0.17	0.697	Molecular Function	GO:0004697	protein kinase C activity	0.00022092706350884	0.00489639832606258	0	0	23	33
GO:0004698 calcium-dependent protein kinase C activity	23	0.00489639832606258	0.17	0.697	Molecular Function	GO:0004698	calcium-dependent protein kinase C activity	0.00022092706350884	0.00489639832606258	0	0	23	33
GO:1903708 positive regulation of hemopoiesis	163	0.00490802370719434	1.197	0.474	Biological Process	GO:1903708	positive regulation of hemopoiesis	0.000272392422354815	0.00490802370719434	0	0	163	344
GO:0015701 bicarbonate transport	40	0.00498933878313861	0.294	0.597	Biological Process	GO:0015701	bicarbonate transport	0.00027774574159126	0.00498933878313861	0	0	40	67
GO:1904036 negative regulation of epithelial cell apoptotic process	40	0.00498933878313861	0.294	0.597	Biological Process	GO:1904036	negative regulation of epithelial cell apoptotic process	0.00027774574159126	0.00498933878313861	0	0	40	67
GO:0033180 proton-transporting V-type ATPase, V1 domain	22	0.0049939038104583	0.159	0.71	Cellular Component	GO:0033180	proton-transporting V-type ATPase, V1 domain	0.00022187768919145	0.0049939038104583	0	0	22	31
GO:0006636 unsaturated fatty acid biosynthetic process	50	0.00508429613028355	0.367	0.568	Biological Process	GO:0006636	unsaturated fatty acid biosynthetic process	0.000284104349821419	0.00508429613028355	0	0	50	88
GO:0022010 central nervous system myelination	26	0.00508429613028355	0.191	0.667	Biological Process	GO:0022010	central nervous system myelination	0.000284316374474337	0.00508429613028355	0	0	26	39
GO:0032291 axon ensheathment in central nervous system	26	0.00508429613028355	0.191	0.667	Biological Process	GO:0032291	axon ensheathment in central nervous system	0.000284316374474337	0.00508429613028355	0	0	26	39
GO:0042802 identical protein binding	1347	0.0050894906231343	9.95	0.408	Molecular Function	GO:0042802	identical protein binding	0.000231340482869741	0.0050894906231343	0	0	1347	3298
GO:0007632 visual behavior	57	0.00510888848076492	0.419	0.553	Biological Process	GO:0007632	visual behavior	0.000286552107814506	0.00510888848076492	0	0	57	103
GO:0032007 negative regulation of TOR signaling	57	0.00510888848076492	0.419	0.553	Biological Process	GO:0032007	negative regulation of TOR signaling	0.000286552107814506	0.00510888848076492	0	0	57	103
GO:0052744 phosphatidylinositol monophosphate phosphatase activity	24	0.00516792337813913	0.177	0.686	Molecular Function	GO:0052744	phosphatidylinositol monophosphate phosphatase activity	0.000238901293299293	0.00516792337813913	0	0	24	35
GO:0030235 nitric-oxide synthase regulator activity	14	0.00516792337813913	0.103	0.824	Molecular Function	GO:0030235	nitric-oxide synthase regulator activity	0.000239327646313716	0.00516792337813913	0	0	14	17
GO:0017048 Rho GTPase binding	126	0.00516792337813913	0.931	0.488	Molecular Function	GO:0017048	Rho GTPase binding	0.000240087349452319	0.00516792337813913	0	0	126	258
GO:0002931 response to ischemia	27	0.00524418069507349	0.198	0.659	Biological Process	GO:0002931	response to ischemia	0.000295465461091811	0.00524418069507349	0	0	27	41
GO:0061082 myeloid leukocyte cytokine production	27	0.00524418069507349	0.198	0.659	Biological Process	GO:0061082	myeloid leukocyte cytokine production	0.000295465461091811	0.00524418069507349	0	0	27	41
GO:1900101 regulation of endoplasmic reticulum unfolded protein response	27	0.00524418069507349	0.198	0.659	Biological Process	GO:1900101	regulation of endoplasmic reticulum unfolded protein response	0.000295465461091811	0.00524418069507349	0	0	27	41
GO:0033688 regulation of osteoblast proliferation	28	0.00538506214669353	0.206	0.651	Biological Process	GO:0033688	regulation of osteoblast proliferation	0.000304065039329048	0.00538506214669353	0	0	28	43
GO:0045742 positive regulation of epidermal growth factor receptor signaling pathway	36	0.00538506214669353	0.264	0.61	Biological Process	GO:0045742	positive regulation of epidermal growth factor receptor signaling pathway	0.000304309979824099	0.00538506214669353	0	0	36	59
GO:0045159 myosin II binding	25	0.0054323607850936	0.185	0.676	Molecular Function	GO:0045159	myosin II binding	0.000254188004650102	0.0054323607850936	0	0	25	37
GO:0008209 androgen metabolic process	29	0.00547473997965551	0.213	0.644	Biological Process	GO:0008209	androgen metabolic process	0.000310293678444396	0.00547473997965551	0	0	29	45
GO:0072524 pyridine-containing compound metabolic process	134	0.00547473997965551	0.984	0.484	Biological Process	GO:0072524	pyridine-containing compound metabolic process	0.000310299815252498	0.00547473997965551	0	0	134	277
GO:0030522 intracellular receptor signaling pathway	215	0.00547998528269803	1.579	0.459	Biological Process	GO:0030522	intracellular receptor signaling pathway	0.000311058622245113	0.00547998528269803	0	0	215	468
GO:0004879 RNA polymerase II transcription factor activity, ligand-activated sequence-specific DNA binding	50	0.00548108581663297	0.369	0.568	Molecular Function	GO:0004879	RNA polymerase II transcription factor activity, ligand-activated sequence-specific DNA binding	0.000258299832936246	0.00548108581663297	0	0	50	88
GO:0003156 regulation of organ formation	34	0.00549716801163499	0.25	0.618	Biological Process	GO:0003156	regulation of organ formation	0.000312918564069057	0.00549716801163499	0	0	34	55
GO:0002702 positive regulation of production of molecular mediator of immune response	89	0.00549716801163499	0.654	0.511	Biological Process	GO:0002702	positive regulation of production of molecular mediator of immune response	0.00031413111248419	0.00549716801163499	0	0	89	174
GO:0042476 odontogenesis	104	0.00549716801163499	0.764	0.5	Biological Process	GO:0042476	odontogenesis	0.000314265971816677	0.00549716801163499	0	0	104	208
GO:0099515 actin filament-based transport	30	0.00549716801163499	0.22	0.638	Biological Process	GO:0099515	actin filament-based transport	0.000314348751886488	0.00549716801163499	0	0	30	47
GO:1903010 regulation of bone development	30	0.00549716801163499	0.22	0.638	Biological Process	GO:1903010	regulation of bone development	0.000314348751886488	0.00549716801163499	0	0	30	47
GO:0034389 lipid particle organization	19	0.00550690500653757	0.14	0.731	Biological Process	GO:0034389	lipid particle organization	0.00031649373751852	0.00550690500653757	0	0	19	26
GO:0033687 osteoblast proliferation	32	0.00550690500653757	0.235	0.627	Biological Process	GO:0033687	osteoblast proliferation	0.000316760663589789	0.00550690500653757	0	0	32	51
GO:0042119 neutrophil activation	32	0.00550690500653757	0.235	0.627	Biological Process	GO:0042119	neutrophil activation	0.000316760663589789	0.00550690500653757	0	0	32	51
GO:2000516 positive regulation of CD4-positive, alpha-beta T cell activation	32	0.00550690500653757	0.235	0.627	Biological Process	GO:2000516	positive regulation of CD4-positive, alpha-beta T cell activation	0.000316760663589789	0.00550690500653757	0	0	32	51
GO:0046902 regulation of mitochondrial membrane permeability	55	0.00552219099274626	0.404	0.556	Biological Process	GO:0046902	regulation of mitochondrial membrane permeability	0.00031810498897073	0.00552219099274626	0	0	55	99
GO:0023056 positive regulation of signaling	1297	0.00556718811902506	9.525	0.41	Biological Process	GO:0023056	positive regulation of signaling	0.00032116589704667	0.00556718811902506	0	0	1297	3166
GO:0003688 DNA replication origin binding	37	0.00581371373609363	0.273	0.607	Molecular Function	GO:0003688	DNA replication origin binding	0.000275918232127438	0.00581371373609363	0	0	37	61
GO:0051241 negative regulation of multicellular organismal process	820	0.00585320109319811	6.022	0.418	Biological Process	GO:0051241	negative regulation of multicellular organismal process	0.000338158661776479	0.00585320109319811	0	0	820	1962
GO:0050900 leukocyte migration	261	0.005855301274425	1.917	0.451	Biological Process	GO:0050900	leukocyte migration	0.000338773115675424	0.005855301274425	0	0	261	579
GO:0007369 gastrulation	165	0.00586554856143136	1.212	0.471	Biological Process	GO:0007369	gastrulation	0.000339859980652246	0.00586554856143136	0	0	165	350
GO:0006273 lagging strand elongation	15	0.00593518083370527	0.11	0.789	Biological Process	GO:0006273	lagging strand elongation	0.000347117367060704	0.00593518083370527	0	0	15	19
GO:0032241 positive regulation of nucleobase-containing compound transport	15	0.00593518083370527	0.11	0.789	Biological Process	GO:0032241	positive regulation of nucleobase-containing compound transport	0.000347117367060704	0.00593518083370527	0	0	15	19
GO:0046833 positive regulation of RNA export from nucleus	15	0.00593518083370527	0.11	0.789	Biological Process	GO:0046833	positive regulation of RNA export from nucleus	0.000347117367060704	0.00593518083370527	0	0	15	19
GO:0051659 maintenance of mitochondrion location	15	0.00593518083370527	0.11	0.789	Biological Process	GO:0051659	maintenance of mitochondrion location	0.000347117367060704	0.00593518083370527	0	0	15	19
GO:0071871 response to epinephrine	15	0.00593518083370527	0.11	0.789	Biological Process	GO:0071871	response to epinephrine	0.000347117367060704	0.00593518083370527	0	0	15	19
GO:0071872 cellular response to epinephrine stimulus	15	0.00593518083370527	0.11	0.789	Biological Process	GO:0071872	cellular response to epinephrine stimulus	0.000347117367060704	0.00593518083370527	0	0	15	19
GO:0032880 regulation of protein localization	776	0.00593518083370527	5.699	0.419	Biological Process	GO:0032880	regulation of protein localization	0.000347393521932387	0.00593518083370527	0	0	776	1852
GO:0046323 glucose import	65	0.00594376044695905	0.477	0.537	Biological Process	GO:0046323	glucose import	0.000348396266724229	0.00594376044695905	0	0	65	121
GO:0007179 transforming growth factor beta receptor signaling pathway	170	0.00600381843216167	1.248	0.47	Biological Process	GO:0007179	transforming growth factor beta receptor signaling pathway	0.000352422220584191	0.00600381843216167	0	0	170	362
GO:0046326 positive regulation of glucose import	45	0.00601171259225692	0.33	0.577	Biological Process	GO:0046326	positive regulation of glucose import	0.000353431845332008	0.00601171259225692	0	0	45	78
GO:0007272 ensheathment of neurons	141	0.00601171259225692	1.035	0.48	Biological Process	GO:0007272	ensheathment of neurons	0.000354788902389259	0.00601171259225692	0	0	141	294
GO:0008366 axon ensheathment	141	0.00601171259225692	1.035	0.48	Biological Process	GO:0008366	axon ensheathment	0.000354788902389259	0.00601171259225692	0	0	141	294
GO:0048568 embryonic organ development	335	0.00601171259225692	2.46	0.441	Biological Process	GO:0048568	embryonic organ development	0.000360422322154883	0.00601171259225692	0	0	335	759
GO:0002645 positive regulation of tolerance induction	12	0.00601171259225692	0.088	0.857	Biological Process	GO:0002645	positive regulation of tolerance induction	0.000360481443749165	0.00601171259225692	0	0	12	14
GO:0002664 regulation of T cell tolerance induction	12	0.00601171259225692	0.088	0.857	Biological Process	GO:0002664	regulation of T cell tolerance induction	0.000360481443749165	0.00601171259225692	0	0	12	14
GO:0003307 regulation of Wnt signaling pathway involved in heart development	12	0.00601171259225692	0.088	0.857	Biological Process	GO:0003307	regulation of Wnt signaling pathway involved in heart development	0.000360481443749165	0.00601171259225692	0	0	12	14
GO:0006267 pre-replicative complex assembly involved in nuclear cell cycle DNA replication	12	0.00601171259225692	0.088	0.857	Biological Process	GO:0006267	pre-replicative complex assembly involved in nuclear cell cycle DNA replication	0.000360481443749165	0.00601171259225692	0	0	12	14
GO:0032468 Golgi calcium ion homeostasis	12	0.00601171259225692	0.088	0.857	Biological Process	GO:0032468	Golgi calcium ion homeostasis	0.000360481443749165	0.00601171259225692	0	0	12	14
GO:0032472 Golgi calcium ion transport	12	0.00601171259225692	0.088	0.857	Biological Process	GO:0032472	Golgi calcium ion transport	0.000360481443749165	0.00601171259225692	0	0	12	14
GO:0036388 pre-replicative complex assembly	12	0.00601171259225692	0.088	0.857	Biological Process	GO:0036388	pre-replicative complex assembly	0.000360481443749165	0.00601171259225692	0	0	12	14
GO:1902299 pre-replicative complex assembly involved in cell cycle DNA replication	12	0.00601171259225692	0.088	0.857	Biological Process	GO:1902299	pre-replicative complex assembly involved in cell cycle DNA replication	0.000360481443749165	0.00601171259225692	0	0	12	14
GO:0006878 cellular copper ion homeostasis	20	0.00601171259225692	0.147	0.714	Biological Process	GO:0006878	cellular copper ion homeostasis	0.0003609862791207	0.00601171259225692	0	0	20	28
GO:0046113 nucleobase catabolic process	20	0.00601171259225692	0.147	0.714	Biological Process	GO:0046113	nucleobase catabolic process	0.0003609862791207	0.00601171259225692	0	0	20	28
GO:0051124 synaptic growth at neuromuscular junction	20	0.00601171259225692	0.147	0.714	Biological Process	GO:0051124	synaptic growth at neuromuscular junction	0.0003609862791207	0.00601171259225692	0	0	20	28
GO:0060547 negative regulation of necrotic cell death	20	0.00601171259225692	0.147	0.714	Biological Process	GO:0060547	negative regulation of necrotic cell death	0.0003609862791207	0.00601171259225692	0	0	20	28
GO:0015629 actin cytoskeleton	499	0.00601601864031356	3.605	0.432	Cellular Component	GO:0015629	actin cytoskeleton	0.000271279355133503	0.00601601864031356	0	0	499	1156
GO:0071496 cellular response to external stimulus	225	0.00603921769524475	1.652	0.456	Biological Process	GO:0071496	cellular response to external stimulus	0.000363146491022802	0.00603921769524475	0	0	225	493
GO:0046649 lymphocyte activation	507	0.00604036584626748	3.723	0.429	Biological Process	GO:0046649	lymphocyte activation	0.000363724236153044	0.00604036584626748	0	0	507	1182
GO:0001913 T cell mediated cytotoxicity	69	0.00612045693771658	0.507	0.531	Biological Process	GO:0001913	T cell mediated cytotoxicity	0.000370093319966355	0.00612045693771658	0	0	69	130
GO:0032941 secretion by tissue	69	0.00612045693771658	0.507	0.531	Biological Process	GO:0032941	secretion by tissue	0.000370093319966355	0.00612045693771658	0	0	69	130
GO:0043550 regulation of lipid kinase activity	69	0.00612045693771658	0.507	0.531	Biological Process	GO:0043550	regulation of lipid kinase activity	0.000370093319966355	0.00612045693771658	0	0	69	130
GO:0051721 protein phosphatase 2A binding	30	0.00612392861027323	0.222	0.638	Molecular Function	GO:0051721	protein phosphatase 2A binding	0.000293319800157259	0.00612392861027323	0	0	30	47
GO:0048156 tau protein binding	32	0.00612392861027323	0.236	0.627	Molecular Function	GO:0048156	tau protein binding	0.000294734532045236	0.00612392861027323	0	0	32	51
GO:0043218 compact myelin	25	0.00619991720551146	0.181	0.676	Cellular Component	GO:0043218	compact myelin	0.000283683214310538	0.00619991720551146	0	0	25	37
GO:0097305 response to alcohol	137	0.00621283510727804	1.006	0.481	Biological Process	GO:0097305	response to alcohol	0.000376713924953638	0.00621283510727804	0	0	137	285
GO:0009725 response to hormone	525	0.00621283510727804	3.855	0.428	Biological Process	GO:0009725	response to hormone	0.000376978061862555	0.00621283510727804	0	0	525	1227
GO:0072080 nephron tubule development	90	0.00621283510727804	0.661	0.508	Biological Process	GO:0072080	nephron tubule development	0.000377248956741407	0.00621283510727804	0	0	90	177
GO:0043209 myelin sheath	51	0.00629359223916308	0.368	0.567	Cellular Component	GO:0043209	myelin sheath	0.00029214287582322	0.00629359223916308	0	0	51	90
GO:0016447 somatic recombination of immunoglobulin gene segments	68	0.00646207302460968	0.499	0.531	Biological Process	GO:0016447	somatic recombination of immunoglobulin gene segments	0.000392927128496563	0.00646207302460968	0	0	68	128
GO:0050863 regulation of T cell activation	241	0.00647181986711332	1.77	0.453	Biological Process	GO:0050863	regulation of T cell activation	0.000394064827684263	0.00647181986711332	0	0	241	532
GO:0002483 antigen processing and presentation of endogenous peptide antigen	42	0.00652194824042077	0.308	0.583	Biological Process	GO:0002483	antigen processing and presentation of endogenous peptide antigen	0.000397789286806514	0.00652194824042077	0	0	42	72
GO:0071219 cellular response to molecule of bacterial origin	148	0.00652194824042077	1.087	0.476	Biological Process	GO:0071219	cellular response to molecule of bacterial origin	0.000398215637047756	0.00652194824042077	0	0	148	311
GO:0071222 cellular response to lipopolysaccharide	145	0.00653526018604528	1.065	0.477	Biological Process	GO:0071222	cellular response to lipopolysaccharide	0.000399776746693271	0.00653526018604528	0	0	145	304
GO:0046324 regulation of glucose import	57	0.00653526018604528	0.419	0.548	Biological Process	GO:0046324	regulation of glucose import	0.000400129202901711	0.00653526018604528	0	0	57	104
GO:0019829 cation-transporting ATPase activity	74	0.00661056226752596	0.547	0.525	Molecular Function	GO:0019829	cation-transporting ATPase activity	0.00032257422829505	0.00661056226752596	0	0	74	141
GO:0042625 ATPase coupled ion transmembrane transporter activity	74	0.00661056226752596	0.547	0.525	Molecular Function	GO:0042625	ATPase coupled ion transmembrane transporter activity	0.00032257422829505	0.00661056226752596	0	0	74	141
GO:0033627 cell adhesion mediated by integrin	72	0.00669149873719947	0.529	0.526	Biological Process	GO:0033627	cell adhesion mediated by integrin	0.000410258639100658	0.00669149873719947	0	0	72	137
GO:0010629 negative regulation of gene expression	1281	0.00673371307422623	9.407	0.409	Biological Process	GO:0010629	negative regulation of gene expression	0.000413413915370635	0.00673371307422623	0	0	1281	3130
GO:0030911 TPR domain binding	15	0.00673391831303236	0.111	0.789	Molecular Function	GO:0030911	TPR domain binding	0.000332286567763737	0.00673391831303236	0	0	15	19
GO:0005085 guanyl-nucleotide exchange factor activity	322	0.00673391831303236	2.378	0.442	Molecular Function	GO:0005085	guanyl-nucleotide exchange factor activity	0.000333094889815772	0.00673391831303236	0	0	322	729
GO:0051236 establishment of RNA localization	113	0.00688683123400742	0.83	0.491	Biological Process	GO:0051236	establishment of RNA localization	0.000423394542767847	0.00688683123400742	0	0	113	230
GO:0008015 blood circulation	304	0.00691933726547726	2.233	0.444	Biological Process	GO:0008015	blood circulation	0.000425975706675415	0.00691933726547726	0	0	304	685
GO:0046849 bone remodeling	88	0.00694194910109416	0.646	0.509	Biological Process	GO:0046849	bone remodeling	0.000427952395317579	0.00694194910109416	0	0	88	173
GO:0003176 aortic valve development	22	0.00701469067906856	0.162	0.688	Biological Process	GO:0003176	aortic valve development	0.000434572903698414	0.00701469067906856	0	0	22	32
GO:0006271 DNA strand elongation involved in DNA replication	22	0.00701469067906856	0.162	0.688	Biological Process	GO:0006271	DNA strand elongation involved in DNA replication	0.000434572903698414	0.00701469067906856	0	0	22	32
GO:0045086 positive regulation of interleukin-2 biosynthetic process	22	0.00701469067906856	0.162	0.688	Biological Process	GO:0045086	positive regulation of interleukin-2 biosynthetic process	0.000434572903698414	0.00701469067906856	0	0	22	32
GO:0031324 negative regulation of cellular metabolic process	1982	0.00701469067906856	14.555	0.403	Biological Process	GO:0031324	negative regulation of cellular metabolic process	0.000434799759120301	0.00701469067906856	0	0	1982	4920
GO:0006566 threonine metabolic process	16	0.00703384742876109	0.118	0.762	Biological Process	GO:0006566	threonine metabolic process	0.000443242676099622	0.00703384742876109	0	0	16	21
GO:0042448 progesterone metabolic process	16	0.00703384742876109	0.118	0.762	Biological Process	GO:0042448	progesterone metabolic process	0.000443242676099622	0.00703384742876109	0	0	16	21
GO:0044034 multi-organism biosynthetic process	16	0.00703384742876109	0.118	0.762	Biological Process	GO:0044034	multi-organism biosynthetic process	0.000443242676099622	0.00703384742876109	0	0	16	21
GO:0070487 monocyte aggregation	16	0.00703384742876109	0.118	0.762	Biological Process	GO:0070487	monocyte aggregation	0.000443242676099622	0.00703384742876109	0	0	16	21
GO:0048017 inositol lipid-mediated signaling	177	0.00703384742876109	1.3	0.466	Biological Process	GO:0048017	inositol lipid-mediated signaling	0.000445227710701672	0.00703384742876109	0	0	177	380
GO:0002666 positive regulation of T cell tolerance induction	8	0.00703384742876109	0.059	1	Biological Process	GO:0002666	positive regulation of T cell tolerance induction	0.000446057530222091	0.00703384742876109	0	0	8	8
GO:0005988 lactose metabolic process	8	0.00703384742876109	0.059	1	Biological Process	GO:0005988	lactose metabolic process	0.000446057530222091	0.00703384742876109	0	0	8	8
GO:0005989 lactose biosynthetic process	8	0.00703384742876109	0.059	1	Biological Process	GO:0005989	lactose biosynthetic process	0.000446057530222091	0.00703384742876109	0	0	8	8
GO:0014016 neuroblast differentiation	8	0.00703384742876109	0.059	1	Biological Process	GO:0014016	neuroblast differentiation	0.000446057530222091	0.00703384742876109	0	0	8	8
GO:0014028 notochord formation	8	0.00703384742876109	0.059	1	Biological Process	GO:0014028	notochord formation	0.000446057530222091	0.00703384742876109	0	0	8	8
GO:0030263 apoptotic chromosome condensation	8	0.00703384742876109	0.059	1	Biological Process	GO:0030263	apoptotic chromosome condensation	0.000446057530222091	0.00703384742876109	0	0	8	8
GO:0042357 thiamine diphosphate metabolic process	8	0.00703384742876109	0.059	1	Biological Process	GO:0042357	thiamine diphosphate metabolic process	0.000446057530222091	0.00703384742876109	0	0	8	8
GO:0044278 cell wall disruption in other organism	8	0.00703384742876109	0.059	1	Biological Process	GO:0044278	cell wall disruption in other organism	0.000446057530222091	0.00703384742876109	0	0	8	8
GO:0050925 negative regulation of negative chemotaxis	8	0.00703384742876109	0.059	1	Biological Process	GO:0050925	negative regulation of negative chemotaxis	0.000446057530222091	0.00703384742876109	0	0	8	8
GO:0072708 response to sorbitol	8	0.00703384742876109	0.059	1	Biological Process	GO:0072708	response to sorbitol	0.000446057530222091	0.00703384742876109	0	0	8	8
GO:1904693 midbrain morphogenesis	8	0.00703384742876109	0.059	1	Biological Process	GO:1904693	midbrain morphogenesis	0.000446057530222091	0.00703384742876109	0	0	8	8
GO:2000664 positive regulation of interleukin-5 secretion	8	0.00703384742876109	0.059	1	Biological Process	GO:2000664	positive regulation of interleukin-5 secretion	0.000446057530222091	0.00703384742876109	0	0	8	8
GO:0045944 positive regulation of transcription from RNA polymerase II promoter	993	0.00706341180914152	7.292	0.413	Biological Process	GO:0045944	positive regulation of transcription from RNA polymerase II promoter	0.000448527244744207	0.00706341180914152	0	0	993	2402
GO:0071345 cellular response to cytokine stimulus	558	0.007068690796458	4.098	0.426	Biological Process	GO:0071345	cellular response to cytokine stimulus	0.000449457769186946	0.007068690796458	0	0	558	1311
GO:0050679 positive regulation of epithelial cell proliferation	143	0.00708322282577664	1.05	0.477	Biological Process	GO:0050679	positive regulation of epithelial cell proliferation	0.000451465504603048	0.00708322282577664	0	0	143	300
GO:0001974 blood vessel remodeling	48	0.00708322282577664	0.353	0.565	Biological Process	GO:0001974	blood vessel remodeling	0.000451574842438346	0.00708322282577664	0	0	48	85
GO:0046683 response to organophosphorus	79	0.00713923028246096	0.58	0.516	Biological Process	GO:0046683	response to organophosphorus	0.000455746720069514	0.00713923028246096	0	0	79	153
GO:0061323 cell proliferation involved in heart morphogenesis	23	0.00715523179811014	0.169	0.676	Biological Process	GO:0061323	cell proliferation involved in heart morphogenesis	0.000463206357249626	0.00715523179811014	0	0	23	34
GO:0071599 otic vesicle development	23	0.00715523179811014	0.169	0.676	Biological Process	GO:0071599	otic vesicle development	0.000463206357249626	0.00715523179811014	0	0	23	34
GO:2000136 regulation of cell proliferation involved in heart morphogenesis	23	0.00715523179811014	0.169	0.676	Biological Process	GO:2000136	regulation of cell proliferation involved in heart morphogenesis	0.000463206357249626	0.00715523179811014	0	0	23	34
GO:0046651 lymphocyte proliferation	218	0.00715523179811014	1.601	0.456	Biological Process	GO:0046651	lymphocyte proliferation	0.000464390227901989	0.00715523179811014	0	0	218	478
GO:0002677 negative regulation of chronic inflammatory response	10	0.00715523179811014	0.073	0.909	Biological Process	GO:0002677	negative regulation of chronic inflammatory response	0.000465807156808079	0.00715523179811014	0	0	10	11
GO:0031022 nuclear migration along microfilament	10	0.00715523179811014	0.073	0.909	Biological Process	GO:0031022	nuclear migration along microfilament	0.000465807156808079	0.00715523179811014	0	0	10	11
GO:0042985 negative regulation of amyloid precursor protein biosynthetic process	10	0.00715523179811014	0.073	0.909	Biological Process	GO:0042985	negative regulation of amyloid precursor protein biosynthetic process	0.000465807156808079	0.00715523179811014	0	0	10	11
GO:0044062 regulation of excretion	10	0.00715523179811014	0.073	0.909	Biological Process	GO:0044062	regulation of excretion	0.000465807156808079	0.00715523179811014	0	0	10	11
GO:0060054 positive regulation of epithelial cell proliferation involved in wound healing	10	0.00715523179811014	0.073	0.909	Biological Process	GO:0060054	positive regulation of epithelial cell proliferation involved in wound healing	0.000465807156808079	0.00715523179811014	0	0	10	11
GO:0060267 positive regulation of respiratory burst	10	0.00715523179811014	0.073	0.909	Biological Process	GO:0060267	positive regulation of respiratory burst	0.000465807156808079	0.00715523179811014	0	0	10	11
GO:0070317 negative regulation of G0 to G1 transition	10	0.00715523179811014	0.073	0.909	Biological Process	GO:0070317	negative regulation of G0 to G1 transition	0.000465807156808079	0.00715523179811014	0	0	10	11
GO:0071596 ubiquitin-dependent protein catabolic process via the N-end rule pathway	10	0.00715523179811014	0.073	0.909	Biological Process	GO:0071596	ubiquitin-dependent protein catabolic process via the N-end rule pathway	0.000465807156808079	0.00715523179811014	0	0	10	11
GO:0086103 G-protein coupled receptor signaling pathway involved in heart process	10	0.00715523179811014	0.073	0.909	Biological Process	GO:0086103	G-protein coupled receptor signaling pathway involved in heart process	0.000465807156808079	0.00715523179811014	0	0	10	11
GO:1990456 mitochondrion-ER tethering	10	0.00715523179811014	0.073	0.909	Biological Process	GO:1990456	mitochondrion-ER tethering	0.000465807156808079	0.00715523179811014	0	0	10	11
GO:1990927 calcium ion regulated lysosome exocytosis	10	0.00715523179811014	0.073	0.909	Biological Process	GO:1990927	calcium ion regulated lysosome exocytosis	0.000465807156808079	0.00715523179811014	0	0	10	11
GO:0031338 regulation of vesicle fusion	37	0.00720788194545609	0.272	0.597	Biological Process	GO:0031338	regulation of vesicle fusion	0.000469841723579502	0.00720788194545609	0	0	37	62
GO:0070482 response to oxygen levels	165	0.00724571837997063	1.212	0.469	Biological Process	GO:0070482	response to oxygen levels	0.000473423651970003	0.00724571837997063	0	0	165	352
GO:0009746 response to hexose	101	0.00724571837997063	0.742	0.498	Biological Process	GO:0009746	response to hexose	0.000474748938825767	0.00724571837997063	0	0	101	203
GO:0014066 regulation of phosphatidylinositol 3-kinase signaling	101	0.00724571837997063	0.742	0.498	Biological Process	GO:0014066	regulation of phosphatidylinositol 3-kinase signaling	0.000474748938825767	0.00724571837997063	0	0	101	203
GO:0034284 response to monosaccharide	101	0.00724571837997063	0.742	0.498	Biological Process	GO:0034284	response to monosaccharide	0.000474748938825767	0.00724571837997063	0	0	101	203
GO:0032104 regulation of response to extracellular stimulus	145	0.0072700410401647	1.065	0.475	Biological Process	GO:0032104	regulation of response to extracellular stimulus	0.000477567122395862	0.0072700410401647	0	0	145	305
GO:0032107 regulation of response to nutrient levels	145	0.0072700410401647	1.065	0.475	Biological Process	GO:0032107	regulation of response to nutrient levels	0.000477567122395862	0.0072700410401647	0	0	145	305
GO:0032088 negative regulation of NF-kappaB transcription factor activity	78	0.00737580846165081	0.573	0.517	Biological Process	GO:0032088	negative regulation of NF-kappaB transcription factor activity	0.000485136130078262	0.00737580846165081	0	0	78	151
GO:0032369 negative regulation of lipid transport	24	0.00738713901849989	0.176	0.667	Biological Process	GO:0032369	negative regulation of lipid transport	0.000486503512924618	0.00738713901849989	0	0	24	36
GO:0030512 negative regulation of transforming growth factor beta receptor signaling pathway	69	0.0074707744883783	0.507	0.527	Biological Process	GO:0030512	negative regulation of transforming growth factor beta receptor signaling pathway	0.000492640763382197	0.0074707744883783	0	0	69	131
GO:0048009 insulin-like growth factor receptor signaling pathway	35	0.00749627121494205	0.257	0.603	Biological Process	GO:0048009	insulin-like growth factor receptor signaling pathway	0.000494953396708318	0.00749627121494205	0	0	35	58
GO:2001026 regulation of endothelial cell chemotaxis	25	0.0076346689594006	0.184	0.658	Biological Process	GO:2001026	regulation of endothelial cell chemotaxis	0.000504734304626029	0.0076346689594006	0	0	25	38
GO:0003002 regionalization	284	0.00774249578848277	2.086	0.445	Biological Process	GO:0003002	regionalization	0.000512514880389714	0.00774249578848277	0	0	284	638
GO:0043068 positive regulation of programmed cell death	431	0.00776043346818425	3.165	0.432	Biological Process	GO:0043068	positive regulation of programmed cell death	0.0005143558311825	0.00776043346818425	0	0	431	998
GO:0032373 positive regulation of sterol transport	26	0.00779944979791287	0.191	0.65	Biological Process	GO:0032373	positive regulation of sterol transport	0.000518255507036656	0.00779944979791287	0	0	26	40
GO:0032376 positive regulation of cholesterol transport	26	0.00779944979791287	0.191	0.65	Biological Process	GO:0032376	positive regulation of cholesterol transport	0.000518255507036656	0.00779944979791287	0	0	26	40
GO:0072595 maintenance of protein localization in organelle	45	0.00780168295819034	0.33	0.57	Biological Process	GO:0072595	maintenance of protein localization in organelle	0.000519717973718086	0.00780168295819034	0	0	45	79
GO:2000378 negative regulation of reactive oxygen species metabolic process	45	0.00780168295819034	0.33	0.57	Biological Process	GO:2000378	negative regulation of reactive oxygen species metabolic process	0.000519717973718086	0.00780168295819034	0	0	45	79
GO:0016705 oxidoreductase activity, acting on paired donors, with incorporation or reduction of molecular oxygen	197	0.00783347468575657	1.455	0.46	Molecular Function	GO:0016705	oxidoreductase activity, acting on paired donors, with incorporation or reduction of molecular oxygen	0.000390102850326781	0.00783347468575657	0	0	197	428
GO:0008543 fibroblast growth factor receptor signaling pathway	68	0.00784988939060917	0.499	0.527	Biological Process	GO:0008543	fibroblast growth factor receptor signaling pathway	0.000523590398969384	0.00784988939060917	0	0	68	129
GO:0034114 regulation of heterotypic cell-cell adhesion	27	0.00789811110947897	0.198	0.643	Biological Process	GO:0034114	regulation of heterotypic cell-cell adhesion	0.000527471964781609	0.00789811110947897	0	0	27	42
GO:0044088 regulation of vacuole organization	63	0.00791199570635396	0.463	0.534	Biological Process	GO:0044088	regulation of vacuole organization	0.000529431693399076	0.00791199570635396	0	0	63	118
GO:0045822 negative regulation of heart contraction	31	0.00791199570635396	0.228	0.62	Biological Process	GO:0045822	negative regulation of heart contraction	0.000529731900501212	0.00791199570635396	0	0	31	50
GO:0097581 lamellipodium organization	106	0.0079372593624167	0.778	0.493	Biological Process	GO:0097581	lamellipodium organization	0.000533362258972512	0.0079372593624167	0	0	106	215
GO:0035234 ectopic germ cell programmed cell death	17	0.0079372593624167	0.125	0.739	Biological Process	GO:0035234	ectopic germ cell programmed cell death	0.000533428749470147	0.0079372593624167	0	0	17	23
GO:0097154 GABAergic neuron differentiation	17	0.0079372593624167	0.125	0.739	Biological Process	GO:0097154	GABAergic neuron differentiation	0.000533428749470147	0.0079372593624167	0	0	17	23
GO:0010870 positive regulation of receptor biosynthetic process	13	0.00805900357561012	0.095	0.812	Biological Process	GO:0010870	positive regulation of receptor biosynthetic process	0.000544325489947727	0.00805900357561012	0	0	13	16
GO:0019755 one-carbon compound transport	13	0.00805900357561012	0.095	0.812	Biological Process	GO:0019755	one-carbon compound transport	0.000544325489947727	0.00805900357561012	0	0	13	16
GO:0071600 otic vesicle morphogenesis	13	0.00805900357561012	0.095	0.812	Biological Process	GO:0071600	otic vesicle morphogenesis	0.000544325489947727	0.00805900357561012	0	0	13	16
GO:1904396 regulation of neuromuscular junction development	13	0.00805900357561012	0.095	0.812	Biological Process	GO:1904396	regulation of neuromuscular junction development	0.000544325489947727	0.00805900357561012	0	0	13	16
GO:0071216 cellular response to biotic stimulus	168	0.00810496633755743	1.234	0.467	Biological Process	GO:0071216	cellular response to biotic stimulus	0.000548112512132273	0.00810496633755743	0	0	168	360
GO:0003014 renal system process	76	0.00811905384048552	0.558	0.517	Biological Process	GO:0003014	renal system process	0.000549748971513421	0.00811905384048552	0	0	76	147
GO:0048332 mesoderm morphogenesis	67	0.00820800339292561	0.492	0.528	Biological Process	GO:0048332	mesoderm morphogenesis	0.00055646309005433	0.00820800339292561	0	0	67	127
GO:0010647 positive regulation of cell communication	1315	0.00820845046299103	9.657	0.408	Biological Process	GO:0010647	positive regulation of cell communication	0.000557184695399256	0.00820845046299103	0	0	1315	3222
GO:0043434 response to peptide hormone	227	0.00826443320760646	1.667	0.453	Biological Process	GO:0043434	response to peptide hormone	0.000561680781416406	0.00826443320760646	0	0	227	501
GO:0004854 xanthine dehydrogenase activity	16	0.00832500415094014	0.118	0.762	Molecular Function	GO:0004854	xanthine dehydrogenase activity	0.000423666278970995	0.00832500415094014	0	0	16	21
GO:0016726 oxidoreductase activity, acting on CH or CH2 groups, NAD or NADP as acceptor	16	0.00832500415094014	0.118	0.762	Molecular Function	GO:0016726	oxidoreductase activity, acting on CH or CH2 groups, NAD or NADP as acceptor	0.000423666278970995	0.00832500415094014	0	0	16	21
GO:0016833 oxo-acid-lyase activity	16	0.00832500415094014	0.118	0.762	Molecular Function	GO:0016833	oxo-acid-lyase activity	0.000423666278970995	0.00832500415094014	0	0	16	21
GO:0000700 mismatch base pair DNA N-glycosylase activity	8	0.00832500415094014	0.059	1	Molecular Function	GO:0000700	mismatch base pair DNA N-glycosylase activity	0.000434057703057039	0.00832500415094014	0	0	8	8
GO:0004419 hydroxymethylglutaryl-CoA lyase activity	8	0.00832500415094014	0.059	1	Molecular Function	GO:0004419	hydroxymethylglutaryl-CoA lyase activity	0.000434057703057039	0.00832500415094014	0	0	8	8
GO:0004461 lactose synthase activity	8	0.00832500415094014	0.059	1	Molecular Function	GO:0004461	lactose synthase activity	0.000434057703057039	0.00832500415094014	0	0	8	8
GO:0055056 D-glucose transmembrane transporter activity	8	0.00832500415094014	0.059	1	Molecular Function	GO:0055056	D-glucose transmembrane transporter activity	0.000434057703057039	0.00832500415094014	0	0	8	8
GO:1902686 mitochondrial outer membrane permeabilization involved in programmed cell death	43	0.00835190142060196	0.316	0.573	Biological Process	GO:1902686	mitochondrial outer membrane permeabilization involved in programmed cell death	0.000568328814876738	0.00835190142060196	0	0	43	75
GO:0048699 generation of neurons	1216	0.00841510745430742	8.93	0.409	Biological Process	GO:0048699	generation of neurons	0.000573849660402489	0.00841510745430742	0	0	1216	2971
GO:0071453 cellular response to oxygen levels	98	0.00841510745430742	0.72	0.497	Biological Process	GO:0071453	cellular response to oxygen levels	0.000574047249283225	0.00841510745430742	0	0	98	197
GO:0006403 RNA localization	136	0.00845695014028669	0.999	0.477	Biological Process	GO:0006403	RNA localization	0.000577894613606652	0.00845695014028669	0	0	136	285
GO:0007599 hemostasis	127	0.00845695014028669	0.933	0.481	Biological Process	GO:0007599	hemostasis	0.000578326049681051	0.00845695014028669	0	0	127	264
GO:1901655 cellular response to ketone	50	0.00851137955185221	0.367	0.556	Biological Process	GO:1901655	cellular response to ketone	0.000582764997107618	0.00851137955185221	0	0	50	90
GO:0005770 late endosome	184	0.00857950916484981	1.329	0.466	Cellular Component	GO:0005770	late endosome	0.00040394240762887	0.00857950916484981	0	0	184	395
GO:0000405 bubble DNA binding	10	0.00859499396346112	0.074	0.909	Molecular Function	GO:0000405	bubble DNA binding	0.000451007370408889	0.00859499396346112	0	0	10	11
GO:0070661 leukocyte proliferation	231	0.00861234349276884	1.696	0.452	Biological Process	GO:0070661	leukocyte proliferation	0.000590403200531736	0.00861234349276884	0	0	231	511
GO:0007566 embryo implantation	42	0.00864572005848556	0.308	0.575	Biological Process	GO:0007566	embryo implantation	0.000593419390910033	0.00864572005848556	0	0	42	73
GO:0033043 regulation of organelle organization	1078	0.00878864247113252	7.917	0.411	Biological Process	GO:0033043	regulation of organelle organization	0.000604566060871075	0.00878864247113252	0	0	1078	2622
GO:0048666 neuron development	915	0.00878864247113252	6.72	0.414	Biological Process	GO:0048666	neuron development	0.000605774477320136	0.00878864247113252	0	0	915	2210
GO:0050920 regulation of chemotaxis	169	0.00878864247113252	1.241	0.466	Biological Process	GO:0050920	regulation of chemotaxis	0.000605789365891194	0.00878864247113252	0	0	169	363
GO:0006869 lipid transport	283	0.00878864247113252	2.078	0.444	Biological Process	GO:0006869	lipid transport	0.00060618984199575	0.00878864247113252	0	0	283	637
GO:0090195 chemokine secretion	18	0.008903242229176	0.132	0.72	Biological Process	GO:0090195	chemokine secretion	0.000614844081853151	0.008903242229176	0	0	18	25
GO:0031532 actin cytoskeleton reorganization	132	0.00890450526043608	0.969	0.478	Biological Process	GO:0031532	actin cytoskeleton reorganization	0.000615681221055922	0.00890450526043608	0	0	132	276
GO:0008277 regulation of G-protein coupled receptor protein signaling pathway	86	0.00891649980065913	0.632	0.506	Biological Process	GO:0008277	regulation of G-protein coupled receptor protein signaling pathway	0.000618012408282168	0.00891649980065913	0	0	86	170
GO:0009166 nucleotide catabolic process	86	0.00891649980065913	0.632	0.506	Biological Process	GO:0009166	nucleotide catabolic process	0.000618012408282168	0.00891649980065913	0	0	86	170
GO:0072376 protein activation cascade	74	0.00897764544408325	0.543	0.517	Biological Process	GO:0072376	protein activation cascade	0.000623006555998366	0.00897764544408325	0	0	74	143
GO:0034637 cellular carbohydrate biosynthetic process	65	0.00904510911555986	0.477	0.528	Biological Process	GO:0034637	cellular carbohydrate biosynthetic process	0.000628449976447438	0.00904510911555986	0	0	65	123
GO:0052547 regulation of peptidase activity	348	0.00907428567024246	2.556	0.437	Biological Process	GO:0052547	regulation of peptidase activity	0.000631241364630307	0.00907428567024246	0	0	348	796
GO:0002637 regulation of immunoglobulin production	60	0.00908053748608909	0.441	0.536	Biological Process	GO:0002637	regulation of immunoglobulin production	0.000632441005642216	0.00908053748608909	0	0	60	112
GO:0043394 proteoglycan binding	33	0.00908964983666713	0.244	0.611	Molecular Function	GO:0043394	proteoglycan binding	0.000480001562230417	0.00908964983666713	0	0	33	54
GO:0005283 sodium:amino acid symporter activity	26	0.00916925493571521	0.192	0.65	Molecular Function	GO:0005283	sodium:amino acid symporter activity	0.00048726989798754	0.00916925493571521	0	0	26	40
GO:0044431 Golgi apparatus part	494	0.00918278677418563	3.569	0.43	Cellular Component	GO:0044431	Golgi apparatus part	0.000438435442799314	0.00918278677418563	0	0	494	1149
GO:0044453 nuclear membrane part	22	0.00928245832867934	0.159	0.688	Cellular Component	GO:0044453	nuclear membrane part	0.000453627300441603	0.00928245832867934	0	0	22	32
GO:0032127 dense core granule membrane	8	0.00928245832867934	0.058	1	Cellular Component	GO:0032127	dense core granule membrane	0.000455505249550578	0.00928245832867934	0	0	8	8
GO:0034237 protein kinase A regulatory subunit binding	30	0.00932728657860812	0.222	0.625	Molecular Function	GO:0034237	protein kinase A regulatory subunit binding	0.000498785378535194	0.00932728657860812	0	0	30	48
GO:1903845 negative regulation of cellular response to transforming growth factor beta stimulus	69	0.00932768978236794	0.507	0.523	Biological Process	GO:1903845	negative regulation of cellular response to transforming growth factor beta stimulus	0.000650440217264667	0.00932768978236794	0	0	69	132
GO:0019865 immunoglobulin binding	17	0.0094611742896327	0.126	0.739	Molecular Function	GO:0019865	immunoglobulin binding	0.000509107306360583	0.0094611742896327	0	0	17	23
GO:1900046 regulation of hemostasis	73	0.0094996889356316	0.536	0.518	Biological Process	GO:1900046	regulation of hemostasis	0.000663234135728364	0.0094996889356316	0	0	73	141
GO:0048598 embryonic morphogenesis	482	0.0095325416881445	3.54	0.428	Biological Process	GO:0048598	embryonic morphogenesis	0.000666448923998568	0.0095325416881445	0	0	482	1127
GO:0001707 mesoderm formation	64	0.0095325416881445	0.47	0.529	Biological Process	GO:0001707	mesoderm formation	0.000667817161660189	0.0095325416881445	0	0	64	121
GO:0031325 positive regulation of cellular metabolic process	2614	0.0095325416881445	19.197	0.399	Biological Process	GO:0031325	positive regulation of cellular metabolic process	0.00066793622069532	0.0095325416881445	0	0	2614	6555
GO:0005978 glycogen biosynthetic process	39	0.00954937071470038	0.286	0.582	Biological Process	GO:0005978	glycogen biosynthetic process	0.000670723865256874	0.00954937071470038	0	0	39	67
GO:0009250 glucan biosynthetic process	39	0.00954937071470038	0.286	0.582	Biological Process	GO:0009250	glucan biosynthetic process	0.000670723865256874	0.00954937071470038	0	0	39	67
GO:0000902 cell morphogenesis	1266	0.00956245473970881	9.297	0.408	Biological Process	GO:0000902	cell morphogenesis	0.000672448181544286	0.00956245473970881	0	0	1266	3101
GO:0003923 GPI-anchor transamidase activity	13	0.00967077139957996	0.096	0.812	Molecular Function	GO:0003923	GPI-anchor transamidase activity	0.000523617970164423	0.00967077139957996	0	0	13	16
GO:1902105 regulation of leukocyte differentiation	216	0.00967323208591156	1.586	0.454	Biological Process	GO:1902105	regulation of leukocyte differentiation	0.000681052890670546	0.00967323208591156	0	0	216	476
GO:0001666 response to hypoxia	156	0.00969227357047792	1.146	0.468	Biological Process	GO:0001666	response to hypoxia	0.000684026044471997	0.00969227357047792	0	0	156	333
GO:0036293 response to decreased oxygen levels	156	0.00969227357047792	1.146	0.468	Biological Process	GO:0036293	response to decreased oxygen levels	0.000684026044471997	0.00969227357047792	0	0	156	333
GO:0016266 O-glycan processing	19	0.0096967736544635	0.14	0.704	Biological Process	GO:0016266	O-glycan processing	0.000685976913403178	0.0096967736544635	0	0	19	27
GO:0045624 positive regulation of T-helper cell differentiation	19	0.0096967736544635	0.14	0.704	Biological Process	GO:0045624	positive regulation of T-helper cell differentiation	0.000685976913403178	0.0096967736544635	0	0	19	27
GO:0043069 negative regulation of programmed cell death	592	0.00970407918371927	4.348	0.423	Biological Process	GO:0043069	negative regulation of programmed cell death	0.000687310981430681	0.00970407918371927	0	0	592	1401
GO:0001823 mesonephros development	95	0.00979181187417075	0.698	0.497	Biological Process	GO:0001823	mesonephros development	0.000694349469264929	0.00979181187417075	0	0	95	191
GO:0052866 phosphatidylinositol phosphate phosphatase activity	42	0.0100325430775511	0.31	0.575	Molecular Function	GO:0052866	phosphatidylinositol phosphate phosphatase activity	0.000546558997874608	0.0100325430775511	0	0	42	73
GO:0000904 cell morphogenesis involved in differentiation	740	0.0100379077093922	5.434	0.418	Biological Process	GO:0000904	cell morphogenesis involved in differentiation	0.000712645797458111	0.0100379077093922	0	0	740	1772
GO:0045595 regulation of cell differentiation	1286	0.0100399959867234	9.444	0.408	Biological Process	GO:0045595	regulation of cell differentiation	0.000713747963167833	0.0100399959867234	0	0	1286	3153
GO:0032956 regulation of actin cytoskeleton organization	332	0.0100399959867234	2.438	0.438	Biological Process	GO:0032956	regulation of actin cytoskeleton organization	0.000714485144751668	0.0100399959867234	0	0	332	758
GO:0001657 ureteric bud development	91	0.0100465287724511	0.668	0.5	Biological Process	GO:0001657	ureteric bud development	0.000715796137905816	0.0100465287724511	0	0	91	182
GO:0010470 regulation of gastrulation	37	0.010118136545982	0.272	0.587	Biological Process	GO:0010470	regulation of gastrulation	0.000722602306804172	0.010118136545982	0	0	37	63
GO:0016601 Rac protein signal transduction	37	0.010118136545982	0.272	0.587	Biological Process	GO:0016601	Rac protein signal transduction	0.000722602306804172	0.010118136545982	0	0	37	63
GO:0035091 phosphatidylinositol binding	305	0.0101314508965372	2.253	0.441	Molecular Function	GO:0035091	phosphatidylinositol binding	0.000555333538446556	0.0101314508965372	0	0	305	692
GO:0032536 regulation of cell projection size	14	0.0101429406101592	0.103	0.778	Biological Process	GO:0032536	regulation of cell projection size	0.000726936370157105	0.0101429406101592	0	0	14	18
GO:0048790 maintenance of presynaptic active zone structure	14	0.0101429406101592	0.103	0.778	Biological Process	GO:0048790	maintenance of presynaptic active zone structure	0.000726936370157105	0.0101429406101592	0	0	14	18
GO:1901030 positive regulation of mitochondrial outer membrane permeabilization involved in apoptotic signaling pathway	14	0.0101429406101592	0.103	0.778	Biological Process	GO:1901030	positive regulation of mitochondrial outer membrane permeabilization involved in apoptotic signaling pathway	0.000726936370157105	0.0101429406101592	0	0	14	18
GO:0019898 extrinsic component of membrane	234	0.0103093508912032	1.691	0.453	Cellular Component	GO:0019898	extrinsic component of membrane	0.000521996086824263	0.0103093508912032	0	0	234	516
GO:0044232 organelle membrane contact site	35	0.0103093508912032	0.253	0.603	Cellular Component	GO:0044232	organelle membrane contact site	0.000524034335798059	0.0103093508912032	0	0	35	58
GO:0000323 lytic vacuole	322	0.0103093508912032	2.327	0.442	Cellular Component	GO:0000323	lytic vacuole	0.000533242287476027	0.0103093508912032	0	0	322	729
GO:0005764 lysosome	322	0.0103093508912032	2.327	0.442	Cellular Component	GO:0005764	lysosome	0.000533242287476027	0.0103093508912032	0	0	322	729
GO:0051130 positive regulation of cellular component organization	1075	0.0103399489672175	7.895	0.411	Biological Process	GO:0051130	positive regulation of cellular component organization	0.000741926606035815	0.0103399489672175	0	0	1075	2618
GO:0002726 positive regulation of T cell cytokine production	20	0.0103880768746877	0.147	0.69	Biological Process	GO:0002726	positive regulation of T cell cytokine production	0.000746254806645494	0.0103880768746877	0	0	20	29
GO:0043229 intracellular organelle	8996	0.0104188503734451	65	0.389	Cellular Component	GO:0043229	intracellular organelle	0.000557245592574148	0.0104188503734451	0	0	8996	23153
GO:0016471 vacuolar proton-transporting V-type ATPase complex	31	0.0104188503734451	0.224	0.62	Cellular Component	GO:0016471	vacuolar proton-transporting V-type ATPase complex	0.000558441799002381	0.0104188503734451	0	0	31	50
GO:0044459 plasma membrane part	1887	0.0104188503734451	13.634	0.404	Cellular Component	GO:0044459	plasma membrane part	0.000559633209714228	0.0104188503734451	0	0	1887	4670
GO:0008306 associative learning	71	0.0104391773957222	0.521	0.518	Biological Process	GO:0008306	associative learning	0.000751684072203345	0.0104391773957222	0	0	71	137
GO:0040014 regulation of multicellular organism growth	71	0.0104391773957222	0.521	0.518	Biological Process	GO:0040014	regulation of multicellular organism growth	0.000751684072203345	0.0104391773957222	0	0	71	137
GO:0010817 regulation of hormone levels	342	0.0104437603265214	2.512	0.437	Biological Process	GO:0010817	regulation of hormone levels	0.000752893619631322	0.0104437603265214	0	0	342	783
GO:0008324 cation transmembrane transporter activity	557	0.010541390992245	4.114	0.423	Molecular Function	GO:0008324	cation transmembrane transporter activity	0.000581326709131155	0.010541390992245	0	0	557	1316
GO:0004112 cyclic-nucleotide phosphodiesterase activity	54	0.0107316519667215	0.399	0.545	Molecular Function	GO:0004112	cyclic-nucleotide phosphodiesterase activity	0.000595405824356877	0.0107316519667215	0	0	54	99
GO:0042552 myelination	137	0.0107395641542115	1.006	0.474	Biological Process	GO:0042552	myelination	0.000775122661290154	0.0107395641542115	0	0	137	289
GO:0045637 regulation of myeloid cell differentiation	162	0.0107683756740935	1.19	0.466	Biological Process	GO:0045637	regulation of myeloid cell differentiation	0.000778109005252839	0.0107683756740935	0	0	162	348
GO:0045913 positive regulation of carbohydrate metabolic process	66	0.01082391987244	0.485	0.524	Biological Process	GO:0045913	positive regulation of carbohydrate metabolic process	0.000783034122488291	0.01082391987244	0	0	66	126
GO:0090288 negative regulation of cellular response to growth factor stimulus	131	0.0108254845688226	0.962	0.476	Biological Process	GO:0090288	negative regulation of cellular response to growth factor stimulus	0.000784059013743258	0.0108254845688226	0	0	131	275
GO:0032943 mononuclear cell proliferation	218	0.0110108736110918	1.601	0.452	Biological Process	GO:0032943	mononuclear cell proliferation	0.000798413523593568	0.0110108736110918	0	0	218	482
GO:0043621 protein self-association	47	0.0111697730228811	0.347	0.56	Molecular Function	GO:0043621	protein self-association	0.000623446555755728	0.0111697730228811	0	0	47	84
GO:0001932 regulation of protein phosphorylation	1070	0.0112033876819278	7.858	0.41	Biological Process	GO:0001932	regulation of protein phosphorylation	0.000815087270695536	0.0112033876819278	0	0	1070	2607
GO:0035166 post-embryonic hemopoiesis	11	0.0112033876819278	0.081	0.846	Biological Process	GO:0035166	post-embryonic hemopoiesis	0.000817090595633275	0.0112033876819278	0	0	11	13
GO:0060528 secretory columnal luminar epithelial cell differentiation involved in prostate glandular acinus development	11	0.0112033876819278	0.081	0.846	Biological Process	GO:0060528	secretory columnal luminar epithelial cell differentiation involved in prostate glandular acinus development	0.000817090595633275	0.0112033876819278	0	0	11	13
GO:1900748 positive regulation of vascular endothelial growth factor signaling pathway	11	0.0112033876819278	0.081	0.846	Biological Process	GO:1900748	positive regulation of vascular endothelial growth factor signaling pathway	0.000817090595633275	0.0112033876819278	0	0	11	13
GO:1901078 negative regulation of relaxation of muscle	11	0.0112033876819278	0.081	0.846	Biological Process	GO:1901078	negative regulation of relaxation of muscle	0.000817090595633275	0.0112033876819278	0	0	11	13
GO:0048522 positive regulation of cellular process	4119	0.0114063067212022	30.249	0.394	Biological Process	GO:0048522	positive regulation of cellular process	0.00083285059182098	0.0114063067212022	0	0	4119	10457
GO:1903034 regulation of response to wounding	342	0.0114115674745407	2.512	0.436	Biological Process	GO:1903034	regulation of response to wounding	0.000834195769572286	0.0114115674745407	0	0	342	784
GO:0010941 regulation of cell death	1086	0.011414248686294	7.975	0.41	Biological Process	GO:0010941	regulation of cell death	0.000835353049384324	0.011414248686294	0	0	1086	2648
GO:0018149 peptide cross-linking	32	0.0114621604416559	0.235	0.604	Biological Process	GO:0018149	peptide cross-linking	0.000840790108192886	0.0114621604416559	0	0	32	53
GO:2000826 regulation of heart morphogenesis	32	0.0114621604416559	0.235	0.604	Biological Process	GO:2000826	regulation of heart morphogenesis	0.000840790108192886	0.0114621604416559	0	0	32	53
GO:0008286 insulin receptor signaling pathway	102	0.0115271168472024	0.749	0.49	Biological Process	GO:0008286	insulin receptor signaling pathway	0.000846525677173699	0.0115271168472024	0	0	102	208
GO:0036477 somatodendritic compartment	483	0.011631826026793	3.49	0.429	Cellular Component	GO:0036477	somatodendritic compartment	0.000632499823738081	0.011631826026793	0	0	483	1126
GO:0009267 cellular response to starvation	141	0.0116815884559897	1.035	0.472	Biological Process	GO:0009267	cellular response to starvation	0.000859050749580241	0.0116815884559897	0	0	141	299
GO:0002092 positive regulation of receptor internalization	31	0.0116815884559897	0.228	0.608	Biological Process	GO:0002092	positive regulation of receptor internalization	0.000859837317713914	0.0116815884559897	0	0	31	51
GO:0051492 regulation of stress fiber assembly	95	0.0116913164763568	0.698	0.495	Biological Process	GO:0051492	regulation of stress fiber assembly	0.000863969101559845	0.0116913164763568	0	0	95	192
GO:0035791 platelet-derived growth factor receptor-beta signaling pathway	23	0.0116913164763568	0.169	0.657	Biological Process	GO:0035791	platelet-derived growth factor receptor-beta signaling pathway	0.000864491819626182	0.0116913164763568	0	0	23	35
GO:0048820 hair follicle maturation	23	0.0116913164763568	0.169	0.657	Biological Process	GO:0048820	hair follicle maturation	0.000864491819626182	0.0116913164763568	0	0	23	35
GO:2000765 regulation of cytoplasmic translation	23	0.0116913164763568	0.169	0.657	Biological Process	GO:2000765	regulation of cytoplasmic translation	0.000864491819626182	0.0116913164763568	0	0	23	35
GO:0006026 aminoglycan catabolic process	30	0.011837856122352	0.22	0.612	Biological Process	GO:0006026	aminoglycan catabolic process	0.000876324366813831	0.011837856122352	0	0	30	49
GO:0035295 tube development	502	0.0119053358132302	3.687	0.425	Biological Process	GO:0035295	tube development	0.000883987221184411	0.0119053358132302	0	0	502	1180
GO:0035357 peroxisome proliferator activated receptor signaling pathway	24	0.0119053358132302	0.176	0.649	Biological Process	GO:0035357	peroxisome proliferator activated receptor signaling pathway	0.000885330261334194	0.0119053358132302	0	0	24	37
GO:0042474 middle ear morphogenesis	24	0.0119053358132302	0.176	0.649	Biological Process	GO:0042474	middle ear morphogenesis	0.000885330261334194	0.0119053358132302	0	0	24	37
GO:1900274 regulation of phospholipase C activity	24	0.0119053358132302	0.176	0.649	Biological Process	GO:1900274	regulation of phospholipase C activity	0.000885330261334194	0.0119053358132302	0	0	24	37
GO:0048015 phosphatidylinositol-mediated signaling	173	0.0119369200573255	1.27	0.461	Biological Process	GO:0048015	phosphatidylinositol-mediated signaling	0.000888739650629783	0.0119369200573255	0	0	173	375
GO:1901522 positive regulation of transcription from RNA polymerase II promoter involved in cellular response to chemical stimulus	29	0.0119369200573255	0.213	0.617	Biological Process	GO:1901522	positive regulation of transcription from RNA polymerase II promoter involved in cellular response to chemical stimulus	0.000889689594974994	0.0119369200573255	0	0	29	47
GO:0051117 ATPase binding	79	0.0119746320449418	0.584	0.51	Molecular Function	GO:0051117	ATPase binding	0.000672372387550207	0.0119746320449418	0	0	79	155
GO:0046110 xanthine metabolic process	15	0.0120116305098657	0.11	0.75	Biological Process	GO:0046110	xanthine metabolic process	0.000897148912561678	0.0120116305098657	0	0	15	20
GO:0048569 post-embryonic organ development	25	0.0120116305098657	0.184	0.641	Biological Process	GO:0048569	post-embryonic organ development	0.00089833775132548	0.0120116305098657	0	0	25	39
GO:0006027 glycosaminoglycan catabolic process	28	0.0120116305098657	0.206	0.622	Biological Process	GO:0006027	glycosaminoglycan catabolic process	0.000899304322323617	0.0120116305098657	0	0	28	45
GO:1902175 regulation of oxidative stress-induced intrinsic apoptotic signaling pathway	28	0.0120116305098657	0.206	0.622	Biological Process	GO:1902175	regulation of oxidative stress-induced intrinsic apoptotic signaling pathway	0.000899304322323617	0.0120116305098657	0	0	28	45
GO:0050855 regulation of B cell receptor signaling pathway	26	0.0120400117182812	0.191	0.634	Biological Process	GO:0050855	regulation of B cell receptor signaling pathway	0.000904424920007726	0.0120400117182812	0	0	26	41
GO:0098743 cell aggregation	26	0.0120400117182812	0.191	0.634	Biological Process	GO:0098743	cell aggregation	0.000904424920007726	0.0120400117182812	0	0	26	41
GO:0042094 interleukin-2 biosynthetic process	27	0.0120400117182812	0.198	0.628	Biological Process	GO:0042094	interleukin-2 biosynthetic process	0.000904471151482809	0.0120400117182812	0	0	27	43
GO:0021801 cerebral cortex radial glia guided migration	41	0.012091451547849	0.301	0.569	Biological Process	GO:0021801	cerebral cortex radial glia guided migration	0.00091139036005768	0.012091451547849	0	0	41	72
GO:0022030 telencephalon glial cell migration	41	0.012091451547849	0.301	0.569	Biological Process	GO:0022030	telencephalon glial cell migration	0.00091139036005768	0.012091451547849	0	0	41	72
GO:1902110 positive regulation of mitochondrial membrane permeability involved in apoptotic process	41	0.012091451547849	0.301	0.569	Biological Process	GO:1902110	positive regulation of mitochondrial membrane permeability involved in apoptotic process	0.00091139036005768	0.012091451547849	0	0	41	72
GO:0008194 UDP-glycosyltransferase activity	142	0.0121726259714221	1.049	0.472	Molecular Function	GO:0008194	UDP-glycosyltransferase activity	0.000687558084615751	0.0121726259714221	0	0	142	301
GO:0007159 leukocyte cell-cell adhesion	398	0.0124114661271413	2.923	0.431	Biological Process	GO:0007159	leukocyte cell-cell adhesion	0.000936556648974114	0.0124114661271413	0	0	398	923
GO:0004114 3',5'-cyclic-nucleotide phosphodiesterase activity	51	0.0124398655482614	0.377	0.548	Molecular Function	GO:0004114	3',5'-cyclic-nucleotide phosphodiesterase activity	0.000706810542514851	0.0124398655482614	0	0	51	93
GO:0015293 symporter activity	127	0.0124753149671862	0.938	0.477	Molecular Function	GO:0015293	symporter activity	0.000718072218141447	0.0124753149671862	0	0	127	266
GO:0015106 bicarbonate transmembrane transporter activity	35	0.0124753149671862	0.259	0.593	Molecular Function	GO:0015106	bicarbonate transmembrane transporter activity	0.000718912507540079	0.0124753149671862	0	0	35	59
GO:0015296 anion:cation symporter activity	74	0.0124753149671862	0.547	0.514	Molecular Function	GO:0015296	anion:cation symporter activity	0.00072133338546899	0.0124753149671862	0	0	74	144
GO:0016234 inclusion body	93	0.0126554730116146	0.672	0.5	Cellular Component	GO:0016234	inclusion body	0.00069655454904775	0.0126554730116146	0	0	93	186
GO:0000287 magnesium ion binding	230	0.0127682671014584	1.699	0.449	Molecular Function	GO:0000287	magnesium ion binding	0.00074253959747786	0.0127682671014584	0	0	230	512
GO:0005272 sodium channel activity	50	0.0127877337498924	0.369	0.549	Molecular Function	GO:0005272	sodium channel activity	0.000747945657162822	0.0127877337498924	0	0	50	91
GO:0030193 regulation of blood coagulation	71	0.0129162345739019	0.521	0.514	Biological Process	GO:0030193	regulation of blood coagulation	0.000975733738655047	0.0129162345739019	0	0	71	138
GO:0001655 urogenital system development	266	0.0132442043287682	1.953	0.443	Biological Process	GO:0001655	urogenital system development	0.00100162501997927	0.0132442043287682	0	0	266	600
GO:0016717 oxidoreductase activity, acting on paired donors, with oxidation of a pair of donors resulting in the reduction of molecular oxygen to two molecules of water	11	0.0133712436324374	0.081	0.846	Molecular Function	GO:0016717	oxidoreductase activity, acting on paired donors, with oxidation of a pair of donors resulting in the reduction of molecular oxygen to two molecules of water	0.000789879007800506	0.0133712436324374	0	0	11	13
GO:0016725 oxidoreductase activity, acting on CH or CH2 groups	22	0.0133712436324374	0.163	0.667	Molecular Function	GO:0016725	oxidoreductase activity, acting on CH or CH2 groups	0.000791012741624808	0.0133712436324374	0	0	22	33
GO:0010634 positive regulation of epithelial cell migration	152	0.0134354020706391	1.116	0.466	Biological Process	GO:0010634	positive regulation of epithelial cell migration	0.00101721630971067	0.0134354020706391	0	0	152	326
GO:0061138 morphogenesis of a branching epithelium	160	0.0134793537726779	1.175	0.464	Biological Process	GO:0061138	morphogenesis of a branching epithelium	0.00102167916417467	0.0134793537726779	0	0	160	345
GO:0006954 inflammatory response	398	0.0135378643082427	2.923	0.431	Biological Process	GO:0006954	inflammatory response	0.00102734075503271	0.0135378643082427	0	0	398	924
GO:1904018 positive regulation of vasculature development	138	0.0135378643082427	1.013	0.471	Biological Process	GO:1904018	positive regulation of vasculature development	0.0010283942737102	0.0135378643082427	0	0	138	293
GO:0048729 tissue morphogenesis	545	0.0135645029008608	4.002	0.423	Biological Process	GO:0048729	tissue morphogenesis	0.00103156022565919	0.0135645029008608	0	0	545	1289
GO:0042542 response to hydrogen peroxide	74	0.0136427742538737	0.543	0.51	Biological Process	GO:0042542	response to hydrogen peroxide	0.00103866160733551	0.0136427742538737	0	0	74	145
GO:0006882 cellular zinc ion homeostasis	38	0.0136628686339902	0.279	0.576	Biological Process	GO:0006882	cellular zinc ion homeostasis	0.00104249275580218	0.0136628686339902	0	0	38	66
GO:1902653 secondary alcohol biosynthetic process	38	0.0136628686339902	0.279	0.576	Biological Process	GO:1902653	secondary alcohol biosynthetic process	0.00104249275580218	0.0136628686339902	0	0	38	66
GO:0006837 serotonin transport	16	0.0137182740278822	0.118	0.727	Biological Process	GO:0006837	serotonin transport	0.00104865870162982	0.0137182740278822	0	0	16	22
GO:0001708 cell fate specification	85	0.0137182740278822	0.624	0.5	Biological Process	GO:0001708	cell fate specification	0.0010490308924808	0.0137182740278822	0	0	85	170
GO:0006091 generation of precursor metabolites and energy	290	0.0138571219101138	2.13	0.44	Biological Process	GO:0006091	generation of precursor metabolites and energy	0.00106081554794454	0.0138571219101138	0	0	290	659
GO:0016460 myosin II complex	20	0.013933163089442	0.145	0.69	Cellular Component	GO:0016460	myosin II complex	0.000776117837873425	0.013933163089442	0	0	20	29
GO:0007044 cell-substrate junction assembly	114	0.0139776373536586	0.837	0.481	Biological Process	GO:0007044	cell-substrate junction assembly	0.00107121862824906	0.0139776373536586	0	0	114	237
GO:0080135 regulation of cellular response to stress	630	0.0139992156532838	4.627	0.419	Biological Process	GO:0080135	regulation of cellular response to stress	0.00107441094125642	0.0139992156532838	0	0	630	1502
GO:0048705 skeletal system morphogenesis	210	0.0139992156532838	1.542	0.452	Biological Process	GO:0048705	skeletal system morphogenesis	0.00107523030788233	0.0139992156532838	0	0	210	465
GO:0006914 autophagy	356	0.0140637386519185	2.614	0.434	Biological Process	GO:0006914	autophagy	0.00108137050608064	0.0140637386519185	0	0	356	821
GO:0035909 aorta morphogenesis	37	0.0141000247994237	0.272	0.578	Biological Process	GO:0035909	aorta morphogenesis	0.00108772298435844	0.0141000247994237	0	0	37	64
GO:0060487 lung epithelial cell differentiation	37	0.0141000247994237	0.272	0.578	Biological Process	GO:0060487	lung epithelial cell differentiation	0.00108772298435844	0.0141000247994237	0	0	37	64
GO:1903524 positive regulation of blood circulation	37	0.0141000247994237	0.272	0.578	Biological Process	GO:1903524	positive regulation of blood circulation	0.00108772298435844	0.0141000247994237	0	0	37	64
GO:0033138 positive regulation of peptidyl-serine phosphorylation	98	0.0141155472957122	0.72	0.49	Biological Process	GO:0033138	positive regulation of peptidyl-serine phosphorylation	0.00109010921931683	0.0141155472957122	0	0	98	200
GO:0034109 homotypic cell-cell adhesion	388	0.0141415101200318	2.849	0.431	Biological Process	GO:0034109	homotypic cell-cell adhesion	0.0010949639511565	0.0141415101200318	0	0	388	900
GO:0043065 positive regulation of apoptotic process	424	0.0141415101200318	3.114	0.429	Biological Process	GO:0043065	positive regulation of apoptotic process	0.00109553684418728	0.0141415101200318	0	0	424	989
GO:0044264 cellular polysaccharide metabolic process	77	0.0141415101200318	0.565	0.507	Biological Process	GO:0044264	cellular polysaccharide metabolic process	0.00109568715769153	0.0141415101200318	0	0	77	152
GO:0002246 wound healing involved in inflammatory response	9	0.0141544039050784	0.066	0.9	Biological Process	GO:0002246	wound healing involved in inflammatory response	0.00111695102400695	0.0141544039050784	0	0	9	10
GO:0002248 connective tissue replacement involved in inflammatory response wound healing	9	0.0141544039050784	0.066	0.9	Biological Process	GO:0002248	connective tissue replacement involved in inflammatory response wound healing	0.00111695102400695	0.0141544039050784	0	0	9	10
GO:0006198 cAMP catabolic process	9	0.0141544039050784	0.066	0.9	Biological Process	GO:0006198	cAMP catabolic process	0.00111695102400695	0.0141544039050784	0	0	9	10
GO:0031133 regulation of axon diameter	9	0.0141544039050784	0.066	0.9	Biological Process	GO:0031133	regulation of axon diameter	0.00111695102400695	0.0141544039050784	0	0	9	10
GO:0035408 histone H3-T6 phosphorylation	9	0.0141544039050784	0.066	0.9	Biological Process	GO:0035408	histone H3-T6 phosphorylation	0.00111695102400695	0.0141544039050784	0	0	9	10
GO:0038154 interleukin-11-mediated signaling pathway	9	0.0141544039050784	0.066	0.9	Biological Process	GO:0038154	interleukin-11-mediated signaling pathway	0.00111695102400695	0.0141544039050784	0	0	9	10
GO:0048023 positive regulation of melanin biosynthetic process	9	0.0141544039050784	0.066	0.9	Biological Process	GO:0048023	positive regulation of melanin biosynthetic process	0.00111695102400695	0.0141544039050784	0	0	9	10
GO:0050747 positive regulation of lipoprotein metabolic process	9	0.0141544039050784	0.066	0.9	Biological Process	GO:0050747	positive regulation of lipoprotein metabolic process	0.00111695102400695	0.0141544039050784	0	0	9	10
GO:0060313 negative regulation of blood vessel remodeling	9	0.0141544039050784	0.066	0.9	Biological Process	GO:0060313	negative regulation of blood vessel remodeling	0.00111695102400695	0.0141544039050784	0	0	9	10
GO:0072603 interleukin-5 secretion	9	0.0141544039050784	0.066	0.9	Biological Process	GO:0072603	interleukin-5 secretion	0.00111695102400695	0.0141544039050784	0	0	9	10
GO:0099533 positive regulation of presynaptic cytosolic calcium concentration	9	0.0141544039050784	0.066	0.9	Biological Process	GO:0099533	positive regulation of presynaptic cytosolic calcium concentration	0.00111695102400695	0.0141544039050784	0	0	9	10
GO:1900378 positive regulation of secondary metabolite biosynthetic process	9	0.0141544039050784	0.066	0.9	Biological Process	GO:1900378	positive regulation of secondary metabolite biosynthetic process	0.00111695102400695	0.0141544039050784	0	0	9	10
GO:1901898 negative regulation of relaxation of cardiac muscle	9	0.0141544039050784	0.066	0.9	Biological Process	GO:1901898	negative regulation of relaxation of cardiac muscle	0.00111695102400695	0.0141544039050784	0	0	9	10
GO:1903061 positive regulation of protein lipidation	9	0.0141544039050784	0.066	0.9	Biological Process	GO:1903061	positive regulation of protein lipidation	0.00111695102400695	0.0141544039050784	0	0	9	10
GO:2000662 regulation of interleukin-5 secretion	9	0.0141544039050784	0.066	0.9	Biological Process	GO:2000662	regulation of interleukin-5 secretion	0.00111695102400695	0.0141544039050784	0	0	9	10
GO:2000863 positive regulation of estrogen secretion	9	0.0141544039050784	0.066	0.9	Biological Process	GO:2000863	positive regulation of estrogen secretion	0.00111695102400695	0.0141544039050784	0	0	9	10
GO:2000866 positive regulation of estradiol secretion	9	0.0141544039050784	0.066	0.9	Biological Process	GO:2000866	positive regulation of estradiol secretion	0.00111695102400695	0.0141544039050784	0	0	9	10
GO:0070527 platelet aggregation	44	0.0143022437666532	0.323	0.557	Biological Process	GO:0070527	platelet aggregation	0.00112982185052389	0.0143022437666532	0	0	44	79
GO:0007596 blood coagulation	122	0.0143457289539617	0.896	0.477	Biological Process	GO:0007596	blood coagulation	0.00113621356106011	0.0143457289539617	0	0	122	256
GO:0044723 single-organism carbohydrate metabolic process	524	0.0143457289539617	3.848	0.423	Biological Process	GO:0044723	single-organism carbohydrate metabolic process	0.00114709264596517	0.0143457289539617	0	0	524	1238
GO:0086009 membrane repolarization	55	0.0143457289539617	0.404	0.534	Biological Process	GO:0086009	membrane repolarization	0.00115054135391168	0.0143457289539617	0	0	55	103
GO:0042490 mechanoreceptor differentiation	76	0.0143457289539617	0.558	0.507	Biological Process	GO:0042490	mechanoreceptor differentiation	0.00116793747286208	0.0143457289539617	0	0	76	150
GO:0000429 carbon catabolite regulation of transcription from RNA polymerase II promoter	7	0.0143457289539617	0.051	1	Biological Process	GO:0000429	carbon catabolite regulation of transcription from RNA polymerase II promoter	0.00117027011253785	0.0143457289539617	0	0	7	7
GO:0000436 carbon catabolite activation of transcription from RNA polymerase II promoter	7	0.0143457289539617	0.051	1	Biological Process	GO:0000436	carbon catabolite activation of transcription from RNA polymerase II promoter	0.00117027011253785	0.0143457289539617	0	0	7	7
GO:0002003 angiotensin maturation	7	0.0143457289539617	0.051	1	Biological Process	GO:0002003	angiotensin maturation	0.00117027011253785	0.0143457289539617	0	0	7	7
GO:0019065 receptor-mediated endocytosis of virus by host cell	7	0.0143457289539617	0.051	1	Biological Process	GO:0019065	receptor-mediated endocytosis of virus by host cell	0.00117027011253785	0.0143457289539617	0	0	7	7
GO:0035526 retrograde transport, plasma membrane to Golgi	7	0.0143457289539617	0.051	1	Biological Process	GO:0035526	retrograde transport, plasma membrane to Golgi	0.00117027011253785	0.0143457289539617	0	0	7	7
GO:0035795 negative regulation of mitochondrial membrane permeability	7	0.0143457289539617	0.051	1	Biological Process	GO:0035795	negative regulation of mitochondrial membrane permeability	0.00117027011253785	0.0143457289539617	0	0	7	7
GO:0035813 regulation of renal sodium excretion	7	0.0143457289539617	0.051	1	Biological Process	GO:0035813	regulation of renal sodium excretion	0.00117027011253785	0.0143457289539617	0	0	7	7
GO:0044336 canonical Wnt signaling pathway involved in negative regulation of apoptotic process	7	0.0143457289539617	0.051	1	Biological Process	GO:0044336	canonical Wnt signaling pathway involved in negative regulation of apoptotic process	0.00117027011253785	0.0143457289539617	0	0	7	7
GO:0045990 carbon catabolite regulation of transcription	7	0.0143457289539617	0.051	1	Biological Process	GO:0045990	carbon catabolite regulation of transcription	0.00117027011253785	0.0143457289539617	0	0	7	7
GO:0045991 carbon catabolite activation of transcription	7	0.0143457289539617	0.051	1	Biological Process	GO:0045991	carbon catabolite activation of transcription	0.00117027011253785	0.0143457289539617	0	0	7	7
GO:0046069 cGMP catabolic process	7	0.0143457289539617	0.051	1	Biological Process	GO:0046069	cGMP catabolic process	0.00117027011253785	0.0143457289539617	0	0	7	7
GO:0070889 platelet alpha granule organization	7	0.0143457289539617	0.051	1	Biological Process	GO:0070889	platelet alpha granule organization	0.00117027011253785	0.0143457289539617	0	0	7	7
GO:0072554 blood vessel lumenization	7	0.0143457289539617	0.051	1	Biological Process	GO:0072554	blood vessel lumenization	0.00117027011253785	0.0143457289539617	0	0	7	7
GO:0072739 response to anisomycin	7	0.0143457289539617	0.051	1	Biological Process	GO:0072739	response to anisomycin	0.00117027011253785	0.0143457289539617	0	0	7	7
GO:0075509 endocytosis involved in viral entry into host cell	7	0.0143457289539617	0.051	1	Biological Process	GO:0075509	endocytosis involved in viral entry into host cell	0.00117027011253785	0.0143457289539617	0	0	7	7
GO:1901295 regulation of canonical Wnt signaling pathway involved in cardiac muscle cell fate commitment	7	0.0143457289539617	0.051	1	Biological Process	GO:1901295	regulation of canonical Wnt signaling pathway involved in cardiac muscle cell fate commitment	0.00117027011253785	0.0143457289539617	0	0	7	7
GO:2001201 regulation of transforming growth factor-beta secretion	7	0.0143457289539617	0.051	1	Biological Process	GO:2001201	regulation of transforming growth factor-beta secretion	0.00117027011253785	0.0143457289539617	0	0	7	7
GO:0001922 B-1 B cell homeostasis	12	0.0143457289539617	0.088	0.8	Biological Process	GO:0001922	B-1 B cell homeostasis	0.0011725891719237	0.0143457289539617	0	0	12	15
GO:0010724 regulation of definitive erythrocyte differentiation	12	0.0143457289539617	0.088	0.8	Biological Process	GO:0010724	regulation of definitive erythrocyte differentiation	0.0011725891719237	0.0143457289539617	0	0	12	15
GO:0034975 protein folding in endoplasmic reticulum	12	0.0143457289539617	0.088	0.8	Biological Process	GO:0034975	protein folding in endoplasmic reticulum	0.0011725891719237	0.0143457289539617	0	0	12	15
GO:0035583 sequestering of TGFbeta in extracellular matrix	12	0.0143457289539617	0.088	0.8	Biological Process	GO:0035583	sequestering of TGFbeta in extracellular matrix	0.0011725891719237	0.0143457289539617	0	0	12	15
GO:0043578 nuclear matrix organization	12	0.0143457289539617	0.088	0.8	Biological Process	GO:0043578	nuclear matrix organization	0.0011725891719237	0.0143457289539617	0	0	12	15
GO:0060318 definitive erythrocyte differentiation	12	0.0143457289539617	0.088	0.8	Biological Process	GO:0060318	definitive erythrocyte differentiation	0.0011725891719237	0.0143457289539617	0	0	12	15
GO:0061589 calcium activated phosphatidylserine scrambling	12	0.0143457289539617	0.088	0.8	Biological Process	GO:0061589	calcium activated phosphatidylserine scrambling	0.0011725891719237	0.0143457289539617	0	0	12	15
GO:0090292 nuclear matrix anchoring at nuclear membrane	12	0.0143457289539617	0.088	0.8	Biological Process	GO:0090292	nuclear matrix anchoring at nuclear membrane	0.0011725891719237	0.0143457289539617	0	0	12	15
GO:1903071 positive regulation of ER-associated ubiquitin-dependent protein catabolic process	12	0.0143457289539617	0.088	0.8	Biological Process	GO:1903071	positive regulation of ER-associated ubiquitin-dependent protein catabolic process	0.0011725891719237	0.0143457289539617	0	0	12	15
GO:2000675 negative regulation of type B pancreatic cell apoptotic process	12	0.0143457289539617	0.088	0.8	Biological Process	GO:2000675	negative regulation of type B pancreatic cell apoptotic process	0.0011725891719237	0.0143457289539617	0	0	12	15
GO:0051493 regulation of cytoskeleton organization	501	0.0143457289539617	3.679	0.424	Biological Process	GO:0051493	regulation of cytoskeleton organization	0.00117408584248177	0.0143457289539617	0	0	501	1181
GO:0036498 IRE1-mediated unfolded protein response	17	0.0143457289539617	0.125	0.708	Biological Process	GO:0036498	IRE1-mediated unfolded protein response	0.00117855248744509	0.0143457289539617	0	0	17	24
GO:0040034 regulation of development, heterochronic	17	0.0143457289539617	0.125	0.708	Biological Process	GO:0040034	regulation of development, heterochronic	0.00117855248744509	0.0143457289539617	0	0	17	24
GO:0048505 regulation of timing of cell differentiation	17	0.0143457289539617	0.125	0.708	Biological Process	GO:0048505	regulation of timing of cell differentiation	0.00117855248744509	0.0143457289539617	0	0	17	24
GO:1901017 negative regulation of potassium ion transmembrane transporter activity	17	0.0143457289539617	0.125	0.708	Biological Process	GO:1901017	negative regulation of potassium ion transmembrane transporter activity	0.00117855248744509	0.0143457289539617	0	0	17	24
GO:0046339 diacylglycerol metabolic process	35	0.0143457289539617	0.257	0.583	Biological Process	GO:0046339	diacylglycerol metabolic process	0.00117916721063387	0.0143457289539617	0	0	35	60
GO:2000050 regulation of non-canonical Wnt signaling pathway	35	0.0143457289539617	0.257	0.583	Biological Process	GO:2000050	regulation of non-canonical Wnt signaling pathway	0.00117916721063387	0.0143457289539617	0	0	35	60
GO:0005844 polysome	57	0.014371123248913	0.412	0.538	Cellular Component	GO:0005844	polysome	0.000813029395460106	0.014371123248913	0	0	57	106
GO:0000322 storage vacuole	11	0.014371123248913	0.079	0.846	Cellular Component	GO:0000322	storage vacuole	0.000838633186939222	0.014371123248913	0	0	11	13
GO:0000798 nuclear cohesin complex	11	0.014371123248913	0.079	0.846	Cellular Component	GO:0000798	nuclear cohesin complex	0.000838633186939222	0.014371123248913	0	0	11	13
GO:0031371 ubiquitin conjugating enzyme complex	11	0.014371123248913	0.079	0.846	Cellular Component	GO:0031371	ubiquitin conjugating enzyme complex	0.000838633186939222	0.014371123248913	0	0	11	13
GO:0005030 neurotrophin receptor activity	15	0.01446236080161	0.111	0.75	Molecular Function	GO:0005030	neurotrophin receptor activity	0.000860394459454071	0.01446236080161	0	0	15	20
GO:0043484 regulation of RNA splicing	152	0.0144806624526002	1.116	0.465	Biological Process	GO:0043484	regulation of RNA splicing	0.0011914777847558	0.0144806624526002	0	0	152	327
GO:0046903 secretion	829	0.0145173341565625	6.088	0.414	Biological Process	GO:0046903	secretion	0.0011957177703485	0.0145173341565625	0	0	829	2004
GO:0045182 translation regulator activity	53	0.014537279493612	0.391	0.541	Molecular Function	GO:0045182	translation regulator activity	0.000869710237084408	0.014537279493612	0	0	53	98
GO:2000377 regulation of reactive oxygen species metabolic process	124	0.0145539387268988	0.911	0.475	Biological Process	GO:2000377	regulation of reactive oxygen species metabolic process	0.00120183248666548	0.0145539387268988	0	0	124	261
GO:0051216 cartilage development	178	0.0145539387268988	1.307	0.458	Biological Process	GO:0051216	cartilage development	0.00120220311084548	0.0145539387268988	0	0	178	389
GO:0050728 negative regulation of inflammatory response	106	0.0145539387268988	0.778	0.484	Biological Process	GO:0050728	negative regulation of inflammatory response	0.00120240979375844	0.0145539387268988	0	0	106	219
GO:0033674 positive regulation of kinase activity	490	0.0146357355767201	3.598	0.425	Biological Process	GO:0033674	positive regulation of kinase activity	0.00121040023044797	0.0146357355767201	0	0	490	1154
GO:0008536 Ran GTPase binding	47	0.0147003141096382	0.347	0.553	Molecular Function	GO:0008536	Ran GTPase binding	0.000884377185740267	0.0147003141096382	0	0	47	85
GO:0003018 vascular process in circulatory system	86	0.0148614915226237	0.632	0.497	Biological Process	GO:0003018	vascular process in circulatory system	0.00123157383007088	0.0148614915226237	0	0	86	173
GO:0021782 glial cell development	86	0.0148614915226237	0.632	0.497	Biological Process	GO:0021782	glial cell development	0.00123157383007088	0.0148614915226237	0	0	86	173
GO:0010008 endosome membrane	204	0.0149951407872007	1.474	0.455	Cellular Component	GO:0010008	endosome membrane	0.000884991730809591	0.0149951407872007	0	0	204	448
GO:0060193 positive regulation of lipase activity	42	0.0151084226801599	0.308	0.56	Biological Process	GO:0060193	positive regulation of lipase activity	0.00125330944416014	0.0151084226801599	0	0	42	75
GO:0016281 eukaryotic translation initiation factor 4F complex	23	0.0151151133743457	0.166	0.657	Cellular Component	GO:0016281	eukaryotic translation initiation factor 4F complex	0.000902095625789862	0.0151151133743457	0	0	23	35
GO:0098531 transcription factor activity, direct ligand regulated sequence-specific DNA binding	52	0.0151214120380653	0.384	0.542	Molecular Function	GO:0098531	transcription factor activity, direct ligand regulated sequence-specific DNA binding	0.000922852128449884	0.0151214120380653	0	0	52	96
GO:0031369 translation initiation factor binding	39	0.0151214120380653	0.288	0.574	Molecular Function	GO:0031369	translation initiation factor binding	0.000924693265480782	0.0151214120380653	0	0	39	68
GO:0004721 phosphoprotein phosphatase activity	233	0.0151214120380653	1.721	0.447	Molecular Function	GO:0004721	phosphoprotein phosphatase activity	0.00092487246088434	0.0151214120380653	0	0	233	521
GO:0006879 cellular iron ion homeostasis	67	0.0151359910229861	0.492	0.515	Biological Process	GO:0006879	cellular iron ion homeostasis	0.00125687107534649	0.0151359910229861	0	0	67	130
GO:0003205 cardiac chamber development	159	0.0151774458325048	1.168	0.462	Biological Process	GO:0003205	cardiac chamber development	0.00126161426104506	0.0151774458325048	0	0	159	344
GO:0010001 glial cell differentiation	172	0.0151774458325048	1.263	0.459	Biological Process	GO:0010001	glial cell differentiation	0.00126286984019831	0.0151774458325048	0	0	172	375
GO:0070050 neuron cellular homeostasis	33	0.0152410387020588	0.242	0.589	Biological Process	GO:0070050	neuron cellular homeostasis	0.00126979400043145	0.0152410387020588	0	0	33	56
GO:0002886 regulation of myeloid leukocyte mediated immunity	48	0.0152410387020588	0.353	0.545	Biological Process	GO:0002886	regulation of myeloid leukocyte mediated immunity	0.00127072834049505	0.0152410387020588	0	0	48	88
GO:0048645 organ formation	58	0.0153760313144735	0.426	0.527	Biological Process	GO:0048645	organ formation	0.0012832783419777	0.0153760313144735	0	0	58	110
GO:0030214 hyaluronan catabolic process	18	0.0153791899318635	0.132	0.692	Biological Process	GO:0030214	hyaluronan catabolic process	0.00128613235660607	0.0153791899318635	0	0	18	26
GO:0045410 positive regulation of interleukin-6 biosynthetic process	18	0.0153791899318635	0.132	0.692	Biological Process	GO:0045410	positive regulation of interleukin-6 biosynthetic process	0.00128613235660607	0.0153791899318635	0	0	18	26
GO:0046634 regulation of alpha-beta T cell activation	85	0.015677974074371	0.624	0.497	Biological Process	GO:0046634	regulation of alpha-beta T cell activation	0.00131285202092995	0.015677974074371	0	0	85	171
GO:0055078 sodium ion homeostasis	32	0.015677974074371	0.235	0.593	Biological Process	GO:0055078	sodium ion homeostasis	0.00131375982853286	0.015677974074371	0	0	32	54
GO:0044257 cellular protein catabolic process	685	0.0158071712966717	5.03	0.417	Biological Process	GO:0044257	cellular protein catabolic process	0.00132591734979661	0.0158071712966717	0	0	685	1643
GO:0098662 inorganic cation transmembrane transport	602	0.0160162920239251	4.421	0.42	Biological Process	GO:0098662	inorganic cation transmembrane transport	0.00134480740675875	0.0160162920239251	0	0	602	1435
GO:0030132 clathrin coat of coated pit	41	0.0160460719882389	0.296	0.569	Cellular Component	GO:0030132	clathrin coat of coated pit	0.000968297447566142	0.0160460719882389	0	0	41	72
GO:0045730 respiratory burst	31	0.016134792276767	0.228	0.596	Biological Process	GO:0045730	respiratory burst	0.00135611611017462	0.016134792276767	0	0	31	52
GO:0006501 C-terminal protein lipidation	19	0.0162919384295197	0.14	0.679	Biological Process	GO:0006501	C-terminal protein lipidation	0.00137206825244397	0.0162919384295197	0	0	19	28
GO:0043302 positive regulation of leukocyte degranulation	19	0.0162919384295197	0.14	0.679	Biological Process	GO:0043302	positive regulation of leukocyte degranulation	0.00137206825244397	0.0162919384295197	0	0	19	28
GO:0072163 mesonephric epithelium development	91	0.0163471408610383	0.668	0.492	Biological Process	GO:0072163	mesonephric epithelium development	0.00137947070429176	0.0163471408610383	0	0	91	185
GO:0072164 mesonephric tubule development	91	0.0163471408610383	0.668	0.492	Biological Process	GO:0072164	mesonephric tubule development	0.00137947070429176	0.0163471408610383	0	0	91	185
GO:0019904 protein domain specific binding	523	0.0164477112343442	3.863	0.422	Molecular Function	GO:0019904	protein domain specific binding	0.00101149026307464	0.0164477112343442	0	0	523	1238
GO:0002009 morphogenesis of an epithelium	412	0.016476334772493	3.026	0.428	Biological Process	GO:0002009	morphogenesis of an epithelium	0.00139176046629699	0.016476334772493	0	0	412	962
GO:0001228 transcriptional activator activity, RNA polymerase II transcription regulatory region sequence-specific binding	362	0.0164807254600318	2.674	0.432	Molecular Function	GO:0001228	transcriptional activator activity, RNA polymerase II transcription regulatory region sequence-specific binding	0.00102944918609907	0.0164807254600318	0	0	362	838
GO:0001786 phosphatidylserine binding	72	0.0164807254600318	0.532	0.511	Molecular Function	GO:0001786	phosphatidylserine binding	0.00105898696537436	0.0164807254600318	0	0	72	141
GO:0042578 phosphoric ester hydrolase activity	430	0.0164807254600318	3.176	0.427	Molecular Function	GO:0042578	phosphoric ester hydrolase activity	0.0010799224678722	0.0164807254600318	0	0	430	1007
GO:0001093 TFIIB-class transcription factor binding	9	0.0164807254600318	0.066	0.9	Molecular Function	GO:0001093	TFIIB-class transcription factor binding	0.00108512797982161	0.0164807254600318	0	0	9	10
GO:0004921 interleukin-11 receptor activity	9	0.0164807254600318	0.066	0.9	Molecular Function	GO:0004921	interleukin-11 receptor activity	0.00108512797982161	0.0164807254600318	0	0	9	10
GO:0010859 calcium-dependent cysteine-type endopeptidase inhibitor activity	9	0.0164807254600318	0.066	0.9	Molecular Function	GO:0010859	calcium-dependent cysteine-type endopeptidase inhibitor activity	0.00108512797982161	0.0164807254600318	0	0	9	10
GO:0016886 ligase activity, forming phosphoric ester bonds	9	0.0164807254600318	0.066	0.9	Molecular Function	GO:0016886	ligase activity, forming phosphoric ester bonds	0.00108512797982161	0.0164807254600318	0	0	9	10
GO:0019970 interleukin-11 binding	9	0.0164807254600318	0.066	0.9	Molecular Function	GO:0019970	interleukin-11 binding	0.00108512797982161	0.0164807254600318	0	0	9	10
GO:0019976 interleukin-2 binding	9	0.0164807254600318	0.066	0.9	Molecular Function	GO:0019976	interleukin-2 binding	0.00108512797982161	0.0164807254600318	0	0	9	10
GO:0035403 histone kinase activity (H3-T6 specific)	9	0.0164807254600318	0.066	0.9	Molecular Function	GO:0035403	histone kinase activity (H3-T6 specific)	0.00108512797982161	0.0164807254600318	0	0	9	10
GO:0042903 tubulin deacetylase activity	9	0.0164807254600318	0.066	0.9	Molecular Function	GO:0042903	tubulin deacetylase activity	0.00108512797982161	0.0164807254600318	0	0	9	10
GO:0051425 PTB domain binding	9	0.0164807254600318	0.066	0.9	Molecular Function	GO:0051425	PTB domain binding	0.00108512797982161	0.0164807254600318	0	0	9	10
GO:0070097 delta-catenin binding	9	0.0164807254600318	0.066	0.9	Molecular Function	GO:0070097	delta-catenin binding	0.00108512797982161	0.0164807254600318	0	0	9	10
GO:0030574 collagen catabolic process	30	0.0164961531831258	0.22	0.6	Biological Process	GO:0030574	collagen catabolic process	0.00139621306628275	0.0164961531831258	0	0	30	50
GO:2000406 positive regulation of T cell migration	30	0.0164961531831258	0.22	0.6	Biological Process	GO:2000406	positive regulation of T cell migration	0.00139621306628275	0.0164961531831258	0	0	30	50
GO:0030030 cell projection organization	1247	0.0165131764956838	9.158	0.407	Biological Process	GO:0030030	cell projection organization	0.00139904459783206	0.0165131764956838	0	0	1247	3067
GO:0030545 receptor regulator activity	59	0.0165559334737607	0.436	0.527	Molecular Function	GO:0030545	receptor regulator activity	0.00109602588970127	0.0165559334737607	0	0	59	112
GO:0005154 epidermal growth factor receptor binding	49	0.0165559334737607	0.362	0.544	Molecular Function	GO:0005154	epidermal growth factor receptor binding	0.0011011466448123	0.0165559334737607	0	0	49	90
GO:0005007 fibroblast growth factor-activated receptor activity	17	0.016596558842679	0.126	0.708	Molecular Function	GO:0005007	fibroblast growth factor-activated receptor activity	0.00112688740077388	0.016596558842679	0	0	17	24
GO:0043395 heparan sulfate proteoglycan binding	17	0.016596558842679	0.126	0.708	Molecular Function	GO:0043395	heparan sulfate proteoglycan binding	0.00112688740077388	0.016596558842679	0	0	17	24
GO:1990239 steroid hormone binding	12	0.016596558842679	0.089	0.8	Molecular Function	GO:1990239	steroid hormone binding	0.00113177037649587	0.016596558842679	0	0	12	15
GO:0003847 1-alkyl-2-acetylglycerophosphocholine esterase activity	7	0.016596558842679	0.052	1	Molecular Function	GO:0003847	1-alkyl-2-acetylglycerophosphocholine esterase activity	0.00114267751390102	0.016596558842679	0	0	7	7
GO:0004768 stearoyl-CoA 9-desaturase activity	7	0.016596558842679	0.052	1	Molecular Function	GO:0004768	stearoyl-CoA 9-desaturase activity	0.00114267751390102	0.016596558842679	0	0	7	7
GO:0016215 acyl-CoA desaturase activity	7	0.016596558842679	0.052	1	Molecular Function	GO:0016215	acyl-CoA desaturase activity	0.00114267751390102	0.016596558842679	0	0	7	7
GO:0070891 lipoteichoic acid binding	7	0.016596558842679	0.052	1	Molecular Function	GO:0070891	lipoteichoic acid binding	0.00114267751390102	0.016596558842679	0	0	7	7
GO:0071229 cellular response to acid chemical	127	0.0167341855788632	0.933	0.472	Biological Process	GO:0071229	cellular response to acid chemical	0.00141917844685154	0.0167341855788632	0	0	127	269
GO:0032269 negative regulation of cellular protein metabolic process	890	0.0167686409627898	6.536	0.412	Biological Process	GO:0032269	negative regulation of cellular protein metabolic process	0.0014235127244814	0.0167686409627898	0	0	890	2161
GO:0032868 response to insulin	185	0.0167987563683684	1.359	0.455	Biological Process	GO:0032868	response to insulin	0.00142748401344819	0.0167987563683684	0	0	185	407
GO:0031669 cellular response to nutrient levels	162	0.0168380529683992	1.19	0.46	Biological Process	GO:0031669	cellular response to nutrient levels	0.00143408837423829	0.0168380529683992	0	0	162	352
GO:0042535 positive regulation of tumor necrosis factor biosynthetic process	20	0.0168380529683992	0.147	0.667	Biological Process	GO:0042535	positive regulation of tumor necrosis factor biosynthetic process	0.00143781856128487	0.0168380529683992	0	0	20	30
GO:0055070 copper ion homeostasis	20	0.0168380529683992	0.147	0.667	Biological Process	GO:0055070	copper ion homeostasis	0.00143781856128487	0.0168380529683992	0	0	20	30
GO:0036294 cellular response to decreased oxygen levels	87	0.0168380529683992	0.639	0.494	Biological Process	GO:0036294	cellular response to decreased oxygen levels	0.00143791356829685	0.0168380529683992	0	0	87	176
GO:0071456 cellular response to hypoxia	87	0.0168380529683992	0.639	0.494	Biological Process	GO:0071456	cellular response to hypoxia	0.00143791356829685	0.0168380529683992	0	0	87	176
GO:0016197 endosomal transport	279	0.0169620538941043	2.049	0.439	Biological Process	GO:0016197	endosomal transport	0.00144993133758766	0.0169620538941043	0	0	279	635
GO:0035567 non-canonical Wnt signaling pathway	56	0.016964432393608	0.411	0.528	Biological Process	GO:0035567	non-canonical Wnt signaling pathway	0.00145156335791694	0.016964432393608	0	0	56	106
GO:1903523 negative regulation of blood circulation	39	0.017011677394858	0.286	0.565	Biological Process	GO:1903523	negative regulation of blood circulation	0.00145703856413766	0.017011677394858	0	0	39	69
GO:0048011 neurotrophin TRK receptor signaling pathway	28	0.0171050797675675	0.206	0.609	Biological Process	GO:0048011	neurotrophin TRK receptor signaling pathway	0.00146647896272391	0.0171050797675675	0	0	28	46
GO:0005516 calmodulin binding	133	0.0172501038110506	0.982	0.47	Molecular Function	GO:0005516	calmodulin binding	0.00119343966874581	0.0172501038110506	0	0	133	283
GO:0043200 response to amino acid	76	0.0172647119801835	0.558	0.503	Biological Process	GO:0043200	response to amino acid	0.00148161878960813	0.0172647119801835	0	0	76	151
GO:2001028 positive regulation of endothelial cell chemotaxis	21	0.0172900249008928	0.154	0.656	Biological Process	GO:2001028	positive regulation of endothelial cell chemotaxis	0.00148524721230509	0.0172900249008928	0	0	21	32
GO:0006901 vesicle coating	60	0.0174204188028069	0.441	0.522	Biological Process	GO:0006901	vesicle coating	0.00149791541162758	0.0174204188028069	0	0	60	115
GO:0060453 regulation of gastric acid secretion	13	0.0174518207536709	0.095	0.765	Biological Process	GO:0060453	regulation of gastric acid secretion	0.00150208529646721	0.0174518207536709	0	0	13	17
GO:0050817 coagulation	126	0.0174987563446686	0.925	0.472	Biological Process	GO:0050817	coagulation	0.00150759876541991	0.0174987563446686	0	0	126	267
GO:0009792 embryo development ending in birth or egg hatching	571	0.0175101566357321	4.193	0.42	Biological Process	GO:0009792	embryo development ending in birth or egg hatching	0.00151005561689319	0.0175101566357321	0	0	571	1359
GO:0002237 response to molecule of bacterial origin	206	0.0175491906332075	1.513	0.45	Biological Process	GO:0002237	response to molecule of bacterial origin	0.00151506103196714	0.0175491906332075	0	0	206	458
GO:0001696 gastric acid secretion	22	0.0175491906332075	0.162	0.647	Biological Process	GO:0001696	gastric acid secretion	0.00151637776567887	0.0175491906332075	0	0	22	34
GO:0060675 ureteric bud morphogenesis	64	0.017576904511888	0.47	0.516	Biological Process	GO:0060675	ureteric bud morphogenesis	0.00152025273148972	0.017576904511888	0	0	64	124
GO:0031016 pancreas development	68	0.0175822118692256	0.499	0.511	Biological Process	GO:0031016	pancreas development	0.00152258628095879	0.0175822118692256	0	0	68	133
GO:0034142 toll-like receptor 4 signaling pathway	38	0.0175822118692256	0.279	0.567	Biological Process	GO:0034142	toll-like receptor 4 signaling pathway	0.00152963819858568	0.0175822118692256	0	0	38	67
GO:0055069 zinc ion homeostasis	38	0.0175822118692256	0.279	0.567	Biological Process	GO:0055069	zinc ion homeostasis	0.00152963819858568	0.0175822118692256	0	0	38	67
GO:0042572 retinol metabolic process	25	0.0175822118692256	0.184	0.625	Biological Process	GO:0042572	retinol metabolic process	0.00153180815847352	0.0175822118692256	0	0	25	40
GO:0043372 positive regulation of CD4-positive, alpha-beta T cell differentiation	25	0.0175822118692256	0.184	0.625	Biological Process	GO:0043372	positive regulation of CD4-positive, alpha-beta T cell differentiation	0.00153180815847352	0.0175822118692256	0	0	25	40
GO:1903055 positive regulation of extracellular matrix organization	25	0.0175822118692256	0.184	0.625	Biological Process	GO:1903055	positive regulation of extracellular matrix organization	0.00153180815847352	0.0175822118692256	0	0	25	40
GO:0021871 forebrain regionalization	23	0.0175822118692256	0.169	0.639	Biological Process	GO:0021871	forebrain regionalization	0.00153324036225203	0.0175822118692256	0	0	23	36
GO:0031047 gene silencing by RNA	99	0.0175822118692256	0.727	0.485	Biological Process	GO:0031047	gene silencing by RNA	0.00153372942268632	0.0175822118692256	0	0	99	204
GO:0031333 negative regulation of protein complex assembly	120	0.0175822118692256	0.881	0.474	Biological Process	GO:0031333	negative regulation of protein complex assembly	0.00153403836083188	0.0175822118692256	0	0	120	253
GO:2000353 positive regulation of endothelial cell apoptotic process	24	0.0176081054333942	0.176	0.632	Biological Process	GO:2000353	positive regulation of endothelial cell apoptotic process	0.00153778047283391	0.0176081054333942	0	0	24	38
GO:0009894 regulation of catabolic process	667	0.0176207108586177	4.898	0.417	Biological Process	GO:0009894	regulation of catabolic process	0.00154036532518487	0.0176207108586177	0	0	667	1600
GO:0005149 interleukin-1 receptor binding	18	0.0176632814120025	0.133	0.692	Molecular Function	GO:0005149	interleukin-1 receptor binding	0.00122792865431033	0.0176632814120025	0	0	18	26
GO:0003170 heart valve development	50	0.0177302276637277	0.367	0.538	Biological Process	GO:0003170	heart valve development	0.00155143225051483	0.0177302276637277	0	0	50	93
GO:0006935 chemotaxis	457	0.0177735043271687	3.356	0.425	Biological Process	GO:0006935	chemotaxis	0.00155671589188609	0.0177735043271687	0	0	457	1075
GO:0030276 clathrin binding	84	0.0178344027422906	0.62	0.497	Molecular Function	GO:0030276	clathrin binding	0.00124578548567471	0.0178344027422906	0	0	84	169
GO:0050818 regulation of coagulation	75	0.0180201056483403	0.551	0.503	Biological Process	GO:0050818	regulation of coagulation	0.00157983240524863	0.0180201056483403	0	0	75	149
GO:0002639 positive regulation of immunoglobulin production	44	0.0181008173856377	0.323	0.55	Biological Process	GO:0002639	positive regulation of immunoglobulin production	0.00159148167008639	0.0181008173856377	0	0	44	80
GO:0090049 regulation of cell migration involved in sprouting angiogenesis	44	0.0181008173856377	0.323	0.55	Biological Process	GO:0090049	regulation of cell migration involved in sprouting angiogenesis	0.00159148167008639	0.0181008173856377	0	0	44	80
GO:1902108 regulation of mitochondrial membrane permeability involved in apoptotic process	44	0.0181008173856377	0.323	0.55	Biological Process	GO:1902108	regulation of mitochondrial membrane permeability involved in apoptotic process	0.00159148167008639	0.0181008173856377	0	0	44	80
GO:0060074 synapse maturation	37	0.0182300399268744	0.272	0.569	Biological Process	GO:0060074	synapse maturation	0.00160437861913287	0.0182300399268744	0	0	37	65
GO:0006112 energy reserve metabolic process	71	0.0182421946631709	0.521	0.507	Biological Process	GO:0006112	energy reserve metabolic process	0.00160852095438268	0.0182421946631709	0	0	71	140
GO:0071347 cellular response to interleukin-1	71	0.0182421946631709	0.521	0.507	Biological Process	GO:0071347	cellular response to interleukin-1	0.00160852095438268	0.0182421946631709	0	0	71	140
GO:0005958 DNA-dependent protein kinase-DNA ligase 4 complex	9	0.0187194593523635	0.065	0.9	Cellular Component	GO:0005958	DNA-dependent protein kinase-DNA ligase 4 complex	0.00114203598170918	0.0187194593523635	0	0	9	10
GO:0030324 lung development	162	0.0188152139783271	1.19	0.459	Biological Process	GO:0030324	lung development	0.00166120714369482	0.0188152139783271	0	0	162	353
GO:0050727 regulation of inflammatory response	228	0.0188152139783271	1.674	0.445	Biological Process	GO:0050727	regulation of inflammatory response	0.00166360093264266	0.0188152139783271	0	0	228	512
GO:0008104 protein localization	2015	0.0188152139783271	14.798	0.4	Biological Process	GO:0008104	protein localization	0.00166380113502134	0.0188152139783271	0	0	2015	5037
GO:0035794 positive regulation of mitochondrial membrane permeability	43	0.0190041716629175	0.316	0.551	Biological Process	GO:0035794	positive regulation of mitochondrial membrane permeability	0.00168211086556563	0.0190041716629175	0	0	43	78
GO:0035749 myelin sheath adaxonal region	7	0.0191268828219596	0.051	1	Cellular Component	GO:0035749	myelin sheath adaxonal region	0.00119192680676514	0.0191268828219596	0	0	7	7
GO:0030478 actin cap	12	0.0191268828219596	0.087	0.8	Cellular Component	GO:0030478	actin cap	0.00120494288334626	0.0191268828219596	0	0	12	15
GO:0032059 bleb	12	0.0191268828219596	0.087	0.8	Cellular Component	GO:0032059	bleb	0.00120494288334626	0.0191268828219596	0	0	12	15
GO:0010676 positive regulation of cellular carbohydrate metabolic process	58	0.0191629987663464	0.426	0.523	Biological Process	GO:0010676	positive regulation of cellular carbohydrate metabolic process	0.00169821567585408	0.0191629987663464	0	0	58	111
GO:0042752 regulation of circadian rhythm	91	0.0191629987663464	0.668	0.489	Biological Process	GO:0042752	regulation of circadian rhythm	0.00169939680823335	0.0191629987663464	0	0	91	186
GO:0030879 mammary gland development	124	0.0191658848417583	0.911	0.471	Biological Process	GO:0030879	mammary gland development	0.00170126685390039	0.0191658848417583	0	0	124	263
GO:0032496 response to lipopolysaccharide	194	0.0192630388915871	1.425	0.451	Biological Process	GO:0032496	response to lipopolysaccharide	0.00171151305630995	0.0192630388915871	0	0	194	430
GO:1904888 cranial skeletal system development	66	0.0194559525941671	0.485	0.512	Biological Process	GO:1904888	cranial skeletal system development	0.00173029189316493	0.0194559525941671	0	0	66	129
GO:0043422 protein kinase B binding	20	0.0194863172671654	0.148	0.667	Molecular Function	GO:0043422	protein kinase B binding	0.00136871946534875	0.0194863172671654	0	0	20	30
GO:0019213 deacetylase activity	68	0.0194863172671654	0.502	0.511	Molecular Function	GO:0019213	deacetylase activity	0.00137420218695585	0.0194863172671654	0	0	68	133
GO:0005976 polysaccharide metabolic process	84	0.0195684959132467	0.617	0.494	Biological Process	GO:0005976	polysaccharide metabolic process	0.00174194881087265	0.0195684959132467	0	0	84	170
GO:0004497 monooxygenase activity	136	0.0195789464420903	1.005	0.467	Molecular Function	GO:0004497	monooxygenase activity	0.00138727829068287	0.0195789464420903	0	0	136	291
GO:0035315 hair cell differentiation	53	0.0195920795709418	0.389	0.53	Biological Process	GO:0035315	hair cell differentiation	0.00174569817972515	0.0195920795709418	0	0	53	100
GO:0015291 secondary active transmembrane transporter activity	211	0.0196945824376665	1.559	0.448	Molecular Function	GO:0015291	secondary active transmembrane transporter activity	0.00140523894876871	0.0196945824376665	0	0	211	471
GO:0050431 transforming growth factor beta binding	27	0.0196945824376665	0.199	0.614	Molecular Function	GO:0050431	transforming growth factor beta binding	0.00140863657809513	0.0196945824376665	0	0	27	44
GO:0016482 cytoplasmic transport	917	0.0197066217426723	6.734	0.411	Biological Process	GO:0016482	cytoplasmic transport	0.00175756378857082	0.0197066217426723	0	0	917	2233
GO:1902895 positive regulation of pri-miRNA transcription from RNA polymerase II promoter	35	0.0197092073296987	0.257	0.574	Biological Process	GO:1902895	positive regulation of pri-miRNA transcription from RNA polymerase II promoter	0.00175945425041945	0.0197092073296987	0	0	35	61
GO:0034097 response to cytokine	612	0.0198803183003605	4.494	0.418	Biological Process	GO:0034097	response to cytokine	0.00177640371540193	0.0198803183003605	0	0	612	1464
GO:0043207 response to external biotic stimulus	600	0.0199433028320751	4.406	0.418	Biological Process	GO:0043207	response to external biotic stimulus	0.00178845232960231	0.0199433028320751	0	0	600	1434
GO:0034616 response to laminar fluid shear stress	14	0.0199433028320751	0.103	0.737	Biological Process	GO:0034616	response to laminar fluid shear stress	0.00179042957882702	0.0199433028320751	0	0	14	19
GO:0035745 T-helper 2 cell cytokine production	14	0.0199433028320751	0.103	0.737	Biological Process	GO:0035745	T-helper 2 cell cytokine production	0.00179042957882702	0.0199433028320751	0	0	14	19
GO:0044557 relaxation of smooth muscle	14	0.0199433028320751	0.103	0.737	Biological Process	GO:0044557	relaxation of smooth muscle	0.00179042957882702	0.0199433028320751	0	0	14	19
GO:0060087 relaxation of vascular smooth muscle	14	0.0199433028320751	0.103	0.737	Biological Process	GO:0060087	relaxation of vascular smooth muscle	0.00179042957882702	0.0199433028320751	0	0	14	19
GO:0070492 oligosaccharide binding	24	0.0201403333297518	0.177	0.632	Molecular Function	GO:0070492	oligosaccharide binding	0.00145541379479609	0.0201403333297518	0	0	24	38
GO:0099516 ion antiporter activity	67	0.0201403333297518	0.495	0.511	Molecular Function	GO:0099516	ion antiporter activity	0.00146687764231286	0.0201403333297518	0	0	67	131
GO:0000975 regulatory region DNA binding	778	0.0201403333297518	5.747	0.413	Molecular Function	GO:0000975	regulatory region DNA binding	0.00147417546765229	0.0201403333297518	0	0	778	1885
GO:0001067 regulatory region nucleic acid binding	778	0.0201403333297518	5.747	0.413	Molecular Function	GO:0001067	regulatory region nucleic acid binding	0.00147417546765229	0.0201403333297518	0	0	778	1885
GO:0044212 transcription regulatory region DNA binding	778	0.0201403333297518	5.747	0.413	Molecular Function	GO:0044212	transcription regulatory region DNA binding	0.00147417546765229	0.0201403333297518	0	0	778	1885
GO:0010604 positive regulation of macromolecule metabolic process	2604	0.0201846580025636	19.123	0.397	Biological Process	GO:0010604	positive regulation of macromolecule metabolic process	0.00182954887998906	0.0201846580025636	0	0	2604	6557
GO:0002002 regulation of angiotensin levels in blood	10	0.0201846580025636	0.073	0.833	Biological Process	GO:0002002	regulation of angiotensin levels in blood	0.00183079641812035	0.0201846580025636	0	0	10	12
GO:0010519 negative regulation of phospholipase activity	10	0.0201846580025636	0.073	0.833	Biological Process	GO:0010519	negative regulation of phospholipase activity	0.00183079641812035	0.0201846580025636	0	0	10	12
GO:0031392 regulation of prostaglandin biosynthetic process	10	0.0201846580025636	0.073	0.833	Biological Process	GO:0031392	regulation of prostaglandin biosynthetic process	0.00183079641812035	0.0201846580025636	0	0	10	12
GO:0036492 eiF2alpha phosphorylation in response to endoplasmic reticulum stress	10	0.0201846580025636	0.073	0.833	Biological Process	GO:0036492	eiF2alpha phosphorylation in response to endoplasmic reticulum stress	0.00183079641812035	0.0201846580025636	0	0	10	12
GO:0044806 G-quadruplex DNA unwinding	10	0.0201846580025636	0.073	0.833	Biological Process	GO:0044806	G-quadruplex DNA unwinding	0.00183079641812035	0.0201846580025636	0	0	10	12
GO:0045540 regulation of cholesterol biosynthetic process	10	0.0201846580025636	0.073	0.833	Biological Process	GO:0045540	regulation of cholesterol biosynthetic process	0.00183079641812035	0.0201846580025636	0	0	10	12
GO:0060923 cardiac muscle cell fate commitment	10	0.0201846580025636	0.073	0.833	Biological Process	GO:0060923	cardiac muscle cell fate commitment	0.00183079641812035	0.0201846580025636	0	0	10	12
GO:0070777 D-aspartate transport	10	0.0201846580025636	0.073	0.833	Biological Process	GO:0070777	D-aspartate transport	0.00183079641812035	0.0201846580025636	0	0	10	12
GO:0070779 D-aspartate import	10	0.0201846580025636	0.073	0.833	Biological Process	GO:0070779	D-aspartate import	0.00183079641812035	0.0201846580025636	0	0	10	12
GO:2000619 negative regulation of histone H4-K16 acetylation	10	0.0201846580025636	0.073	0.833	Biological Process	GO:2000619	negative regulation of histone H4-K16 acetylation	0.00183079641812035	0.0201846580025636	0	0	10	12
GO:0003209 cardiac atrium morphogenesis	34	0.020258699128277	0.25	0.576	Biological Process	GO:0003209	cardiac atrium morphogenesis	0.00183921826345651	0.020258699128277	0	0	34	59
GO:0072171 mesonephric tubule morphogenesis	65	0.020300066640062	0.477	0.512	Biological Process	GO:0072171	mesonephric tubule morphogenesis	0.00184468350215823	0.020300066640062	0	0	65	127
GO:1901016 regulation of potassium ion transmembrane transporter activity	47	0.0203330485328336	0.345	0.54	Biological Process	GO:1901016	regulation of potassium ion transmembrane transporter activity	0.00185304533795743	0.0203330485328336	0	0	47	87
GO:0002027 regulation of heart rate	96	0.0203330485328336	0.705	0.485	Biological Process	GO:0002027	regulation of heart rate	0.00185308806641788	0.0203330485328336	0	0	96	198
GO:0035966 response to topologically incorrect protein	114	0.0203330485328336	0.837	0.475	Biological Process	GO:0035966	response to topologically incorrect protein	0.0018554122429599	0.0203330485328336	0	0	114	240
GO:0008542 visual learning	52	0.0203330485328336	0.382	0.531	Biological Process	GO:0008542	visual learning	0.00185624259807913	0.0203330485328336	0	0	52	98
GO:0009066 aspartate family amino acid metabolic process	52	0.0203330485328336	0.382	0.531	Biological Process	GO:0009066	aspartate family amino acid metabolic process	0.00185624259807913	0.0203330485328336	0	0	52	98
GO:0035335 peptidyl-tyrosine dephosphorylation	160	0.020358161956428	1.175	0.458	Biological Process	GO:0035335	peptidyl-tyrosine dephosphorylation	0.00186024976610446	0.020358161956428	0	0	160	349
GO:0035710 CD4-positive, alpha-beta T cell activation	76	0.0204192391392126	0.558	0.5	Biological Process	GO:0035710	CD4-positive, alpha-beta T cell activation	0.00186755042152475	0.0204192391392126	0	0	76	152
GO:0051017 actin filament bundle assembly	165	0.0204455096894156	1.212	0.457	Biological Process	GO:0051017	actin filament bundle assembly	0.00187167500693909	0.0204455096894156	0	0	165	361
GO:0008285 negative regulation of cell proliferation	491	0.0204512965999299	3.606	0.423	Biological Process	GO:0008285	negative regulation of cell proliferation	0.00187392712655581	0.0204512965999299	0	0	491	1162
GO:0050891 multicellular organismal water homeostasis	41	0.0204630407993384	0.301	0.554	Biological Process	GO:0050891	multicellular organismal water homeostasis	0.00187672658164726	0.0204630407993384	0	0	41	74
GO:0001071 nucleic acid binding transcription factor activity	852	0.0206430785181567	6.293	0.411	Molecular Function	GO:0001071	nucleic acid binding transcription factor activity	0.00152477284509112	0.0206430785181567	0	0	852	2073
GO:0003700 transcription factor activity, sequence-specific DNA binding	852	0.0206430785181567	6.293	0.411	Molecular Function	GO:0003700	transcription factor activity, sequence-specific DNA binding	0.00152477284509112	0.0206430785181567	0	0	852	2073
GO:0036314 response to sterol	33	0.0208960375010829	0.242	0.579	Biological Process	GO:0036314	response to sterol	0.00191995763126844	0.0208960375010829	0	0	33	57
GO:2000107 negative regulation of leukocyte apoptotic process	33	0.0208960375010829	0.242	0.579	Biological Process	GO:2000107	negative regulation of leukocyte apoptotic process	0.00191995763126844	0.0208960375010829	0	0	33	57
GO:0021536 diencephalon development	56	0.0209290852262661	0.411	0.523	Biological Process	GO:0021536	diencephalon development	0.00192534140621912	0.0209290852262661	0	0	56	107
GO:0007411 axon guidance	211	0.0209290852262661	1.55	0.447	Biological Process	GO:0007411	axon guidance	0.00192651929866168	0.0209290852262661	0	0	211	472
GO:0030048 actin filament-based movement	119	0.021059172714663	0.874	0.472	Biological Process	GO:0030048	actin filament-based movement	0.00194026738671394	0.021059172714663	0	0	119	252
GO:2000134 negative regulation of G1/S transition of mitotic cell cycle	60	0.0212560307053209	0.441	0.517	Biological Process	GO:2000134	negative regulation of G1/S transition of mitotic cell cycle	0.00196019484776204	0.0212560307053209	0	0	60	116
GO:0031348 negative regulation of defense response	146	0.0213468372926039	1.072	0.462	Biological Process	GO:0031348	negative regulation of defense response	0.00197036665594525	0.0213468372926039	0	0	146	316
GO:0009749 response to glucose	95	0.0213647173117967	0.698	0.485	Biological Process	GO:0009749	response to glucose	0.00197381631219817	0.0213647173117967	0	0	95	196
GO:0001101 response to acid chemical	164	0.0214067660701865	1.204	0.457	Biological Process	GO:0001101	response to acid chemical	0.00197950388622745	0.0214067660701865	0	0	164	359
GO:0051707 response to other organism	599	0.0214684312934694	4.399	0.418	Biological Process	GO:0051707	response to other organism	0.00198701414784595	0.0214684312934694	0	0	599	1433
GO:0090263 positive regulation of canonical Wnt signaling pathway	107	0.0214960330363972	0.786	0.478	Biological Process	GO:0090263	positive regulation of canonical Wnt signaling pathway	0.0019913791763548	0.0214960330363972	0	0	107	224
GO:0044440 endosomal part	218	0.0215663375568691	1.575	0.449	Cellular Component	GO:0044440	endosomal part	0.00137292334579538	0.0215663375568691	0	0	218	485
GO:0001701 in utero embryonic development	340	0.0215685358273637	2.497	0.431	Biological Process	GO:0001701	in utero embryonic development	0.00199991224068784	0.0215685358273637	0	0	340	788
GO:0007501 mesodermal cell fate specification	15	0.0218739372775463	0.11	0.714	Biological Process	GO:0007501	mesodermal cell fate specification	0.00203191450371683	0.0218739372775463	0	0	15	21
GO:1901203 positive regulation of extracellular matrix assembly	15	0.0218739372775463	0.11	0.714	Biological Process	GO:1901203	positive regulation of extracellular matrix assembly	0.00203191450371683	0.0218739372775463	0	0	15	21
GO:0046631 alpha-beta T cell activation	121	0.0219331874630856	0.889	0.471	Biological Process	GO:0046631	alpha-beta T cell activation	0.00203926553471842	0.0219331874630856	0	0	121	257
GO:0045622 regulation of T-helper cell differentiation	31	0.0223746938488196	0.228	0.585	Biological Process	GO:0045622	regulation of T-helper cell differentiation	0.00208225729478524	0.0223746938488196	0	0	31	53
GO:2000785 regulation of autophagosome assembly	45	0.0223746938488196	0.33	0.542	Biological Process	GO:2000785	regulation of autophagosome assembly	0.00208408382994732	0.0223746938488196	0	0	45	83
GO:0050766 positive regulation of phagocytosis	59	0.022394417556634	0.433	0.518	Biological Process	GO:0050766	positive regulation of phagocytosis	0.00208898270783597	0.022394417556634	0	0	59	114
GO:2000369 regulation of clathrin-mediated endocytosis	39	0.022394417556634	0.286	0.557	Biological Process	GO:2000369	regulation of clathrin-mediated endocytosis	0.00208969299753667	0.022394417556634	0	0	39	70
GO:0048608 reproductive structure development	302	0.0226422970045059	2.218	0.435	Biological Process	GO:0048608	reproductive structure development	0.00211473028280252	0.0226422970045059	0	0	302	695
GO:0016445 somatic diversification of immunoglobulins	74	0.0227242329958107	0.543	0.5	Biological Process	GO:0016445	somatic diversification of immunoglobulins	0.00212429666711722	0.0227242329958107	0	0	74	148
GO:0030218 erythrocyte differentiation	123	0.0228611335931947	0.903	0.469	Biological Process	GO:0030218	erythrocyte differentiation	0.00213901965824822	0.0228611335931947	0	0	123	262
GO:0043401 steroid hormone mediated signaling pathway	160	0.0229399993943612	1.175	0.457	Biological Process	GO:0043401	steroid hormone mediated signaling pathway	0.00214833075008671	0.0229399993943612	0	0	160	350
GO:0044243 multicellular organism catabolic process	30	0.0230701699433133	0.22	0.588	Biological Process	GO:0044243	multicellular organism catabolic process	0.00216246413566681	0.0230701699433133	0	0	30	51
GO:0003007 heart morphogenesis	204	0.0230856534336978	1.498	0.447	Biological Process	GO:0003007	heart morphogenesis	0.00216585968714328	0.0230856534336978	0	0	204	456
GO:0005536 glucose binding	14	0.0232190881453503	0.103	0.737	Molecular Function	GO:0005536	glucose binding	0.00172280667388628	0.0232190881453503	0	0	14	19
GO:0006996 organelle organization	3170	0.023254358240879	23.28	0.395	Biological Process	GO:0006996	organelle organization	0.00218364573341587	0.023254358240879	0	0	3170	8026
GO:0098791 Golgi subcompartment	252	0.0232624026626026	1.821	0.444	Cellular Component	GO:0098791	Golgi subcompartment	0.00149632165667935	0.0232624026626026	0	0	252	568
GO:0042493 response to drug	152	0.0232693168745568	1.116	0.459	Biological Process	GO:0042493	response to drug	0.00218701007512257	0.0232693168745568	0	0	152	331
GO:0042327 positive regulation of phosphorylation	804	0.0234404628166498	5.904	0.412	Biological Process	GO:0042327	positive regulation of phosphorylation	0.00220506964512362	0.0234404628166498	0	0	804	1951
GO:0005544 calcium-dependent phospholipid binding	68	0.0235095048797004	0.502	0.507	Molecular Function	GO:0005544	calcium-dependent phospholipid binding	0.0017636806462559	0.0235095048797004	0	0	68	134
GO:0005314 high-affinity glutamate transmembrane transporter activity	10	0.0235095048797004	0.074	0.833	Molecular Function	GO:0005314	high-affinity glutamate transmembrane transporter activity	0.00177578479372069	0.0235095048797004	0	0	10	12
GO:0015501 glutamate:sodium symporter activity	10	0.0235095048797004	0.074	0.833	Molecular Function	GO:0015501	glutamate:sodium symporter activity	0.00177578479372069	0.0235095048797004	0	0	10	12
GO:0043559 insulin binding	10	0.0235095048797004	0.074	0.833	Molecular Function	GO:0043559	insulin binding	0.00177578479372069	0.0235095048797004	0	0	10	12
GO:0001660 fever generation	16	0.0236030435195368	0.118	0.696	Biological Process	GO:0001660	fever generation	0.00222632716370905	0.0236030435195368	0	0	16	23
GO:0048548 regulation of pinocytosis	16	0.0236030435195368	0.118	0.696	Biological Process	GO:0048548	regulation of pinocytosis	0.00222632716370905	0.0236030435195368	0	0	16	23
GO:1900272 negative regulation of long-term synaptic potentiation	16	0.0236030435195368	0.118	0.696	Biological Process	GO:1900272	negative regulation of long-term synaptic potentiation	0.00222632716370905	0.0236030435195368	0	0	16	23
GO:0035924 cellular response to vascular endothelial growth factor stimulus	62	0.0236843921676076	0.455	0.512	Biological Process	GO:0035924	cellular response to vascular endothelial growth factor stimulus	0.00223599491493079	0.0236843921676076	0	0	62	121
GO:0010575 positive regulation of vascular endothelial growth factor production	29	0.0237151749500707	0.213	0.592	Biological Process	GO:0010575	positive regulation of vascular endothelial growth factor production	0.0022408982898753	0.0237151749500707	0	0	29	49
GO:0050657 nucleic acid transport	105	0.0238117935279104	0.771	0.477	Biological Process	GO:0050657	nucleic acid transport	0.00225403873381938	0.0238117935279104	0	0	105	220
GO:0050658 RNA transport	105	0.0238117935279104	0.771	0.477	Biological Process	GO:0050658	RNA transport	0.00225403873381938	0.0238117935279104	0	0	105	220
GO:0098636 protein complex involved in cell adhesion	56	0.0238293162440796	0.405	0.528	Cellular Component	GO:0098636	protein complex involved in cell adhesion	0.00155754403635989	0.0238293162440796	0	0	56	106
GO:0098644 complex of collagen trimers	27	0.0238293162440796	0.195	0.614	Cellular Component	GO:0098644	complex of collagen trimers	0.00156439145103706	0.0238293162440796	0	0	27	44
GO:0034446 substrate adhesion-dependent cell spreading	102	0.0238430657915841	0.749	0.479	Biological Process	GO:0034446	substrate adhesion-dependent cell spreading	0.0022590069913704	0.0238430657915841	0	0	102	213
GO:0044248 cellular catabolic process	1431	0.0239909971604727	10.509	0.403	Biological Process	GO:0044248	cellular catabolic process	0.00227504318702141	0.0239909971604727	0	0	1431	3547
GO:0009896 positive regulation of catabolic process	358	0.0242643818255775	2.629	0.429	Biological Process	GO:0009896	positive regulation of catabolic process	0.00230301148032894	0.0242643818255775	0	0	358	834
GO:2000352 negative regulation of endothelial cell apoptotic process	28	0.0243846942673811	0.206	0.596	Biological Process	GO:2000352	negative regulation of endothelial cell apoptotic process	0.00231648434677496	0.0243846942673811	0	0	28	47
GO:0072341 modified amino acid binding	91	0.0243998991785373	0.672	0.487	Molecular Function	GO:0072341	modified amino acid binding	0.00185119555933421	0.0243998991785373	0	0	91	187
GO:0060479 lung cell differentiation	37	0.0244024946038078	0.272	0.561	Biological Process	GO:0060479	lung cell differentiation	0.00232126747924448	0.0244024946038078	0	0	37	66
GO:0051047 positive regulation of secretion	278	0.0244024946038078	2.042	0.436	Biological Process	GO:0051047	positive regulation of secretion	0.00232228557371592	0.0244024946038078	0	0	278	637
GO:0071383 cellular response to steroid hormone stimulus	205	0.0244205123583998	1.505	0.447	Biological Process	GO:0071383	cellular response to steroid hormone stimulus	0.00232605688709367	0.0244205123583998	0	0	205	459
GO:0042330 taxis	457	0.0244213413785195	3.356	0.423	Biological Process	GO:0042330	taxis	0.00232819255857201	0.0244213413785195	0	0	457	1080
GO:0080134 regulation of response to stress	1054	0.0244918893408803	7.74	0.408	Biological Process	GO:0080134	regulation of response to stress	0.0023369808508689	0.0244918893408803	0	0	1054	2586
GO:0006910 phagocytosis, recognition	43	0.0245206415078431	0.316	0.544	Biological Process	GO:0006910	phagocytosis, recognition	0.00234178941130993	0.0245206415078431	0	0	43	79
GO:0038083 peptidyl-tyrosine autophosphorylation	48	0.0247959258813004	0.353	0.533	Biological Process	GO:0038083	peptidyl-tyrosine autophosphorylation	0.0023713722736299	0.0247959258813004	0	0	48	90
GO:0001731 formation of translation preinitiation complex	17	0.0247959258813004	0.125	0.68	Biological Process	GO:0001731	formation of translation preinitiation complex	0.00237643284932793	0.0247959258813004	0	0	17	25
GO:0006654 phosphatidic acid biosynthetic process	17	0.0247959258813004	0.125	0.68	Biological Process	GO:0006654	phosphatidic acid biosynthetic process	0.00237643284932793	0.0247959258813004	0	0	17	25
GO:0021942 radial glia guided migration of Purkinje cell	17	0.0247959258813004	0.125	0.68	Biological Process	GO:0021942	radial glia guided migration of Purkinje cell	0.00237643284932793	0.0247959258813004	0	0	17	25
GO:0009607 response to biotic stimulus	621	0.0249784565806968	4.56	0.416	Biological Process	GO:0009607	response to biotic stimulus	0.00239793182741842	0.0249784565806968	0	0	621	1491
GO:0006694 steroid biosynthetic process	104	0.0249784565806968	0.764	0.477	Biological Process	GO:0006694	steroid biosynthetic process	0.00239813377985467	0.0249784565806968	0	0	104	218
GO:0030032 lamellipodium assembly	79	0.0249835382123533	0.58	0.494	Biological Process	GO:0030032	lamellipodium assembly	0.00240072571166373	0.0249835382123533	0	0	79	160
GO:0098660 inorganic ion transmembrane transport	677	0.0250647635469721	4.972	0.415	Biological Process	GO:0098660	inorganic ion transmembrane transport	0.00241364094431913	0.0250647635469721	0	0	677	1632
GO:0003281 ventricular septum development	72	0.0250647635469721	0.529	0.5	Biological Process	GO:0003281	ventricular septum development	0.00241697441984867	0.0250647635469721	0	0	72	144
GO:0044236 multicellular organism metabolic process	72	0.0250647635469721	0.529	0.5	Biological Process	GO:0044236	multicellular organism metabolic process	0.00241697441984867	0.0250647635469721	0	0	72	144
GO:0072078 nephron tubule morphogenesis	72	0.0250647635469721	0.529	0.5	Biological Process	GO:0072078	nephron tubule morphogenesis	0.00241697441984867	0.0250647635469721	0	0	72	144
GO:0002521 leukocyte differentiation	411	0.0250930662914502	3.018	0.425	Biological Process	GO:0002521	leukocyte differentiation	0.0024218169083714	0.0250930662914502	0	0	411	966
GO:0043408 regulation of MAPK cascade	536	0.0252624381870396	3.936	0.419	Biological Process	GO:0043408	regulation of MAPK cascade	0.00244029110666451	0.0252624381870396	0	0	536	1278
GO:0046640 regulation of alpha-beta T cell proliferation	36	0.0252781662855718	0.264	0.562	Biological Process	GO:0046640	regulation of alpha-beta T cell proliferation	0.00244393927032478	0.0252781662855718	0	0	36	64
GO:0070988 demethylation	82	0.0252837461429743	0.602	0.491	Biological Process	GO:0070988	demethylation	0.00245086988712167	0.0252837461429743	0	0	82	167
GO:0007588 excretion	26	0.0252837461429743	0.191	0.605	Biological Process	GO:0007588	excretion	0.00245374172754141	0.0252837461429743	0	0	26	43
GO:0016126 sterol biosynthetic process	42	0.0252837461429743	0.308	0.545	Biological Process	GO:0016126	sterol biosynthetic process	0.0024813732423151	0.0252837461429743	0	0	42	77
GO:0010934 macrophage cytokine production	18	0.0252837461429743	0.132	0.667	Biological Process	GO:0010934	macrophage cytokine production	0.00248644324301186	0.0252837461429743	0	0	18	27
GO:0042118 endothelial cell activation	18	0.0252837461429743	0.132	0.667	Biological Process	GO:0042118	endothelial cell activation	0.00248644324301186	0.0252837461429743	0	0	18	27
GO:0048484 enteric nervous system development	18	0.0252837461429743	0.132	0.667	Biological Process	GO:0048484	enteric nervous system development	0.00248644324301186	0.0252837461429743	0	0	18	27
GO:1901201 regulation of extracellular matrix assembly	18	0.0252837461429743	0.132	0.667	Biological Process	GO:1901201	regulation of extracellular matrix assembly	0.00248644324301186	0.0252837461429743	0	0	18	27
GO:0006772 thiamine metabolic process	11	0.0252837461429743	0.081	0.786	Biological Process	GO:0006772	thiamine metabolic process	0.00249132415254168	0.0252837461429743	0	0	11	14
GO:0006931 substrate-dependent cell migration, cell attachment to substrate	11	0.0252837461429743	0.081	0.786	Biological Process	GO:0006931	substrate-dependent cell migration, cell attachment to substrate	0.00249132415254168	0.0252837461429743	0	0	11	14
GO:0015803 branched-chain amino acid transport	11	0.0252837461429743	0.081	0.786	Biological Process	GO:0015803	branched-chain amino acid transport	0.00249132415254168	0.0252837461429743	0	0	11	14
GO:0021892 cerebral cortex GABAergic interneuron differentiation	11	0.0252837461429743	0.081	0.786	Biological Process	GO:0021892	cerebral cortex GABAergic interneuron differentiation	0.00249132415254168	0.0252837461429743	0	0	11	14
GO:0034144 negative regulation of toll-like receptor 4 signaling pathway	11	0.0252837461429743	0.081	0.786	Biological Process	GO:0034144	negative regulation of toll-like receptor 4 signaling pathway	0.00249132415254168	0.0252837461429743	0	0	11	14
GO:0035926 chemokine (C-C motif) ligand 2 secretion	11	0.0252837461429743	0.081	0.786	Biological Process	GO:0035926	chemokine (C-C motif) ligand 2 secretion	0.00249132415254168	0.0252837461429743	0	0	11	14
GO:0042723 thiamine-containing compound metabolic process	11	0.0252837461429743	0.081	0.786	Biological Process	GO:0042723	thiamine-containing compound metabolic process	0.00249132415254168	0.0252837461429743	0	0	11	14
GO:0044855 plasma membrane raft distribution	11	0.0252837461429743	0.081	0.786	Biological Process	GO:0044855	plasma membrane raft distribution	0.00249132415254168	0.0252837461429743	0	0	11	14
GO:0044856 plasma membrane raft localization	11	0.0252837461429743	0.081	0.786	Biological Process	GO:0044856	plasma membrane raft localization	0.00249132415254168	0.0252837461429743	0	0	11	14
GO:0045085 negative regulation of interleukin-2 biosynthetic process	11	0.0252837461429743	0.081	0.786	Biological Process	GO:0045085	negative regulation of interleukin-2 biosynthetic process	0.00249132415254168	0.0252837461429743	0	0	11	14
GO:0048671 negative regulation of collateral sprouting	11	0.0252837461429743	0.081	0.786	Biological Process	GO:0048671	negative regulation of collateral sprouting	0.00249132415254168	0.0252837461429743	0	0	11	14
GO:0070257 positive regulation of mucus secretion	11	0.0252837461429743	0.081	0.786	Biological Process	GO:0070257	positive regulation of mucus secretion	0.00249132415254168	0.0252837461429743	0	0	11	14
GO:1901142 insulin metabolic process	11	0.0252837461429743	0.081	0.786	Biological Process	GO:1901142	insulin metabolic process	0.00249132415254168	0.0252837461429743	0	0	11	14
GO:2001181 positive regulation of interleukin-10 secretion	11	0.0252837461429743	0.081	0.786	Biological Process	GO:2001181	positive regulation of interleukin-10 secretion	0.00249132415254168	0.0252837461429743	0	0	11	14
GO:2001279 regulation of unsaturated fatty acid biosynthetic process	11	0.0252837461429743	0.081	0.786	Biological Process	GO:2001279	regulation of unsaturated fatty acid biosynthetic process	0.00249132415254168	0.0252837461429743	0	0	11	14
GO:0097485 neuron projection guidance	213	0.0253287551667856	1.564	0.445	Biological Process	GO:0097485	neuron projection guidance	0.0024998692665383	0.0253287551667856	0	0	213	479
GO:0006631 fatty acid metabolic process	272	0.0253287551667856	1.998	0.437	Biological Process	GO:0006631	fatty acid metabolic process	0.0025000253541749	0.0253287551667856	0	0	272	623
GO:0046831 regulation of RNA export from nucleus	25	0.0254293347995527	0.184	0.61	Biological Process	GO:0046831	regulation of RNA export from nucleus	0.00251209446857633	0.0254293347995527	0	0	25	41
GO:0010171 body morphogenesis	64	0.0255292748461865	0.47	0.508	Biological Process	GO:0010171	body morphogenesis	0.00252411728730192	0.0255292748461865	0	0	64	126
GO:0002042 cell migration involved in sprouting angiogenesis	56	0.0255563059008261	0.411	0.519	Biological Process	GO:0002042	cell migration involved in sprouting angiogenesis	0.00252894217900207	0.0255563059008261	0	0	56	108
GO:0042742 defense response to bacterium	172	0.0256310639931861	1.263	0.453	Biological Process	GO:0042742	defense response to bacterium	0.00253849850564147	0.0256310639931861	0	0	172	380
GO:0001502 cartilage condensation	24	0.0257717502159327	0.176	0.615	Biological Process	GO:0001502	cartilage condensation	0.00256088882724738	0.0257717502159327	0	0	24	39
GO:0045060 negative thymic T cell selection	24	0.0257717502159327	0.176	0.615	Biological Process	GO:0045060	negative thymic T cell selection	0.00256088882724738	0.0257717502159327	0	0	24	39
GO:0072176 nephric duct development	24	0.0257717502159327	0.176	0.615	Biological Process	GO:0072176	nephric duct development	0.00256088882724738	0.0257717502159327	0	0	24	39
GO:1900409 positive regulation of cellular response to oxidative stress	19	0.0257717502159327	0.14	0.655	Biological Process	GO:1900409	positive regulation of cellular response to oxidative stress	0.00256111379946105	0.0257717502159327	0	0	19	29
GO:0006695 cholesterol biosynthetic process	35	0.0258278673298699	0.257	0.565	Biological Process	GO:0006695	cholesterol biosynthetic process	0.00257104086103304	0.0258278673298699	0	0	35	62
GO:0010518 positive regulation of phospholipase activity	35	0.0258278673298699	0.257	0.565	Biological Process	GO:0010518	positive regulation of phospholipase activity	0.00257104086103304	0.0258278673298699	0	0	35	62
GO:0070371 ERK1 and ERK2 cascade	240	0.0258669090897144	1.763	0.44	Biological Process	GO:0070371	ERK1 and ERK2 cascade	0.0025771057312727	0.0258669090897144	0	0	240	545
GO:0086015 SA node cell action potential	23	0.0259953803275074	0.169	0.622	Biological Process	GO:0086015	SA node cell action potential	0.0025976640994742	0.0259953803275074	0	0	23	37
GO:0086018 SA node cell to atrial cardiac muscle cell signalling	23	0.0259953803275074	0.169	0.622	Biological Process	GO:0086018	SA node cell to atrial cardiac muscle cell signalling	0.0025976640994742	0.0259953803275074	0	0	23	37
GO:0086070 SA node cell to atrial cardiac muscle cell communication	23	0.0259953803275074	0.169	0.622	Biological Process	GO:0086070	SA node cell to atrial cardiac muscle cell communication	0.0025976640994742	0.0259953803275074	0	0	23	37
GO:0001956 positive regulation of neurotransmitter secretion	20	0.0259953803275074	0.147	0.645	Biological Process	GO:0001956	positive regulation of neurotransmitter secretion	0.00260523013219924	0.0259953803275074	0	0	20	31
GO:0033539 fatty acid beta-oxidation using acyl-CoA dehydrogenase	20	0.0259953803275074	0.147	0.645	Biological Process	GO:0033539	fatty acid beta-oxidation using acyl-CoA dehydrogenase	0.00260523013219924	0.0259953803275074	0	0	20	31
GO:0036376 sodium ion export from cell	20	0.0259953803275074	0.147	0.645	Biological Process	GO:0036376	sodium ion export from cell	0.00260523013219924	0.0259953803275074	0	0	20	31
GO:0071436 sodium ion export	20	0.0259953803275074	0.147	0.645	Biological Process	GO:0071436	sodium ion export	0.00260523013219924	0.0259953803275074	0	0	20	31
GO:0010468 regulation of gene expression	3084	0.026027036536675	22.648	0.395	Biological Process	GO:0010468	regulation of gene expression	0.00261499619954932	0.026027036536675	0	0	3084	7809
GO:0071425 hematopoietic stem cell proliferation	22	0.026027036536675	0.162	0.629	Biological Process	GO:0071425	hematopoietic stem cell proliferation	0.00261956936669109	0.026027036536675	0	0	22	35
GO:0046794 transport of virus	21	0.026027036536675	0.154	0.636	Biological Process	GO:0046794	transport of virus	0.00262333048579879	0.026027036536675	0	0	21	33
GO:1902969 mitotic DNA replication	21	0.026027036536675	0.154	0.636	Biological Process	GO:1902969	mitotic DNA replication	0.00262333048579879	0.026027036536675	0	0	21	33
GO:0051093 negative regulation of developmental process	659	0.026027036536675	4.84	0.415	Biological Process	GO:0051093	negative regulation of developmental process	0.00262858262620103	0.026027036536675	0	0	659	1588
GO:0019752 carboxylic acid metabolic process	705	0.026027036536675	5.177	0.414	Biological Process	GO:0019752	carboxylic acid metabolic process	0.00264049329115818	0.026027036536675	0	0	705	1704
GO:0006499 N-terminal protein myristoylation	8	0.026027036536675	0.059	0.889	Biological Process	GO:0006499	N-terminal protein myristoylation	0.00265443332035653	0.026027036536675	0	0	8	9
GO:0006701 progesterone biosynthetic process	8	0.026027036536675	0.059	0.889	Biological Process	GO:0006701	progesterone biosynthetic process	0.00265443332035653	0.026027036536675	0	0	8	9
GO:0010710 regulation of collagen catabolic process	8	0.026027036536675	0.059	0.889	Biological Process	GO:0010710	regulation of collagen catabolic process	0.00265443332035653	0.026027036536675	0	0	8	9
GO:0015755 fructose transport	8	0.026027036536675	0.059	0.889	Biological Process	GO:0015755	fructose transport	0.00265443332035653	0.026027036536675	0	0	8	9
GO:0018377 protein myristoylation	8	0.026027036536675	0.059	0.889	Biological Process	GO:0018377	protein myristoylation	0.00265443332035653	0.026027036536675	0	0	8	9
GO:0036451 cap mRNA methylation	8	0.026027036536675	0.059	0.889	Biological Process	GO:0036451	cap mRNA methylation	0.00265443332035653	0.026027036536675	0	0	8	9
GO:0038095 Fc-epsilon receptor signaling pathway	8	0.026027036536675	0.059	0.889	Biological Process	GO:0038095	Fc-epsilon receptor signaling pathway	0.00265443332035653	0.026027036536675	0	0	8	9
GO:0043314 negative regulation of neutrophil degranulation	8	0.026027036536675	0.059	0.889	Biological Process	GO:0043314	negative regulation of neutrophil degranulation	0.00265443332035653	0.026027036536675	0	0	8	9
GO:0060003 copper ion export	8	0.026027036536675	0.059	0.889	Biological Process	GO:0060003	copper ion export	0.00265443332035653	0.026027036536675	0	0	8	9
GO:0061209 cell proliferation involved in mesonephros development	8	0.026027036536675	0.059	0.889	Biological Process	GO:0061209	cell proliferation involved in mesonephros development	0.00265443332035653	0.026027036536675	0	0	8	9
GO:0071947 protein deubiquitination involved in ubiquitin-dependent protein catabolic process	8	0.026027036536675	0.059	0.889	Biological Process	GO:0071947	protein deubiquitination involved in ubiquitin-dependent protein catabolic process	0.00265443332035653	0.026027036536675	0	0	8	9
GO:0090272 negative regulation of fibroblast growth factor production	8	0.026027036536675	0.059	0.889	Biological Process	GO:0090272	negative regulation of fibroblast growth factor production	0.00265443332035653	0.026027036536675	0	0	8	9
GO:0097309 cap1 mRNA methylation	8	0.026027036536675	0.059	0.889	Biological Process	GO:0097309	cap1 mRNA methylation	0.00265443332035653	0.026027036536675	0	0	8	9
GO:1903613 regulation of protein tyrosine phosphatase activity	8	0.026027036536675	0.059	0.889	Biological Process	GO:1903613	regulation of protein tyrosine phosphatase activity	0.00265443332035653	0.026027036536675	0	0	8	9
GO:2000048 negative regulation of cell-cell adhesion mediated by cadherin	8	0.026027036536675	0.059	0.889	Biological Process	GO:2000048	negative regulation of cell-cell adhesion mediated by cadherin	0.00265443332035653	0.026027036536675	0	0	8	9
GO:0060306 regulation of membrane repolarization	46	0.0262411005343209	0.338	0.535	Biological Process	GO:0060306	regulation of membrane repolarization	0.00267890351968185	0.0262411005343209	0	0	46	86
GO:0015698 inorganic anion transport	171	0.0262411005343209	1.256	0.452	Biological Process	GO:0015698	inorganic anion transport	0.00268068510595682	0.0262411005343209	0	0	171	378
GO:0030888 regulation of B cell proliferation	63	0.0263147703712317	0.463	0.508	Biological Process	GO:0030888	regulation of B cell proliferation	0.00269264325425691	0.0263147703712317	0	0	63	124
GO:0034103 regulation of tissue remodeling	63	0.0263147703712317	0.463	0.508	Biological Process	GO:0034103	regulation of tissue remodeling	0.00269264325425691	0.0263147703712317	0	0	63	124
GO:0045646 regulation of erythrocyte differentiation	55	0.0263210398965508	0.404	0.519	Biological Process	GO:0045646	regulation of erythrocyte differentiation	0.00269550147500469	0.0263210398965508	0	0	55	106
GO:0030665 clathrin-coated vesicle membrane	54	0.0265081279091304	0.39	0.529	Cellular Component	GO:0030665	clathrin-coated vesicle membrane	0.00175783341572483	0.0265081279091304	0	0	54	102
GO:0016746 transferase activity, transferring acyl groups	254	0.0269418812064408	1.876	0.439	Molecular Function	GO:0016746	transferase activity, transferring acyl groups	0.00205305779246942	0.0269418812064408	0	0	254	579
GO:0002090 regulation of receptor internalization	40	0.0271350044127944	0.294	0.548	Biological Process	GO:0002090	regulation of receptor internalization	0.00278342895189352	0.0271350044127944	0	0	40	73
GO:0040019 positive regulation of embryonic development	40	0.0271350044127944	0.294	0.548	Biological Process	GO:0040019	positive regulation of embryonic development	0.00278342895189352	0.0271350044127944	0	0	40	73
GO:2000021 regulation of ion homeostasis	175	0.0274134160014141	1.285	0.451	Biological Process	GO:2000021	regulation of ion homeostasis	0.00281429628648508	0.0274134160014141	0	0	175	388
GO:0006357 regulation of transcription from RNA polymerase II promoter	1595	0.0274929777582574	11.713	0.402	Biological Process	GO:0006357	regulation of transcription from RNA polymerase II promoter	0.0028247795911297	0.0274929777582574	0	0	1595	3972
GO:0001939 female pronucleus	14	0.0275345451932243	0.101	0.737	Cellular Component	GO:0001939	female pronucleus	0.00184415720458597	0.0275345451932243	0	0	14	19
GO:0006958 complement activation, classical pathway	33	0.027541235378754	0.242	0.569	Biological Process	GO:0006958	complement activation, classical pathway	0.00283760131855285	0.027541235378754	0	0	33	58
GO:0097345 mitochondrial outer membrane permeabilization	33	0.027541235378754	0.242	0.569	Biological Process	GO:0097345	mitochondrial outer membrane permeabilization	0.00283760131855285	0.027541235378754	0	0	33	58
GO:0071326 cellular response to monosaccharide stimulus	73	0.027541235378754	0.536	0.497	Biological Process	GO:0071326	cellular response to monosaccharide stimulus	0.00283916730864189	0.027541235378754	0	0	73	147
GO:0071331 cellular response to hexose stimulus	73	0.027541235378754	0.536	0.497	Biological Process	GO:0071331	cellular response to hexose stimulus	0.00283916730864189	0.027541235378754	0	0	73	147
GO:0061572 actin filament bundle organization	165	0.027541235378754	1.212	0.453	Biological Process	GO:0061572	actin filament bundle organization	0.00284133513045087	0.027541235378754	0	0	165	364
GO:0052548 regulation of endopeptidase activity	317	0.0275479271427419	2.328	0.431	Biological Process	GO:0052548	regulation of endopeptidase activity	0.00284434551768583	0.0275479271427419	0	0	317	735
GO:0033503 HULC complex	10	0.0277089385083808	0.072	0.833	Cellular Component	GO:0033503	HULC complex	0.0018742120211239	0.0277089385083808	0	0	10	12
GO:0043066 negative regulation of apoptotic process	567	0.02773478805399	4.164	0.418	Biological Process	GO:0043066	negative regulation of apoptotic process	0.00286597481406819	0.02773478805399	0	0	567	1358
GO:0035967 cellular response to topologically incorrect protein	104	0.0277702229708594	0.764	0.475	Biological Process	GO:0035967	cellular response to topologically incorrect protein	0.00287197522386856	0.0277702229708594	0	0	104	219
GO:0048638 regulation of developmental growth	269	0.0277924160177083	1.975	0.436	Biological Process	GO:0048638	regulation of developmental growth	0.00287661102288727	0.0277924160177083	0	0	269	617
GO:0007611 learning or memory	198	0.0285251407910043	1.454	0.446	Biological Process	GO:0007611	learning or memory	0.00295791182182894	0.0285251407910043	0	0	198	444
GO:0021885 forebrain cell migration	79	0.0285251407910043	0.58	0.491	Biological Process	GO:0021885	forebrain cell migration	0.00297120844038865	0.0285251407910043	0	0	79	161
GO:0007097 nuclear migration	32	0.0285251407910043	0.235	0.571	Biological Process	GO:0007097	nuclear migration	0.0029763479016744	0.0285251407910043	0	0	32	56
GO:0040023 establishment of nucleus localization	32	0.0285251407910043	0.235	0.571	Biological Process	GO:0040023	establishment of nucleus localization	0.0029763479016744	0.0285251407910043	0	0	32	56
GO:1904037 positive regulation of epithelial cell apoptotic process	32	0.0285251407910043	0.235	0.571	Biological Process	GO:1904037	positive regulation of epithelial cell apoptotic process	0.0029763479016744	0.0285251407910043	0	0	32	56
GO:0042093 T-helper cell differentiation	49	0.0285251407910043	0.36	0.527	Biological Process	GO:0042093	T-helper cell differentiation	0.00298735373524623	0.0285251407910043	0	0	49	93
GO:0001933 negative regulation of protein phosphorylation	318	0.0285251407910043	2.335	0.431	Biological Process	GO:0001933	negative regulation of protein phosphorylation	0.00298975813936474	0.0285251407910043	0	0	318	738
GO:0002062 chondrocyte differentiation	128	0.0285251407910043	0.94	0.464	Biological Process	GO:0002062	chondrocyte differentiation	0.00303336706832663	0.0285251407910043	0	0	128	276
GO:0000056 ribosomal small subunit export from nucleus	12	0.0285251407910043	0.088	0.75	Biological Process	GO:0000056	ribosomal small subunit export from nucleus	0.00305738021785162	0.0285251407910043	0	0	12	16
GO:0003084 positive regulation of systemic arterial blood pressure	12	0.0285251407910043	0.088	0.75	Biological Process	GO:0003084	positive regulation of systemic arterial blood pressure	0.00305738021785162	0.0285251407910043	0	0	12	16
GO:0032185 septin cytoskeleton organization	12	0.0285251407910043	0.088	0.75	Biological Process	GO:0032185	septin cytoskeleton organization	0.00305738021785162	0.0285251407910043	0	0	12	16
GO:0071476 cellular hypotonic response	12	0.0285251407910043	0.088	0.75	Biological Process	GO:0071476	cellular hypotonic response	0.00305738021785162	0.0285251407910043	0	0	12	16
GO:1902857 positive regulation of nonmotile primary cilium assembly	12	0.0285251407910043	0.088	0.75	Biological Process	GO:1902857	positive regulation of nonmotile primary cilium assembly	0.00305738021785162	0.0285251407910043	0	0	12	16
GO:2001179 regulation of interleukin-10 secretion	12	0.0285251407910043	0.088	0.75	Biological Process	GO:2001179	regulation of interleukin-10 secretion	0.00305738021785162	0.0285251407910043	0	0	12	16
GO:2000648 positive regulation of stem cell proliferation	61	0.0285251407910043	0.448	0.508	Biological Process	GO:2000648	positive regulation of stem cell proliferation	0.00306486649680754	0.0285251407910043	0	0	61	120
GO:0002543 activation of blood coagulation via clotting cascade	6	0.0285251407910043	0.044	1	Biological Process	GO:0002543	activation of blood coagulation via clotting cascade	0.0030701642185366	0.0285251407910043	0	0	6	6
GO:0006610 ribosomal protein import into nucleus	6	0.0285251407910043	0.044	1	Biological Process	GO:0006610	ribosomal protein import into nucleus	0.0030701642185366	0.0285251407910043	0	0	6	6
GO:0009229 thiamine diphosphate biosynthetic process	6	0.0285251407910043	0.044	1	Biological Process	GO:0009229	thiamine diphosphate biosynthetic process	0.0030701642185366	0.0285251407910043	0	0	6	6
GO:0021797 forebrain anterior/posterior pattern specification	6	0.0285251407910043	0.044	1	Biological Process	GO:0021797	forebrain anterior/posterior pattern specification	0.0030701642185366	0.0285251407910043	0	0	6	6
GO:0021853 cerebral cortex GABAergic interneuron migration	6	0.0285251407910043	0.044	1	Biological Process	GO:0021853	cerebral cortex GABAergic interneuron migration	0.0030701642185366	0.0285251407910043	0	0	6	6
GO:0032445 fructose import	6	0.0285251407910043	0.044	1	Biological Process	GO:0032445	fructose import	0.0030701642185366	0.0285251407910043	0	0	6	6
GO:0033600 negative regulation of mammary gland epithelial cell proliferation	6	0.0285251407910043	0.044	1	Biological Process	GO:0033600	negative regulation of mammary gland epithelial cell proliferation	0.0030701642185366	0.0285251407910043	0	0	6	6
GO:0042986 positive regulation of amyloid precursor protein biosynthetic process	6	0.0285251407910043	0.044	1	Biological Process	GO:0042986	positive regulation of amyloid precursor protein biosynthetic process	0.0030701642185366	0.0285251407910043	0	0	6	6
GO:0045110 intermediate filament bundle assembly	6	0.0285251407910043	0.044	1	Biological Process	GO:0045110	intermediate filament bundle assembly	0.0030701642185366	0.0285251407910043	0	0	6	6
GO:0055107 Golgi to secretory granule transport	6	0.0285251407910043	0.044	1	Biological Process	GO:0055107	Golgi to secretory granule transport	0.0030701642185366	0.0285251407910043	0	0	6	6
GO:0061366 behavioral response to chemical pain	6	0.0285251407910043	0.044	1	Biological Process	GO:0061366	behavioral response to chemical pain	0.0030701642185366	0.0285251407910043	0	0	6	6
GO:0061368 behavioral response to formalin induced pain	6	0.0285251407910043	0.044	1	Biological Process	GO:0061368	behavioral response to formalin induced pain	0.0030701642185366	0.0285251407910043	0	0	6	6
GO:0070084 protein initiator methionine removal	6	0.0285251407910043	0.044	1	Biological Process	GO:0070084	protein initiator methionine removal	0.0030701642185366	0.0285251407910043	0	0	6	6
GO:0070668 positive regulation of mast cell proliferation	6	0.0285251407910043	0.044	1	Biological Process	GO:0070668	positive regulation of mast cell proliferation	0.0030701642185366	0.0285251407910043	0	0	6	6
GO:0070843 misfolded protein transport	6	0.0285251407910043	0.044	1	Biological Process	GO:0070843	misfolded protein transport	0.0030701642185366	0.0285251407910043	0	0	6	6
GO:0070844 polyubiquitinated protein transport	6	0.0285251407910043	0.044	1	Biological Process	GO:0070844	polyubiquitinated protein transport	0.0030701642185366	0.0285251407910043	0	0	6	6
GO:0070845 polyubiquitinated misfolded protein transport	6	0.0285251407910043	0.044	1	Biological Process	GO:0070845	polyubiquitinated misfolded protein transport	0.0030701642185366	0.0285251407910043	0	0	6	6
GO:0070846 Hsp90 deacetylation	6	0.0285251407910043	0.044	1	Biological Process	GO:0070846	Hsp90 deacetylation	0.0030701642185366	0.0285251407910043	0	0	6	6
GO:0071332 cellular response to fructose stimulus	6	0.0285251407910043	0.044	1	Biological Process	GO:0071332	cellular response to fructose stimulus	0.0030701642185366	0.0285251407910043	0	0	6	6
GO:0097045 phosphatidylserine exposure on blood platelet	6	0.0285251407910043	0.044	1	Biological Process	GO:0097045	phosphatidylserine exposure on blood platelet	0.0030701642185366	0.0285251407910043	0	0	6	6
GO:0097319 carbohydrate import into cell	6	0.0285251407910043	0.044	1	Biological Process	GO:0097319	carbohydrate import into cell	0.0030701642185366	0.0285251407910043	0	0	6	6
GO:0098704 carbohydrate import across plasma membrane	6	0.0285251407910043	0.044	1	Biological Process	GO:0098704	carbohydrate import across plasma membrane	0.0030701642185366	0.0285251407910043	0	0	6	6
GO:1901189 positive regulation of ephrin receptor signaling pathway	6	0.0285251407910043	0.044	1	Biological Process	GO:1901189	positive regulation of ephrin receptor signaling pathway	0.0030701642185366	0.0285251407910043	0	0	6	6
GO:1901297 positive regulation of canonical Wnt signaling pathway involved in cardiac muscle cell fate commitment	6	0.0285251407910043	0.044	1	Biological Process	GO:1901297	positive regulation of canonical Wnt signaling pathway involved in cardiac muscle cell fate commitment	0.0030701642185366	0.0285251407910043	0	0	6	6
GO:1901300 positive regulation of hydrogen peroxide-mediated programmed cell death	6	0.0285251407910043	0.044	1	Biological Process	GO:1901300	positive regulation of hydrogen peroxide-mediated programmed cell death	0.0030701642185366	0.0285251407910043	0	0	6	6
GO:1902362 melanocyte apoptotic process	6	0.0285251407910043	0.044	1	Biological Process	GO:1902362	melanocyte apoptotic process	0.0030701642185366	0.0285251407910043	0	0	6	6
GO:1903905 positive regulation of establishment of T cell polarity	6	0.0285251407910043	0.044	1	Biological Process	GO:1903905	positive regulation of establishment of T cell polarity	0.0030701642185366	0.0285251407910043	0	0	6	6
GO:1904936 interneuron migration	6	0.0285251407910043	0.044	1	Biological Process	GO:1904936	interneuron migration	0.0030701642185366	0.0285251407910043	0	0	6	6
GO:1990539 fructose import across plasma membrane	6	0.0285251407910043	0.044	1	Biological Process	GO:1990539	fructose import across plasma membrane	0.0030701642185366	0.0285251407910043	0	0	6	6
GO:2000667 positive regulation of interleukin-13 secretion	6	0.0285251407910043	0.044	1	Biological Process	GO:2000667	positive regulation of interleukin-13 secretion	0.0030701642185366	0.0285251407910043	0	0	6	6
GO:2000832 negative regulation of steroid hormone secretion	6	0.0285251407910043	0.044	1	Biological Process	GO:2000832	negative regulation of steroid hormone secretion	0.0030701642185366	0.0285251407910043	0	0	6	6
GO:2000847 negative regulation of corticosteroid hormone secretion	6	0.0285251407910043	0.044	1	Biological Process	GO:2000847	negative regulation of corticosteroid hormone secretion	0.0030701642185366	0.0285251407910043	0	0	6	6
GO:2000850 negative regulation of glucocorticoid secretion	6	0.0285251407910043	0.044	1	Biological Process	GO:2000850	negative regulation of glucocorticoid secretion	0.0030701642185366	0.0285251407910043	0	0	6	6
GO:2001202 negative regulation of transforming growth factor-beta secretion	6	0.0285251407910043	0.044	1	Biological Process	GO:2001202	negative regulation of transforming growth factor-beta secretion	0.0030701642185366	0.0285251407910043	0	0	6	6
GO:0043467 regulation of generation of precursor metabolites and energy	91	0.0286497139051794	0.668	0.481	Biological Process	GO:0043467	regulation of generation of precursor metabolites and energy	0.003085984847964	0.0286497139051794	0	0	91	189
GO:0031401 positive regulation of protein modification process	935	0.0287106455224009	6.866	0.408	Biological Process	GO:0031401	positive regulation of protein modification process	0.00309496599870921	0.0287106455224009	0	0	935	2289
GO:0030501 positive regulation of bone mineralization	38	0.028899538845406	0.279	0.551	Biological Process	GO:0030501	positive regulation of bone mineralization	0.00311776227564133	0.028899538845406	0	0	38	69
GO:0072001 renal system development	227	0.0289184227915165	1.667	0.441	Biological Process	GO:0072001	renal system development	0.00312223496873203	0.0289184227915165	0	0	227	515
GO:0001656 metanephros development	78	0.0293241366886819	0.573	0.491	Biological Process	GO:0001656	metanephros development	0.00316850828462008	0.0293241366886819	0	0	78	159
GO:0038084 vascular endothelial growth factor signaling pathway	48	0.0294140034392387	0.353	0.527	Biological Process	GO:0038084	vascular endothelial growth factor signaling pathway	0.00318069567256043	0.0294140034392387	0	0	48	91
GO:0005416 cation:amino acid symporter activity	27	0.0294565676130982	0.199	0.6	Molecular Function	GO:0005416	cation:amino acid symporter activity	0.00225453007466561	0.0294565676130982	0	0	27	45
GO:0016421 CoA carboxylase activity	17	0.0294848243346221	0.126	0.68	Molecular Function	GO:0016421	CoA carboxylase activity	0.00227640187877597	0.0294848243346221	0	0	17	25
GO:0035259 glucocorticoid receptor binding	17	0.0294848243346221	0.126	0.68	Molecular Function	GO:0035259	glucocorticoid receptor binding	0.00227640187877597	0.0294848243346221	0	0	17	25
GO:0071822 protein complex subunit organization	1372	0.0297667760586102	10.076	0.403	Biological Process	GO:0071822	protein complex subunit organization	0.0032213497755865	0.0297667760586102	0	0	1372	3404
GO:0051452 intracellular pH reduction	30	0.0301192377658986	0.22	0.577	Biological Process	GO:0051452	intracellular pH reduction	0.00326202962497436	0.0301192377658986	0	0	30	52
GO:0032092 positive regulation of protein binding	99	0.0301245779157493	0.727	0.476	Biological Process	GO:0032092	positive regulation of protein binding	0.00326979052226565	0.0301245779157493	0	0	99	208
GO:0061098 positive regulation of protein tyrosine kinase activity	60	0.0301245779157493	0.441	0.508	Biological Process	GO:0061098	positive regulation of protein tyrosine kinase activity	0.00327021904441644	0.0301245779157493	0	0	60	118
GO:1902807 negative regulation of cell cycle G1/S phase transition	60	0.0301245779157493	0.441	0.508	Biological Process	GO:1902807	negative regulation of cell cycle G1/S phase transition	0.00327021904441644	0.0301245779157493	0	0	60	118
GO:0010942 positive regulation of cell death	448	0.0302943367312047	3.29	0.422	Biological Process	GO:0010942	positive regulation of cell death	0.00329119878585599	0.0302943367312047	0	0	448	1062
GO:0014003 oligodendrocyte development	37	0.0303298405980512	0.272	0.552	Biological Process	GO:0014003	oligodendrocyte development	0.00329761025872361	0.0303298405980512	0	0	37	67
GO:0009118 regulation of nucleoside metabolic process	74	0.030430222892518	0.543	0.493	Biological Process	GO:0009118	regulation of nucleoside metabolic process	0.0033136498399887	0.030430222892518	0	0	74	150
GO:1903578 regulation of ATP metabolic process	74	0.030430222892518	0.543	0.493	Biological Process	GO:1903578	regulation of ATP metabolic process	0.0033136498399887	0.030430222892518	0	0	74	150
GO:0043184 vascular endothelial growth factor receptor 2 binding	18	0.0305430671857707	0.133	0.667	Molecular Function	GO:0043184	vascular endothelial growth factor receptor 2 binding	0.00237825906074193	0.0305430671857707	0	0	18	27
GO:0004806 triglyceride lipase activity	25	0.0305430671857707	0.185	0.61	Molecular Function	GO:0004806	triglyceride lipase activity	0.00237852094060313	0.0305430671857707	0	0	25	41
GO:0030131 clathrin adaptor complex	46	0.0305988545420638	0.332	0.541	Cellular Component	GO:0030131	clathrin adaptor complex	0.00208997481288632	0.0305988545420638	0	0	46	85
GO:0006911 phagocytosis, engulfment	67	0.0306633960551193	0.492	0.5	Biological Process	GO:0006911	phagocytosis, engulfment	0.00334162325209065	0.0306633960551193	0	0	67	134
GO:0032135 DNA insertion or deletion binding	11	0.0307176983763017	0.081	0.786	Molecular Function	GO:0032135	DNA insertion or deletion binding	0.00241265344867343	0.0307176983763017	0	0	11	14
GO:0043560 insulin receptor substrate binding	11	0.0307176983763017	0.081	0.786	Molecular Function	GO:0043560	insulin receptor substrate binding	0.00241265344867343	0.0307176983763017	0	0	11	14
GO:0015347 sodium-independent organic anion transmembrane transporter activity	21	0.0309675570466096	0.155	0.636	Molecular Function	GO:0015347	sodium-independent organic anion transmembrane transporter activity	0.00249819799671528	0.0309675570466096	0	0	21	33
GO:0015379 potassium:chloride symporter activity	21	0.0309675570466096	0.155	0.636	Molecular Function	GO:0015379	potassium:chloride symporter activity	0.00249819799671528	0.0309675570466096	0	0	21	33
GO:0050660 flavin adenine dinucleotide binding	107	0.0309675570466096	0.79	0.473	Molecular Function	GO:0050660	flavin adenine dinucleotide binding	0.00251276079239871	0.0309675570466096	0	0	107	226
GO:0016409 palmitoyltransferase activity	50	0.0309675570466096	0.369	0.526	Molecular Function	GO:0016409	palmitoyltransferase activity	0.00258500369681639	0.0309675570466096	0	0	50	95
GO:0003865 3-oxo-5-alpha-steroid 4-dehydrogenase activity	8	0.0309675570466096	0.059	0.889	Molecular Function	GO:0003865	3-oxo-5-alpha-steroid 4-dehydrogenase activity	0.00258752983343997	0.0309675570466096	0	0	8	9
GO:0004483 mRNA (nucleoside-2'-O-)-methyltransferase activity	8	0.0309675570466096	0.059	0.889	Molecular Function	GO:0004483	mRNA (nucleoside-2'-O-)-methyltransferase activity	0.00258752983343997	0.0309675570466096	0	0	8	9
GO:0004694 eukaryotic translation initiation factor 2alpha kinase activity	8	0.0309675570466096	0.059	0.889	Molecular Function	GO:0004694	eukaryotic translation initiation factor 2alpha kinase activity	0.00258752983343997	0.0309675570466096	0	0	8	9
GO:0005353 fructose transmembrane transporter activity	8	0.0309675570466096	0.059	0.889	Molecular Function	GO:0005353	fructose transmembrane transporter activity	0.00258752983343997	0.0309675570466096	0	0	8	9
GO:0008184 glycogen phosphorylase activity	8	0.0309675570466096	0.059	0.889	Molecular Function	GO:0008184	glycogen phosphorylase activity	0.00258752983343997	0.0309675570466096	0	0	8	9
GO:0016508 long-chain-enoyl-CoA hydratase activity	8	0.0309675570466096	0.059	0.889	Molecular Function	GO:0016508	long-chain-enoyl-CoA hydratase activity	0.00258752983343997	0.0309675570466096	0	0	8	9
GO:0033765 steroid dehydrogenase activity, acting on the CH-CH group of donors	8	0.0309675570466096	0.059	0.889	Molecular Function	GO:0033765	steroid dehydrogenase activity, acting on the CH-CH group of donors	0.00258752983343997	0.0309675570466096	0	0	8	9
GO:0043682 copper-transporting ATPase activity	8	0.0309675570466096	0.059	0.889	Molecular Function	GO:0043682	copper-transporting ATPase activity	0.00258752983343997	0.0309675570466096	0	0	8	9
GO:0044594 17-beta-hydroxysteroid dehydrogenase (NAD+) activity	8	0.0309675570466096	0.059	0.889	Molecular Function	GO:0044594	17-beta-hydroxysteroid dehydrogenase (NAD+) activity	0.00258752983343997	0.0309675570466096	0	0	8	9
GO:0051032 nucleic acid transmembrane transporter activity	8	0.0309675570466096	0.059	0.889	Molecular Function	GO:0051032	nucleic acid transmembrane transporter activity	0.00258752983343997	0.0309675570466096	0	0	8	9
GO:0051033 RNA transmembrane transporter activity	8	0.0309675570466096	0.059	0.889	Molecular Function	GO:0051033	RNA transmembrane transporter activity	0.00258752983343997	0.0309675570466096	0	0	8	9
GO:0002374 cytokine secretion involved in immune response	29	0.031242542017899	0.213	0.58	Biological Process	GO:0002374	cytokine secretion involved in immune response	0.00340736836055072	0.031242542017899	0	0	29	50
GO:0034101 erythrocyte homeostasis	126	0.0312526429135723	0.925	0.463	Biological Process	GO:0034101	erythrocyte homeostasis	0.00341110200572593	0.0312526429135723	0	0	126	272
GO:0051094 positive regulation of developmental process	1009	0.0312547465818908	7.41	0.407	Biological Process	GO:0051094	positive regulation of developmental process	0.00341396381309689	0.0312547465818908	0	0	1009	2479
GO:0043009 chordate embryonic development	558	0.0313143919107231	4.098	0.417	Biological Process	GO:0043009	chordate embryonic development	0.00342311611084037	0.0313143919107231	0	0	558	1338
GO:0071322 cellular response to carbohydrate stimulus	80	0.0313467585529036	0.588	0.488	Biological Process	GO:0071322	cellular response to carbohydrate stimulus	0.00342929420247783	0.0313467585529036	0	0	80	164
GO:0060485 mesenchyme development	218	0.031732723450456	1.601	0.441	Biological Process	GO:0060485	mesenchyme development	0.00347419070958336	0.031732723450456	0	0	218	494
GO:0035637 multicellular organismal signaling	123	0.0317571424842499	0.903	0.464	Biological Process	GO:0035637	multicellular organismal signaling	0.00347953868721653	0.0317571424842499	0	0	123	265
GO:0042147 retrograde transport, endosome to Golgi	92	0.0318341985692588	0.676	0.479	Biological Process	GO:0042147	retrograde transport, endosome to Golgi	0.00350265844013609	0.0318341985692588	0	0	92	192
GO:0051248 negative regulation of protein metabolic process	938	0.0318341985692588	6.888	0.408	Biological Process	GO:0051248	negative regulation of protein metabolic process	0.00350643443458586	0.0318341985692588	0	0	938	2299
GO:0045185 maintenance of protein location	112	0.0318341985692588	0.823	0.469	Biological Process	GO:0045185	maintenance of protein location	0.00351028083756308	0.0318341985692588	0	0	112	239
GO:0071559 response to transforming growth factor beta	197	0.0318341985692588	1.447	0.445	Biological Process	GO:0071559	response to transforming growth factor beta	0.00351388233798826	0.0318341985692588	0	0	197	443
GO:0003025 regulation of systemic arterial blood pressure by baroreceptor feedback	13	0.0318341985692588	0.095	0.722	Biological Process	GO:0003025	regulation of systemic arterial blood pressure by baroreceptor feedback	0.00351747250487347	0.0318341985692588	0	0	13	18
GO:0016255 attachment of GPI anchor to protein	13	0.0318341985692588	0.095	0.722	Biological Process	GO:0016255	attachment of GPI anchor to protein	0.00351747250487347	0.0318341985692588	0	0	13	18
GO:0035434 copper ion transmembrane transport	13	0.0318341985692588	0.095	0.722	Biological Process	GO:0035434	copper ion transmembrane transport	0.00351747250487347	0.0318341985692588	0	0	13	18
GO:0035907 dorsal aorta development	13	0.0318341985692588	0.095	0.722	Biological Process	GO:0035907	dorsal aorta development	0.00351747250487347	0.0318341985692588	0	0	13	18
GO:0071500 cellular response to nitrosative stress	13	0.0318341985692588	0.095	0.722	Biological Process	GO:0071500	cellular response to nitrosative stress	0.00351747250487347	0.0318341985692588	0	0	13	18
GO:0072608 interleukin-10 secretion	13	0.0318341985692588	0.095	0.722	Biological Process	GO:0072608	interleukin-10 secretion	0.00351747250487347	0.0318341985692588	0	0	13	18
GO:2000644 regulation of receptor catabolic process	13	0.0318341985692588	0.095	0.722	Biological Process	GO:2000644	regulation of receptor catabolic process	0.00351747250487347	0.0318341985692588	0	0	13	18
GO:0045444 fat cell differentiation	178	0.0319341721334904	1.307	0.448	Biological Process	GO:0045444	fat cell differentiation	0.00353120835533712	0.0319341721334904	0	0	178	397
GO:0008201 heparin binding	117	0.0320477662878108	0.864	0.468	Molecular Function	GO:0008201	heparin binding	0.0026884991103745	0.0320477662878108	0	0	117	250
GO:0002053 positive regulation of mesenchymal cell proliferation	28	0.0321063543145996	0.206	0.583	Biological Process	GO:0002053	positive regulation of mesenchymal cell proliferation	0.00355295179125685	0.0321063543145996	0	0	28	48
GO:0097190 apoptotic signaling pathway	466	0.0321335971759494	3.422	0.421	Biological Process	GO:0097190	apoptotic signaling pathway	0.00355867275445287	0.0321335971759494	0	0	466	1108
GO:0070372 regulation of ERK1 and ERK2 cascade	222	0.0322163375606561	1.63	0.44	Biological Process	GO:0070372	regulation of ERK1 and ERK2 cascade	0.00357054911822666	0.0322163375606561	0	0	222	504
GO:1901379 regulation of potassium ion transmembrane transport	76	0.0324821118174507	0.558	0.49	Biological Process	GO:1901379	regulation of potassium ion transmembrane transport	0.00360394814282841	0.0324821118174507	0	0	76	155
GO:1903573 negative regulation of response to endoplasmic reticulum stress	46	0.0324821118174507	0.338	0.529	Biological Process	GO:1903573	negative regulation of response to endoplasmic reticulum stress	0.00360547611381169	0.0324821118174507	0	0	46	87
GO:0048024 regulation of mRNA splicing, via spliceosome	117	0.0324976474011075	0.859	0.466	Biological Process	GO:0048024	regulation of mRNA splicing, via spliceosome	0.00360993741974573	0.0324976474011075	0	0	117	251
GO:0002455 humoral immune response mediated by circulating immunoglobulin	41	0.0326154640282876	0.301	0.539	Biological Process	GO:0002455	humoral immune response mediated by circulating immunoglobulin	0.00362577164538821	0.0326154640282876	0	0	41	76
GO:0008217 regulation of blood pressure	114	0.0329967781952333	0.837	0.467	Biological Process	GO:0008217	regulation of blood pressure	0.00367094020514597	0.0329967781952333	0	0	114	244
GO:0070647 protein modification by small protein conjugation or removal	806	0.0331030645304451	5.919	0.41	Biological Process	GO:0070647	protein modification by small protein conjugation or removal	0.00368555257783801	0.0331030645304451	0	0	806	1965
GO:0002739 regulation of cytokine secretion involved in immune response	27	0.0331591624882537	0.198	0.587	Biological Process	GO:0002739	regulation of cytokine secretion involved in immune response	0.00369738345413912	0.0331591624882537	0	0	27	46
GO:0099625 ventricular cardiac muscle cell membrane repolarization	27	0.0331591624882537	0.198	0.587	Biological Process	GO:0099625	ventricular cardiac muscle cell membrane repolarization	0.00369738345413912	0.0331591624882537	0	0	27	46
GO:0031146 SCF-dependent proteasomal ubiquitin-dependent protein catabolic process	50	0.0332482520242449	0.367	0.521	Biological Process	GO:0031146	SCF-dependent proteasomal ubiquitin-dependent protein catabolic process	0.00371011739364363	0.0332482520242449	0	0	50	96
GO:0016575 histone deacetylation	85	0.0332909976896756	0.624	0.483	Biological Process	GO:0016575	histone deacetylation	0.00371769100021137	0.0332909976896756	0	0	85	176
GO:0050854 regulation of antigen receptor-mediated signaling pathway	54	0.0335069809765552	0.397	0.514	Biological Process	GO:0050854	regulation of antigen receptor-mediated signaling pathway	0.00374463228531992	0.0335069809765552	0	0	54	105
GO:0050795 regulation of behavior	191	0.0336271373775414	1.403	0.445	Biological Process	GO:0050795	regulation of behavior	0.00376089257515369	0.0336271373775414	0	0	191	429
GO:0042475 odontogenesis of dentin-containing tooth	72	0.0336699356647629	0.529	0.493	Biological Process	GO:0042475	odontogenesis of dentin-containing tooth	0.00377135038185402	0.0336699356647629	0	0	72	146
GO:0072088 nephron epithelium morphogenesis	72	0.0336699356647629	0.529	0.493	Biological Process	GO:0072088	nephron epithelium morphogenesis	0.00377135038185402	0.0336699356647629	0	0	72	146
GO:0005975 carbohydrate metabolic process	588	0.0339495641412425	4.318	0.416	Biological Process	GO:0005975	carbohydrate metabolic process	0.00380638333684209	0.0339495641412425	0	0	588	1415
GO:0072507 divalent inorganic cation homeostasis	373	0.0339495641412425	2.739	0.425	Biological Process	GO:0072507	divalent inorganic cation homeostasis	0.00380838971165025	0.0339495641412425	0	0	373	877
GO:0002720 positive regulation of cytokine production involved in immune response	45	0.0341924420757077	0.33	0.529	Biological Process	GO:0002720	positive regulation of cytokine production involved in immune response	0.0038385148464644	0.0341924420757077	0	0	45	85
GO:0031994 insulin-like growth factor I binding	12	0.034220459132316	0.089	0.75	Molecular Function	GO:0031994	insulin-like growth factor I binding	0.00295622759549024	0.034220459132316	0	0	12	16
GO:0070728 leucine binding	12	0.034220459132316	0.089	0.75	Molecular Function	GO:0070728	leucine binding	0.00295622759549024	0.034220459132316	0	0	12	16
GO:0000701 purine-specific mismatch base pair DNA N-glycosylase activity	6	0.034220459132316	0.044	1	Molecular Function	GO:0000701	purine-specific mismatch base pair DNA N-glycosylase activity	0.00300801495715211	0.034220459132316	0	0	6	6
GO:0003945 N-acetyllactosamine synthase activity	6	0.034220459132316	0.044	1	Molecular Function	GO:0003945	N-acetyllactosamine synthase activity	0.00300801495715211	0.034220459132316	0	0	6	6
GO:0004103 choline kinase activity	6	0.034220459132316	0.044	1	Molecular Function	GO:0004103	choline kinase activity	0.00300801495715211	0.034220459132316	0	0	6	6
GO:0004305 ethanolamine kinase activity	6	0.034220459132316	0.044	1	Molecular Function	GO:0004305	ethanolamine kinase activity	0.00300801495715211	0.034220459132316	0	0	6	6
GO:0004788 thiamine diphosphokinase activity	6	0.034220459132316	0.044	1	Molecular Function	GO:0004788	thiamine diphosphokinase activity	0.00300801495715211	0.034220459132316	0	0	6	6
GO:0008160 protein tyrosine phosphatase activator activity	6	0.034220459132316	0.044	1	Molecular Function	GO:0008160	protein tyrosine phosphatase activator activity	0.00300801495715211	0.034220459132316	0	0	6	6
GO:0008321 Ral guanyl-nucleotide exchange factor activity	6	0.034220459132316	0.044	1	Molecular Function	GO:0008321	Ral guanyl-nucleotide exchange factor activity	0.00300801495715211	0.034220459132316	0	0	6	6
GO:0008502 melatonin receptor activity	6	0.034220459132316	0.044	1	Molecular Function	GO:0008502	melatonin receptor activity	0.00300801495715211	0.034220459132316	0	0	6	6
GO:0030280 structural constituent of epidermis	6	0.034220459132316	0.044	1	Molecular Function	GO:0030280	structural constituent of epidermis	0.00300801495715211	0.034220459132316	0	0	6	6
GO:0030975 thiamine binding	6	0.034220459132316	0.044	1	Molecular Function	GO:0030975	thiamine binding	0.00300801495715211	0.034220459132316	0	0	6	6
GO:0001782 B cell homeostasis	40	0.0342445948560215	0.294	0.541	Biological Process	GO:0001782	B cell homeostasis	0.00385013762277149	0.0342445948560215	0	0	40	74
GO:0045191 regulation of isotype switching	40	0.0342445948560215	0.294	0.541	Biological Process	GO:0045191	regulation of isotype switching	0.00385013762277149	0.0342445948560215	0	0	40	74
GO:0060215 primitive hemopoiesis	14	0.0344119633197754	0.103	0.7	Biological Process	GO:0060215	primitive hemopoiesis	0.00387475113344617	0.0344119633197754	0	0	14	20
GO:0061087 positive regulation of histone H3-K27 methylation	14	0.0344119633197754	0.103	0.7	Biological Process	GO:0061087	positive regulation of histone H3-K27 methylation	0.00387475113344617	0.0344119633197754	0	0	14	20
GO:0032403 protein complex binding	839	0.0344409923113595	6.197	0.409	Molecular Function	GO:0032403	protein complex binding	0.00303891108629643	0.0344409923113595	0	0	839	2052
GO:0001659 temperature homeostasis	34	0.0344933687323631	0.25	0.557	Biological Process	GO:0001659	temperature homeostasis	0.00388972719661733	0.0344933687323631	0	0	34	61
GO:0055083 monovalent inorganic anion homeostasis	34	0.0344933687323631	0.25	0.557	Biological Process	GO:0055083	monovalent inorganic anion homeostasis	0.00388972719661733	0.0344933687323631	0	0	34	61
GO:0030183 B cell differentiation	113	0.034538015710516	0.83	0.467	Biological Process	GO:0030183	B cell differentiation	0.00389767062928174	0.034538015710516	0	0	113	242
GO:0002294 CD4-positive, alpha-beta T cell differentiation involved in immune response	49	0.0349708732398227	0.36	0.521	Biological Process	GO:0002294	CD4-positive, alpha-beta T cell differentiation involved in immune response	0.00395535478870489	0.0349708732398227	0	0	49	94
GO:0031644 regulation of neurological system process	49	0.0349708732398227	0.36	0.521	Biological Process	GO:0031644	regulation of neurological system process	0.00395535478870489	0.0349708732398227	0	0	49	94
GO:0043299 leukocyte degranulation	49	0.0349708732398227	0.36	0.521	Biological Process	GO:0043299	leukocyte degranulation	0.00395535478870489	0.0349708732398227	0	0	49	94
GO:0001763 morphogenesis of a branching structure	171	0.0350446758809252	1.256	0.449	Biological Process	GO:0001763	morphogenesis of a branching structure	0.00397017129882174	0.0350446758809252	0	0	171	381
GO:0006939 smooth muscle contraction	87	0.0350446758809252	0.639	0.481	Biological Process	GO:0006939	smooth muscle contraction	0.00397237999823605	0.0350446758809252	0	0	87	181
GO:0036342 post-anal tail morphogenesis	25	0.0350446758809252	0.184	0.595	Biological Process	GO:0036342	post-anal tail morphogenesis	0.00397550769846776	0.0350446758809252	0	0	25	42
GO:0070229 negative regulation of lymphocyte apoptotic process	25	0.0350446758809252	0.184	0.595	Biological Process	GO:0070229	negative regulation of lymphocyte apoptotic process	0.00397550769846776	0.0350446758809252	0	0	25	42
GO:0008347 glial cell migration	53	0.0351795363946526	0.389	0.515	Biological Process	GO:0008347	glial cell migration	0.00399511891283249	0.0351795363946526	0	0	53	103
GO:0030162 regulation of proteolysis	600	0.0351795363946526	4.406	0.415	Biological Process	GO:0030162	regulation of proteolysis	0.00400845388344012	0.0351795363946526	0	0	600	1446
GO:0002263 cell activation involved in immune response	185	0.0351795363946526	1.359	0.446	Biological Process	GO:0002263	cell activation involved in immune response	0.0040234210542526	0.0351795363946526	0	0	185	415
GO:0021564 vagus nerve development	9	0.0351795363946526	0.066	0.818	Biological Process	GO:0021564	vagus nerve development	0.00404709842640184	0.0351795363946526	0	0	9	11
GO:0032687 negative regulation of interferon-alpha production	9	0.0351795363946526	0.066	0.818	Biological Process	GO:0032687	negative regulation of interferon-alpha production	0.00404709842640184	0.0351795363946526	0	0	9	11
GO:0034350 regulation of glial cell apoptotic process	9	0.0351795363946526	0.066	0.818	Biological Process	GO:0034350	regulation of glial cell apoptotic process	0.00404709842640184	0.0351795363946526	0	0	9	11
GO:0034351 negative regulation of glial cell apoptotic process	9	0.0351795363946526	0.066	0.818	Biological Process	GO:0034351	negative regulation of glial cell apoptotic process	0.00404709842640184	0.0351795363946526	0	0	9	11
GO:0035766 cell chemotaxis to fibroblast growth factor	9	0.0351795363946526	0.066	0.818	Biological Process	GO:0035766	cell chemotaxis to fibroblast growth factor	0.00404709842640184	0.0351795363946526	0	0	9	11
GO:0035768 endothelial cell chemotaxis to fibroblast growth factor	9	0.0351795363946526	0.066	0.818	Biological Process	GO:0035768	endothelial cell chemotaxis to fibroblast growth factor	0.00404709842640184	0.0351795363946526	0	0	9	11
GO:0035898 parathyroid hormone secretion	9	0.0351795363946526	0.066	0.818	Biological Process	GO:0035898	parathyroid hormone secretion	0.00404709842640184	0.0351795363946526	0	0	9	11
GO:0036111 very long-chain fatty-acyl-CoA metabolic process	9	0.0351795363946526	0.066	0.818	Biological Process	GO:0036111	very long-chain fatty-acyl-CoA metabolic process	0.00404709842640184	0.0351795363946526	0	0	9	11
GO:0051388 positive regulation of neurotrophin TRK receptor signaling pathway	9	0.0351795363946526	0.066	0.818	Biological Process	GO:0051388	positive regulation of neurotrophin TRK receptor signaling pathway	0.00404709842640184	0.0351795363946526	0	0	9	11
GO:0072611 interleukin-13 secretion	9	0.0351795363946526	0.066	0.818	Biological Process	GO:0072611	interleukin-13 secretion	0.00404709842640184	0.0351795363946526	0	0	9	11
GO:0090594 inflammatory response to wounding	9	0.0351795363946526	0.066	0.818	Biological Process	GO:0090594	inflammatory response to wounding	0.00404709842640184	0.0351795363946526	0	0	9	11
GO:0097021 lymphocyte migration into lymphoid organs	9	0.0351795363946526	0.066	0.818	Biological Process	GO:0097021	lymphocyte migration into lymphoid organs	0.00404709842640184	0.0351795363946526	0	0	9	11
GO:1901841 regulation of high voltage-gated calcium channel activity	9	0.0351795363946526	0.066	0.818	Biological Process	GO:1901841	regulation of high voltage-gated calcium channel activity	0.00404709842640184	0.0351795363946526	0	0	9	11
GO:1904026 regulation of collagen fibril organization	9	0.0351795363946526	0.066	0.818	Biological Process	GO:1904026	regulation of collagen fibril organization	0.00404709842640184	0.0351795363946526	0	0	9	11
GO:1904847 regulation of cell chemotaxis to fibroblast growth factor	9	0.0351795363946526	0.066	0.818	Biological Process	GO:1904847	regulation of cell chemotaxis to fibroblast growth factor	0.00404709842640184	0.0351795363946526	0	0	9	11
GO:2000544 regulation of endothelial cell chemotaxis to fibroblast growth factor	9	0.0351795363946526	0.066	0.818	Biological Process	GO:2000544	regulation of endothelial cell chemotaxis to fibroblast growth factor	0.00404709842640184	0.0351795363946526	0	0	9	11
GO:0010876 lipid localization	311	0.0351993406545605	2.284	0.43	Biological Process	GO:0010876	lipid localization	0.00405234113818294	0.0351993406545605	0	0	311	724
GO:0050896 response to stimulus	6410	0.0354233127535604	47.074	0.389	Biological Process	GO:0050896	response to stimulus	0.00408110930157239	0.0354233127535604	0	0	6410	16493
GO:0034143 regulation of toll-like receptor 4 signaling pathway	24	0.0355248946665164	0.176	0.6	Biological Process	GO:0034143	regulation of toll-like receptor 4 signaling pathway	0.00410450983040815	0.0355248946665164	0	0	24	40
GO:0042492 gamma-delta T cell differentiation	24	0.0355248946665164	0.176	0.6	Biological Process	GO:0042492	gamma-delta T cell differentiation	0.00410450983040815	0.0355248946665164	0	0	24	40
GO:0002428 antigen processing and presentation of peptide antigen via MHC class Ib	33	0.0355248946665164	0.242	0.559	Biological Process	GO:0002428	antigen processing and presentation of peptide antigen via MHC class Ib	0.00410477981155975	0.0355248946665164	0	0	33	59
GO:0030947 regulation of vascular endothelial growth factor receptor signaling pathway	33	0.0355248946665164	0.242	0.559	Biological Process	GO:0030947	regulation of vascular endothelial growth factor receptor signaling pathway	0.00410477981155975	0.0355248946665164	0	0	33	59
GO:0031399 regulation of protein modification process	1481	0.03571598428464	10.876	0.401	Biological Process	GO:0031399	regulation of protein modification process	0.0041303540967088	0.03571598428464	0	0	1481	3689
GO:0010506 regulation of autophagy	228	0.03571598428464	1.674	0.438	Biological Process	GO:0010506	regulation of autophagy	0.0041369808631899	0.03571598428464	0	0	228	520
GO:0006975 DNA damage induced protein phosphorylation	15	0.03571598428464	0.11	0.682	Biological Process	GO:0006975	DNA damage induced protein phosphorylation	0.00413889122247471	0.03571598428464	0	0	15	22
GO:0044030 regulation of DNA methylation	15	0.03571598428464	0.11	0.682	Biological Process	GO:0044030	regulation of DNA methylation	0.00413889122247471	0.03571598428464	0	0	15	22
GO:0030425 dendrite	348	0.03584748208622	2.514	0.431	Cellular Component	GO:0030425	dendrite	0.00247224014387724	0.03584748208622	0	0	348	808
GO:0042326 negative regulation of phosphorylation	346	0.0358949998195944	2.541	0.427	Biological Process	GO:0042326	negative regulation of phosphorylation	0.00416265915037742	0.0358949998195944	0	0	346	811
GO:0002260 lymphocyte homeostasis	60	0.0359417335983125	0.441	0.504	Biological Process	GO:0002260	lymphocyte homeostasis	0.00417110568456077	0.0359417335983125	0	0	60	119
GO:0051018 protein kinase A binding	59	0.0360622211837282	0.436	0.509	Molecular Function	GO:0051018	protein kinase A binding	0.00319401357409358	0.0360622211837282	0	0	59	116
GO:0048667 cell morphogenesis involved in neuron differentiation	513	0.0361163257964824	3.767	0.418	Biological Process	GO:0048667	cell morphogenesis involved in neuron differentiation	0.00419440906799303	0.0361163257964824	0	0	513	1228
GO:0030676 Rac guanyl-nucleotide exchange factor activity	29	0.0361495490643517	0.214	0.58	Molecular Function	GO:0030676	Rac guanyl-nucleotide exchange factor activity	0.00321383023098849	0.0361495490643517	0	0	29	50
GO:0045766 positive regulation of angiogenesis	125	0.0362942866473793	0.918	0.461	Biological Process	GO:0045766	positive regulation of angiogenesis	0.0042181333647788	0.0362942866473793	0	0	125	271
GO:0050839 cell adhesion molecule binding	211	0.0367673626544744	1.559	0.441	Molecular Function	GO:0050839	cell adhesion molecule binding	0.00328104472885851	0.0367673626544744	0	0	211	478
GO:0071560 cellular response to transforming growth factor beta stimulus	193	0.0370638013492754	1.417	0.444	Biological Process	GO:0071560	cellular response to transforming growth factor beta stimulus	0.00431068802958981	0.0370638013492754	0	0	193	435
GO:0033005 positive regulation of mast cell activation	16	0.037082925624175	0.118	0.667	Biological Process	GO:0033005	positive regulation of mast cell activation	0.00432187651623701	0.037082925624175	0	0	16	24
GO:1901077 regulation of relaxation of muscle	16	0.037082925624175	0.118	0.667	Biological Process	GO:1901077	regulation of relaxation of muscle	0.00432187651623701	0.037082925624175	0	0	16	24
GO:0097062 dendritic spine maintenance	22	0.037082925624175	0.162	0.611	Biological Process	GO:0097062	dendritic spine maintenance	0.00432665780223823	0.037082925624175	0	0	22	36
GO:0002476 antigen processing and presentation of endogenous peptide antigen via MHC class Ib	32	0.037082925624175	0.235	0.561	Biological Process	GO:0002476	antigen processing and presentation of endogenous peptide antigen via MHC class Ib	0.00432852744779405	0.037082925624175	0	0	32	57
GO:0042304 regulation of fatty acid biosynthetic process	32	0.037082925624175	0.235	0.561	Biological Process	GO:0042304	regulation of fatty acid biosynthetic process	0.00432852744779405	0.037082925624175	0	0	32	57
GO:0036473 cell death in response to oxidative stress	63	0.0370888924465225	0.463	0.5	Biological Process	GO:0036473	cell death in response to oxidative stress	0.00433638629583494	0.0370888924465225	0	0	63	126
GO:0007595 lactation	38	0.0370888924465225	0.279	0.543	Biological Process	GO:0007595	lactation	0.00433859454339058	0.0370888924465225	0	0	38	70
GO:0099622 cardiac muscle cell membrane repolarization	38	0.0370888924465225	0.279	0.543	Biological Process	GO:0099622	cardiac muscle cell membrane repolarization	0.00433859454339058	0.0370888924465225	0	0	38	70
GO:0061458 reproductive system development	303	0.037169307179706	2.225	0.43	Biological Process	GO:0061458	reproductive system development	0.00435113163043551	0.037169307179706	0	0	303	705
GO:0031984 organelle subcompartment	277	0.0371743240882381	2.001	0.437	Cellular Component	GO:0031984	organelle subcompartment	0.00258839789739058	0.0371743240882381	0	0	277	634
GO:0010466 negative regulation of peptidase activity	195	0.0373623191606308	1.432	0.443	Biological Process	GO:0010466	negative regulation of peptidase activity	0.00438034764657592	0.0373623191606308	0	0	195	440
GO:0030705 cytoskeleton-dependent intracellular transport	181	0.0373623191606308	1.329	0.446	Biological Process	GO:0030705	cytoskeleton-dependent intracellular transport	0.00438281628189712	0.0373623191606308	0	0	181	406
GO:0032989 cellular component morphogenesis	1334	0.0373623191606308	9.797	0.403	Biological Process	GO:0032989	cellular component morphogenesis	0.00440306740131509	0.0373623191606308	0	0	1334	3314
GO:0001516 prostaglandin biosynthetic process	21	0.0373623191606308	0.154	0.618	Biological Process	GO:0001516	prostaglandin biosynthetic process	0.00441148487983867	0.0373623191606308	0	0	21	34
GO:0023058 adaptation of signaling pathway	21	0.0373623191606308	0.154	0.618	Biological Process	GO:0023058	adaptation of signaling pathway	0.00441148487983867	0.0373623191606308	0	0	21	34
GO:0046457 prostanoid biosynthetic process	21	0.0373623191606308	0.154	0.618	Biological Process	GO:0046457	prostanoid biosynthetic process	0.00441148487983867	0.0373623191606308	0	0	21	34
GO:0060544 regulation of necroptotic process	21	0.0373623191606308	0.154	0.618	Biological Process	GO:0060544	regulation of necroptotic process	0.00441148487983867	0.0373623191606308	0	0	21	34
GO:0061140 lung secretory cell differentiation	21	0.0373623191606308	0.154	0.618	Biological Process	GO:0061140	lung secretory cell differentiation	0.00441148487983867	0.0373623191606308	0	0	21	34
GO:0071867 response to monoamine	21	0.0373623191606308	0.154	0.618	Biological Process	GO:0071867	response to monoamine	0.00441148487983867	0.0373623191606308	0	0	21	34
GO:0071868 cellular response to monoamine stimulus	21	0.0373623191606308	0.154	0.618	Biological Process	GO:0071868	cellular response to monoamine stimulus	0.00441148487983867	0.0373623191606308	0	0	21	34
GO:0071869 response to catecholamine	21	0.0373623191606308	0.154	0.618	Biological Process	GO:0071869	response to catecholamine	0.00441148487983867	0.0373623191606308	0	0	21	34
GO:0071870 cellular response to catecholamine stimulus	21	0.0373623191606308	0.154	0.618	Biological Process	GO:0071870	cellular response to catecholamine stimulus	0.00441148487983867	0.0373623191606308	0	0	21	34
GO:0046961 proton-transporting ATPase activity, rotational mechanism	28	0.0374656608364705	0.207	0.583	Molecular Function	GO:0046961	proton-transporting ATPase activity, rotational mechanism	0.00335588138508493	0.0374656608364705	0	0	28	48
GO:0055119 relaxation of cardiac muscle	17	0.0375154914321087	0.125	0.654	Biological Process	GO:0055119	relaxation of cardiac muscle	0.00443588933558031	0.0375154914321087	0	0	17	26
GO:0090647 modulation of age-related behavioral decline	17	0.0375154914321087	0.125	0.654	Biological Process	GO:0090647	modulation of age-related behavioral decline	0.00443588933558031	0.0375154914321087	0	0	17	26
GO:0002070 epithelial cell maturation	20	0.037716397426113	0.147	0.625	Biological Process	GO:0002070	epithelial cell maturation	0.00447186833202285	0.037716397426113	0	0	20	32
GO:0051930 regulation of sensory perception of pain	20	0.037716397426113	0.147	0.625	Biological Process	GO:0051930	regulation of sensory perception of pain	0.00447186833202285	0.037716397426113	0	0	20	32
GO:0051931 regulation of sensory perception	20	0.037716397426113	0.147	0.625	Biological Process	GO:0051931	regulation of sensory perception	0.00447186833202285	0.037716397426113	0	0	20	32
GO:0001654 eye development	296	0.037716397426113	2.174	0.43	Biological Process	GO:0001654	eye development	0.0044723503095812	0.037716397426113	0	0	296	688
GO:0007028 cytoplasm organization	18	0.0377464986714679	0.132	0.643	Biological Process	GO:0007028	cytoplasm organization	0.00449231822603409	0.0377464986714679	0	0	18	28
GO:0030252 growth hormone secretion	18	0.0377464986714679	0.132	0.643	Biological Process	GO:0030252	growth hormone secretion	0.00449231822603409	0.0377464986714679	0	0	18	28
GO:0060263 regulation of respiratory burst	18	0.0377464986714679	0.132	0.643	Biological Process	GO:0060263	regulation of respiratory burst	0.00449231822603409	0.0377464986714679	0	0	18	28
GO:0002712 regulation of B cell mediated immunity	47	0.0377464986714679	0.345	0.522	Biological Process	GO:0002712	regulation of B cell mediated immunity	0.00449601020756512	0.0377464986714679	0	0	47	90
GO:0002889 regulation of immunoglobulin mediated immune response	47	0.0377464986714679	0.345	0.522	Biological Process	GO:0002889	regulation of immunoglobulin mediated immune response	0.00449601020756512	0.0377464986714679	0	0	47	90
GO:0021514 ventral spinal cord interneuron differentiation	19	0.0377464986714679	0.14	0.633	Biological Process	GO:0021514	ventral spinal cord interneuron differentiation	0.00450135102903812	0.0377464986714679	0	0	19	30
GO:0060742 epithelial cell differentiation involved in prostate gland development	19	0.0377464986714679	0.14	0.633	Biological Process	GO:0060742	epithelial cell differentiation involved in prostate gland development	0.00450135102903812	0.0377464986714679	0	0	19	30
GO:0090128 regulation of synapse maturation	19	0.0377464986714679	0.14	0.633	Biological Process	GO:0090128	regulation of synapse maturation	0.00450135102903812	0.0377464986714679	0	0	19	30
GO:0005375 copper ion transmembrane transporter activity	13	0.0377711404910621	0.096	0.722	Molecular Function	GO:0005375	copper ion transmembrane transporter activity	0.00339586791179669	0.0377711404910621	0	0	13	18
GO:0050708 regulation of protein secretion	319	0.0378440246747045	2.343	0.428	Biological Process	GO:0050708	regulation of protein secretion	0.00451616834799194	0.0378440246747045	0	0	319	745
GO:0044301 climbing fiber	8	0.037876529212077	0.058	0.889	Cellular Component	GO:0044301	climbing fiber	0.00270700694055491	0.037876529212077	0	0	8	9
GO:0071797 LUBAC complex	8	0.037876529212077	0.058	0.889	Cellular Component	GO:0071797	LUBAC complex	0.00270700694055491	0.037876529212077	0	0	8	9
GO:0030496 midbody	158	0.037876529212077	1.142	0.457	Cellular Component	GO:0030496	midbody	0.00271264267566599	0.037876529212077	0	0	158	346
GO:0045979 positive regulation of nucleoside metabolic process	31	0.0381364452631334	0.228	0.564	Biological Process	GO:0045979	positive regulation of nucleoside metabolic process	0.00456070003988963	0.0381364452631334	0	0	31	55
GO:0048665 neuron fate specification	31	0.0381364452631334	0.228	0.564	Biological Process	GO:0048665	neuron fate specification	0.00456070003988963	0.0381364452631334	0	0	31	55
GO:1903580 positive regulation of ATP metabolic process	31	0.0381364452631334	0.228	0.564	Biological Process	GO:1903580	positive regulation of ATP metabolic process	0.00456070003988963	0.0381364452631334	0	0	31	55
GO:0043230 extracellular organelle	78	0.0384257376073899	0.564	0.494	Cellular Component	GO:0043230	extracellular organelle	0.00277745716127686	0.0384257376073899	0	0	78	158
GO:0043122 regulation of I-kappaB kinase/NF-kappaB signaling	180	0.0385518185514198	1.322	0.446	Biological Process	GO:0043122	regulation of I-kappaB kinase/NF-kappaB signaling	0.00461642014592065	0.0385518185514198	0	0	180	404
GO:0072503 cellular divalent inorganic cation homeostasis	360	0.0385518185514198	2.644	0.425	Biological Process	GO:0072503	cellular divalent inorganic cation homeostasis	0.00461686760822965	0.0385518185514198	0	0	360	847
GO:0042149 cellular response to glucose starvation	42	0.0386407757768872	0.308	0.532	Biological Process	GO:0042149	cellular response to glucose starvation	0.00463077513310683	0.0386407757768872	0	0	42	79
GO:0042110 T cell activation	337	0.0388911132012464	2.475	0.427	Biological Process	GO:0042110	T cell activation	0.00466732662218091	0.0388911132012464	0	0	337	790
GO:0070489 T cell aggregation	337	0.0388911132012464	2.475	0.427	Biological Process	GO:0070489	T cell aggregation	0.00466732662218091	0.0388911132012464	0	0	337	790
GO:0030118 clathrin coat	67	0.0390815733273115	0.484	0.504	Cellular Component	GO:0030118	clathrin coat	0.00285077789522829	0.0390815733273115	0	0	67	133
GO:0043226 organelle	9121	0.0391324638941524	65.903	0.387	Cellular Component	GO:0043226	organelle	0.00288043998159875	0.0391324638941524	0	0	9121	23540
GO:0030323 respiratory tube development	163	0.0392085670687645	1.197	0.449	Biological Process	GO:0030323	respiratory tube development	0.00470872634664461	0.0392085670687645	0	0	163	363
GO:0032588 trans-Golgi network membrane	40	0.0396015499973158	0.289	0.548	Cellular Component	GO:0032588	trans-Golgi network membrane	0.00294122917751947	0.0396015499973158	0	0	40	73
GO:0010035 response to inorganic substance	286	0.0397119956675312	2.1	0.431	Biological Process	GO:0010035	response to inorganic substance	0.0047725297134552	0.0397119956675312	0	0	286	664
GO:0030282 bone mineralization	90	0.0397157004287574	0.661	0.476	Biological Process	GO:0030282	bone mineralization	0.00477631970795567	0.0397157004287574	0	0	90	189
GO:0072132 mesenchyme morphogenesis	46	0.0398322948999323	0.338	0.523	Biological Process	GO:0072132	mesenchyme morphogenesis	0.00479369626174864	0.0398322948999323	0	0	46	88
GO:0002446 neutrophil mediated immunity	30	0.0398360925500474	0.22	0.566	Biological Process	GO:0002446	neutrophil mediated immunity	0.00480086309913407	0.0398360925500474	0	0	30	53
GO:1902547 regulation of cellular response to vascular endothelial growth factor stimulus	30	0.0398360925500474	0.22	0.566	Biological Process	GO:1902547	regulation of cellular response to vascular endothelial growth factor stimulus	0.00480086309913407	0.0398360925500474	0	0	30	53
GO:0050852 T cell receptor signaling pathway	120	0.0401899404677458	0.881	0.462	Biological Process	GO:0050852	T cell receptor signaling pathway	0.00484689192772545	0.0401899404677458	0	0	120	260
GO:0009057 macromolecule catabolic process	994	0.0403855142472375	7.3	0.406	Biological Process	GO:0009057	macromolecule catabolic process	0.00487387922488557	0.0403855142472375	0	0	994	2448
GO:0043370 regulation of CD4-positive, alpha-beta T cell differentiation	36	0.0404130928729373	0.264	0.545	Biological Process	GO:0043370	regulation of CD4-positive, alpha-beta T cell differentiation	0.00488401450839355	0.0404130928729373	0	0	36	66
GO:0045061 thymic T cell selection	36	0.0404130928729373	0.264	0.545	Biological Process	GO:0045061	thymic T cell selection	0.00488401450839355	0.0404130928729373	0	0	36	66
GO:0004725 protein tyrosine phosphatase activity	160	0.0406190206232397	1.182	0.451	Molecular Function	GO:0004725	protein tyrosine phosphatase activity	0.00366548648672284	0.0406190206232397	0	0	160	355
GO:2001233 regulation of apoptotic signaling pathway	317	0.040636189209604	2.328	0.428	Biological Process	GO:2001233	regulation of apoptotic signaling pathway	0.00491439849292499	0.040636189209604	0	0	317	741
GO:0005945 6-phosphofructokinase complex	6	0.0407862257660516	0.043	1	Cellular Component	GO:0005945	6-phosphofructokinase complex	0.0031187918571118	0.0407862257660516	0	0	6	6
GO:0044599 AP-5 adaptor complex	6	0.0407862257660516	0.043	1	Cellular Component	GO:0044599	AP-5 adaptor complex	0.0031187918571118	0.0407862257660516	0	0	6	6
GO:0001940 male pronucleus	12	0.0407862257660516	0.087	0.75	Cellular Component	GO:0001940	male pronucleus	0.00313740198200397	0.0407862257660516	0	0	12	16
GO:0070761 pre-snoRNP complex	12	0.0407862257660516	0.087	0.75	Cellular Component	GO:0070761	pre-snoRNP complex	0.00313740198200397	0.0407862257660516	0	0	12	16
GO:0032051 clathrin light chain binding	14	0.0410861202498422	0.103	0.7	Molecular Function	GO:0032051	clathrin light chain binding	0.00373510184089474	0.0410861202498422	0	0	14	20
GO:0070410 co-SMAD binding	14	0.0410861202498422	0.103	0.7	Molecular Function	GO:0070410	co-SMAD binding	0.00373510184089474	0.0410861202498422	0	0	14	20
GO:0002761 regulation of myeloid leukocyte differentiation	95	0.0413545199376928	0.698	0.473	Biological Process	GO:0002761	regulation of myeloid leukocyte differentiation	0.00500475367613816	0.0413545199376928	0	0	95	201
GO:0007162 negative regulation of cell adhesion	215	0.0415074184190204	1.579	0.439	Biological Process	GO:0007162	negative regulation of cell adhesion	0.0050267532159804	0.0415074184190204	0	0	215	490
GO:0032813 tumor necrosis factor receptor superfamily binding	44	0.0416028346259965	0.325	0.53	Molecular Function	GO:0032813	tumor necrosis factor receptor superfamily binding	0.00379598056580784	0.0416028346259965	0	0	44	83
GO:0099518 vesicle cytoskeletal trafficking	74	0.0416143250621569	0.543	0.487	Biological Process	GO:0099518	vesicle cytoskeletal trafficking	0.00504320479740978	0.0416143250621569	0	0	74	152
GO:0008361 regulation of cell size	164	0.0418283277055542	1.204	0.448	Biological Process	GO:0008361	regulation of cell size	0.00507266227859171	0.0418283277055542	0	0	164	366
GO:0061333 renal tubule morphogenesis	77	0.0419116615081993	0.565	0.484	Biological Process	GO:0061333	renal tubule morphogenesis	0.00508629815001813	0.0419116615081993	0	0	77	159
GO:0010324 membrane invagination	80	0.0420773648623288	0.588	0.482	Biological Process	GO:0010324	membrane invagination	0.00510995116485415	0.0420773648623288	0	0	80	166
GO:0002064 epithelial cell development	201	0.0422635545769785	1.476	0.441	Biological Process	GO:0002064	epithelial cell development	0.00513612171589861	0.0422635545769785	0	0	201	456
GO:0008081 phosphoric diester hydrolase activity	111	0.042267091768786	0.82	0.466	Molecular Function	GO:0008081	phosphoric diester hydrolase activity	0.00388264105274853	0.042267091768786	0	0	111	238
GO:0001871 pattern binding	24	0.042267091768786	0.177	0.6	Molecular Function	GO:0001871	pattern binding	0.00389896969524897	0.042267091768786	0	0	24	40
GO:0030247 polysaccharide binding	24	0.042267091768786	0.177	0.6	Molecular Function	GO:0030247	polysaccharide binding	0.00389896969524897	0.042267091768786	0	0	24	40
GO:0061614 pri-miRNA transcription from RNA polymerase II promoter	53	0.0422839050736838	0.389	0.51	Biological Process	GO:0061614	pri-miRNA transcription from RNA polymerase II promoter	0.0051610981033283	0.0422839050736838	0	0	53	104
GO:0000460 maturation of 5.8S rRNA	35	0.0422839050736838	0.257	0.547	Biological Process	GO:0000460	maturation of 5.8S rRNA	0.0051795379575825	0.0422839050736838	0	0	35	64
GO:0002287 alpha-beta T cell activation involved in immune response	49	0.0422839050736838	0.36	0.516	Biological Process	GO:0002287	alpha-beta T cell activation involved in immune response	0.00517997076391536	0.0422839050736838	0	0	49	95
GO:0002293 alpha-beta T cell differentiation involved in immune response	49	0.0422839050736838	0.36	0.516	Biological Process	GO:0002293	alpha-beta T cell differentiation involved in immune response	0.00517997076391536	0.0422839050736838	0	0	49	95
GO:0000272 polysaccharide catabolic process	10	0.0422839050736838	0.073	0.769	Biological Process	GO:0000272	polysaccharide catabolic process	0.00520981582641059	0.0422839050736838	0	0	10	13
GO:0002326 B cell lineage commitment	10	0.0422839050736838	0.073	0.769	Biological Process	GO:0002326	B cell lineage commitment	0.00520981582641059	0.0422839050736838	0	0	10	13
GO:0002378 immunoglobulin biosynthetic process	10	0.0422839050736838	0.073	0.769	Biological Process	GO:0002378	immunoglobulin biosynthetic process	0.00520981582641059	0.0422839050736838	0	0	10	13
GO:0005980 glycogen catabolic process	10	0.0422839050736838	0.073	0.769	Biological Process	GO:0005980	glycogen catabolic process	0.00520981582641059	0.0422839050736838	0	0	10	13
GO:0009251 glucan catabolic process	10	0.0422839050736838	0.073	0.769	Biological Process	GO:0009251	glucan catabolic process	0.00520981582641059	0.0422839050736838	0	0	10	13
GO:0032799 low-density lipoprotein receptor particle metabolic process	10	0.0422839050736838	0.073	0.769	Biological Process	GO:0032799	low-density lipoprotein receptor particle metabolic process	0.00520981582641059	0.0422839050736838	0	0	10	13
GO:0035385 Roundabout signaling pathway	10	0.0422839050736838	0.073	0.769	Biological Process	GO:0035385	Roundabout signaling pathway	0.00520981582641059	0.0422839050736838	0	0	10	13
GO:0035494 SNARE complex disassembly	10	0.0422839050736838	0.073	0.769	Biological Process	GO:0035494	SNARE complex disassembly	0.00520981582641059	0.0422839050736838	0	0	10	13
GO:0036491 regulation of translation initiation in response to endoplasmic reticulum stress	10	0.0422839050736838	0.073	0.769	Biological Process	GO:0036491	regulation of translation initiation in response to endoplasmic reticulum stress	0.00520981582641059	0.0422839050736838	0	0	10	13
GO:0044247 cellular polysaccharide catabolic process	10	0.0422839050736838	0.073	0.769	Biological Process	GO:0044247	cellular polysaccharide catabolic process	0.00520981582641059	0.0422839050736838	0	0	10	13
GO:0046951 ketone body biosynthetic process	10	0.0422839050736838	0.073	0.769	Biological Process	GO:0046951	ketone body biosynthetic process	0.00520981582641059	0.0422839050736838	0	0	10	13
GO:0048254 snoRNA localization	10	0.0422839050736838	0.073	0.769	Biological Process	GO:0048254	snoRNA localization	0.00520981582641059	0.0422839050736838	0	0	10	13
GO:0051610 serotonin uptake	10	0.0422839050736838	0.073	0.769	Biological Process	GO:0051610	serotonin uptake	0.00520981582641059	0.0422839050736838	0	0	10	13
GO:0060700 regulation of ribonuclease activity	10	0.0422839050736838	0.073	0.769	Biological Process	GO:0060700	regulation of ribonuclease activity	0.00520981582641059	0.0422839050736838	0	0	10	13
GO:1902564 negative regulation of neutrophil activation	10	0.0422839050736838	0.073	0.769	Biological Process	GO:1902564	negative regulation of neutrophil activation	0.00520981582641059	0.0422839050736838	0	0	10	13
GO:2000074 regulation of type B pancreatic cell development	10	0.0422839050736838	0.073	0.769	Biological Process	GO:2000074	regulation of type B pancreatic cell development	0.00520981582641059	0.0422839050736838	0	0	10	13
GO:0035650 AP-1 adaptor complex binding	9	0.0423902978444577	0.066	0.818	Molecular Function	GO:0035650	AP-1 adaptor complex binding	0.00393867072217889	0.0423902978444577	0	0	9	11
GO:0051765 inositol tetrakisphosphate kinase activity	9	0.0423902978444577	0.066	0.818	Molecular Function	GO:0051765	inositol tetrakisphosphate kinase activity	0.00393867072217889	0.0423902978444577	0	0	9	11
GO:0050857 positive regulation of antigen receptor-mediated signaling pathway	28	0.0430055878437544	0.206	0.571	Biological Process	GO:0050857	positive regulation of antigen receptor-mediated signaling pathway	0.00530235645976557	0.0430055878437544	0	0	28	49
GO:0015377 cation:chloride symporter activity	23	0.0430795669188924	0.17	0.605	Molecular Function	GO:0015377	cation:chloride symporter activity	0.00401711202218281	0.0430795669188924	0	0	23	38
GO:0032454 histone demethylase activity (H3-K9 specific)	22	0.0438878797775947	0.163	0.611	Molecular Function	GO:0032454	histone demethylase activity (H3-K9 specific)	0.00412182293365779	0.0438878797775947	0	0	22	36
GO:0047555 3',5'-cyclic-GMP phosphodiesterase activity	22	0.0438878797775947	0.163	0.611	Molecular Function	GO:0047555	3',5'-cyclic-GMP phosphodiesterase activity	0.00412182293365779	0.0438878797775947	0	0	22	36
GO:0045670 regulation of osteoclast differentiation	56	0.0439344213168227	0.411	0.505	Biological Process	GO:0045670	regulation of osteoclast differentiation	0.00542057665733074	0.0439344213168227	0	0	56	111
GO:0001736 establishment of planar polarity	63	0.0440051885117816	0.463	0.496	Biological Process	GO:0001736	establishment of planar polarity	0.00544090481596608	0.0440051885117816	0	0	63	127
GO:0007164 establishment of tissue polarity	63	0.0440051885117816	0.463	0.496	Biological Process	GO:0007164	establishment of tissue polarity	0.00544090481596608	0.0440051885117816	0	0	63	127
GO:1990267 response to transition metal nanoparticle	63	0.0440051885117816	0.463	0.496	Biological Process	GO:1990267	response to transition metal nanoparticle	0.00544090481596608	0.0440051885117816	0	0	63	127
GO:0070201 regulation of establishment of protein localization	527	0.0440051885117816	3.87	0.416	Biological Process	GO:0070201	regulation of establishment of protein localization	0.00544413187837352	0.0440051885117816	0	0	527	1267
GO:0008429 phosphatidylethanolamine binding	16	0.044069484361416	0.118	0.667	Molecular Function	GO:0008429	phosphatidylethanolamine binding	0.00415360781748641	0.044069484361416	0	0	16	24
GO:0048562 embryonic organ morphogenesis	220	0.044084886312124	1.616	0.437	Biological Process	GO:0048562	embryonic organ morphogenesis	0.005457704470172	0.044084886312124	0	0	220	503
GO:0009952 anterior/posterior pattern specification	172	0.044244191770394	1.263	0.446	Biological Process	GO:0009952	anterior/posterior pattern specification	0.00548115261026188	0.044244191770394	0	0	172	386
GO:0006417 regulation of translation	287	0.0443602185773614	2.108	0.43	Biological Process	GO:0006417	regulation of translation	0.00550007883668694	0.0443602185773614	0	0	287	668
GO:0009891 positive regulation of biosynthetic process	1613	0.0443602185773614	11.845	0.4	Biological Process	GO:0009891	positive regulation of biosynthetic process	0.00550299831265398	0.0443602185773614	0	0	1613	4035
GO:0010562 positive regulation of phosphorus metabolic process	857	0.0446145498537173	6.294	0.408	Biological Process	GO:0010562	positive regulation of phosphorus metabolic process	0.00554206341874962	0.0446145498537173	0	0	857	2102
GO:0045937 positive regulation of phosphate metabolic process	857	0.0446145498537173	6.294	0.408	Biological Process	GO:0045937	positive regulation of phosphate metabolic process	0.00554206341874962	0.0446145498537173	0	0	857	2102
GO:0032870 cellular response to hormone stimulus	442	0.044675466189301	3.246	0.419	Biological Process	GO:0032870	cellular response to hormone stimulus	0.00555339296744217	0.044675466189301	0	0	442	1054
GO:0019884 antigen processing and presentation of exogenous antigen	27	0.0446809240430207	0.198	0.574	Biological Process	GO:0019884	antigen processing and presentation of exogenous antigen	0.00556159724908073	0.0446809240430207	0	0	27	47
GO:0046629 gamma-delta T cell activation	27	0.0446809240430207	0.198	0.574	Biological Process	GO:0046629	gamma-delta T cell activation	0.00556159724908073	0.0446809240430207	0	0	27	47
GO:0045580 regulation of T cell differentiation	115	0.0447279731881408	0.845	0.462	Biological Process	GO:0045580	regulation of T cell differentiation	0.00557122051080178	0.0447279731881408	0	0	115	249
GO:0048864 stem cell development	181	0.0447360480747082	1.329	0.444	Biological Process	GO:0048864	stem cell development	0.00557599386479435	0.0447360480747082	0	0	181	408
GO:0050707 regulation of cytokine secretion	155	0.04479729690786	1.138	0.449	Biological Process	GO:0050707	regulation of cytokine secretion	0.00558740076811021	0.04479729690786	0	0	155	345
GO:0005104 fibroblast growth factor receptor binding	17	0.045005297165646	0.126	0.654	Molecular Function	GO:0005104	fibroblast growth factor receptor binding	0.00425685130276665	0.045005297165646	0	0	17	26
GO:0001706 endoderm formation	59	0.0450912891037282	0.433	0.5	Biological Process	GO:0001706	endoderm formation	0.00563546176772213	0.0450912891037282	0	0	59	118
GO:0002067 glandular epithelial cell differentiation	59	0.0450912891037282	0.433	0.5	Biological Process	GO:0002067	glandular epithelial cell differentiation	0.00563546176772213	0.0450912891037282	0	0	59	118
GO:0050732 negative regulation of peptidyl-tyrosine phosphorylation	59	0.0450912891037282	0.433	0.5	Biological Process	GO:0050732	negative regulation of peptidyl-tyrosine phosphorylation	0.00563546176772213	0.0450912891037282	0	0	59	118
GO:0003995 acyl-CoA dehydrogenase activity	18	0.0451912020839552	0.133	0.643	Molecular Function	GO:0003995	acyl-CoA dehydrogenase activity	0.00430464324663343	0.0451912020839552	0	0	18	28
GO:0030547 receptor inhibitor activity	18	0.0451912020839552	0.133	0.643	Molecular Function	GO:0030547	receptor inhibitor activity	0.00430464324663343	0.0451912020839552	0	0	18	28
GO:0050806 positive regulation of synaptic transmission	125	0.0454609036889553	0.918	0.458	Biological Process	GO:0050806	positive regulation of synaptic transmission	0.00568548441789613	0.0454609036889553	0	0	125	273
GO:0005506 iron ion binding	171	0.045768883545521	1.263	0.446	Molecular Function	GO:0005506	iron ion binding	0.00437496680949833	0.045768883545521	0	0	171	383
GO:0030968 endoplasmic reticulum unfolded protein response	72	0.045849756448073	0.529	0.486	Biological Process	GO:0030968	endoplasmic reticulum unfolded protein response	0.00573797693126465	0.045849756448073	0	0	72	148
GO:0002562 somatic diversification of immune receptors via germline recombination within a single locus	75	0.0461455234571143	0.551	0.484	Biological Process	GO:0002562	somatic diversification of immune receptors via germline recombination within a single locus	0.00578276392994662	0.0461455234571143	0	0	75	155
GO:0016444 somatic cell DNA recombination	75	0.0461455234571143	0.551	0.484	Biological Process	GO:0016444	somatic cell DNA recombination	0.00578276392994662	0.0461455234571143	0	0	75	155
GO:0045921 positive regulation of exocytosis	81	0.0463133068187458	0.595	0.479	Biological Process	GO:0045921	positive regulation of exocytosis	0.00580769023522929	0.0463133068187458	0	0	81	169
GO:0048873 homeostasis of number of cells within a tissue	33	0.0463711264865024	0.242	0.55	Biological Process	GO:0048873	homeostasis of number of cells within a tissue	0.00581884608934551	0.0463711264865024	0	0	33	60
GO:0060148 positive regulation of posttranscriptional gene silencing	26	0.0463852060381897	0.191	0.578	Biological Process	GO:0060148	positive regulation of posttranscriptional gene silencing	0.00582451930292579	0.0463852060381897	0	0	26	45
GO:0042765 GPI-anchor transamidase complex	13	0.04657772538521	0.094	0.722	Cellular Component	GO:0042765	GPI-anchor transamidase complex	0.00361378903850767	0.04657772538521	0	0	13	18
GO:0000165 MAPK cascade	575	0.0466856093388092	4.223	0.414	Biological Process	GO:0000165	MAPK cascade	0.00586617223627281	0.0466856093388092	0	0	575	1389
GO:0001890 placenta development	114	0.0469555310073334	0.837	0.462	Biological Process	GO:0001890	placenta development	0.0059079975850561	0.0469555310073334	0	0	114	247
GO:0001906 cell killing	114	0.0469555310073334	0.837	0.462	Biological Process	GO:0001906	cell killing	0.0059079975850561	0.0469555310073334	0	0	114	247
GO:0044331 cell-cell adhesion mediated by cadherin	38	0.0471916714019973	0.279	0.535	Biological Process	GO:0044331	cell-cell adhesion mediated by cadherin	0.00594168340458026	0.0471916714019973	0	0	38	71
GO:0009967 positive regulation of signal transduction	1151	0.0474728727490547	8.453	0.403	Biological Process	GO:0009967	positive regulation of signal transduction	0.00598108620789842	0.0474728727490547	0	0	1151	2853
GO:0006260 DNA replication	268	0.0476017829379888	1.968	0.431	Biological Process	GO:0006260	DNA replication	0.00600133645428408	0.0476017829379888	0	0	268	622
GO:0010608 posttranscriptional regulation of gene expression	337	0.0476794369737986	2.475	0.425	Biological Process	GO:0010608	posttranscriptional regulation of gene expression	0.00601514204031921	0.0476794369737986	0	0	337	793
GO:0032869 cellular response to insulin stimulus	163	0.0479810407377075	1.197	0.447	Biological Process	GO:0032869	cellular response to insulin stimulus	0.00606447525910291	0.0479810407377075	0	0	163	365
GO:0032239 regulation of nucleobase-containing compound transport	25	0.0479810407377075	0.184	0.581	Biological Process	GO:0032239	regulation of nucleobase-containing compound transport	0.00608907154697657	0.0479810407377075	0	0	25	43
GO:0002676 regulation of chronic inflammatory response	11	0.0479810407377075	0.081	0.733	Biological Process	GO:0002676	regulation of chronic inflammatory response	0.00611784534924112	0.0479810407377075	0	0	11	15
GO:0014047 glutamate secretion	11	0.0479810407377075	0.081	0.733	Biological Process	GO:0014047	glutamate secretion	0.00611784534924112	0.0479810407377075	0	0	11	15
GO:0019062 virion attachment to host cell	11	0.0479810407377075	0.081	0.733	Biological Process	GO:0019062	virion attachment to host cell	0.00611784534924112	0.0479810407377075	0	0	11	15
GO:0021978 telencephalon regionalization	11	0.0479810407377075	0.081	0.733	Biological Process	GO:0021978	telencephalon regionalization	0.00611784534924112	0.0479810407377075	0	0	11	15
GO:0035694 mitochondrial protein catabolic process	11	0.0479810407377075	0.081	0.733	Biological Process	GO:0035694	mitochondrial protein catabolic process	0.00611784534924112	0.0479810407377075	0	0	11	15
GO:0035739 CD4-positive, alpha-beta T cell proliferation	11	0.0479810407377075	0.081	0.733	Biological Process	GO:0035739	CD4-positive, alpha-beta T cell proliferation	0.00611784534924112	0.0479810407377075	0	0	11	15
GO:0035912 dorsal aorta morphogenesis	11	0.0479810407377075	0.081	0.733	Biological Process	GO:0035912	dorsal aorta morphogenesis	0.00611784534924112	0.0479810407377075	0	0	11	15
GO:0042940 D-amino acid transport	11	0.0479810407377075	0.081	0.733	Biological Process	GO:0042940	D-amino acid transport	0.00611784534924112	0.0479810407377075	0	0	11	15
GO:0044650 adhesion of symbiont to host cell	11	0.0479810407377075	0.081	0.733	Biological Process	GO:0044650	adhesion of symbiont to host cell	0.00611784534924112	0.0479810407377075	0	0	11	15
GO:0051045 negative regulation of membrane protein ectodomain proteolysis	11	0.0479810407377075	0.081	0.733	Biological Process	GO:0051045	negative regulation of membrane protein ectodomain proteolysis	0.00611784534924112	0.0479810407377075	0	0	11	15
GO:0051891 positive regulation of cardioblast differentiation	11	0.0479810407377075	0.081	0.733	Biological Process	GO:0051891	positive regulation of cardioblast differentiation	0.00611784534924112	0.0479810407377075	0	0	11	15
GO:0061470 T follicular helper cell differentiation	11	0.0479810407377075	0.081	0.733	Biological Process	GO:0061470	T follicular helper cell differentiation	0.00611784534924112	0.0479810407377075	0	0	11	15
GO:0072501 cellular divalent inorganic anion homeostasis	11	0.0479810407377075	0.081	0.733	Biological Process	GO:0072501	cellular divalent inorganic anion homeostasis	0.00611784534924112	0.0479810407377075	0	0	11	15
GO:2000561 regulation of CD4-positive, alpha-beta T cell proliferation	11	0.0479810407377075	0.081	0.733	Biological Process	GO:2000561	regulation of CD4-positive, alpha-beta T cell proliferation	0.00611784534924112	0.0479810407377075	0	0	11	15
GO:0034220 ion transmembrane transport	881	0.0480165527826168	6.47	0.407	Biological Process	GO:0034220	ion transmembrane transport	0.00613119609071172	0.0480165527826168	0	0	881	2165
GO:0006986 response to unfolded protein	86	0.0480165527826168	0.632	0.475	Biological Process	GO:0006986	response to unfolded protein	0.00613450484851185	0.0480165527826168	0	0	86	181
GO:0072384 organelle transport along microtubule	86	0.0480165527826168	0.632	0.475	Biological Process	GO:0072384	organelle transport along microtubule	0.00613450484851185	0.0480165527826168	0	0	86	181
GO:1901890 positive regulation of cell junction assembly	32	0.0482072709072484	0.235	0.552	Biological Process	GO:1901890	positive regulation of cell junction assembly	0.00616351345301397	0.0482072709072484	0	0	32	58
GO:0003279 cardiac septum development	108	0.0482072709072484	0.793	0.464	Biological Process	GO:0003279	cardiac septum development	0.00616699044198335	0.0482072709072484	0	0	108	233
GO:2001238 positive regulation of extrinsic apoptotic signaling pathway	54	0.0482676799564795	0.397	0.505	Biological Process	GO:2001238	positive regulation of extrinsic apoptotic signaling pathway	0.00618311622330021	0.0482676799564795	0	0	54	107
GO:0044283 small molecule biosynthetic process	413	0.0482676799564795	3.033	0.42	Biological Process	GO:0044283	small molecule biosynthetic process	0.00623234237983722	0.0482676799564795	0	0	413	983
GO:0035812 renal sodium excretion	7	0.0482676799564795	0.051	0.875	Biological Process	GO:0035812	renal sodium excretion	0.00623975818874819	0.0482676799564795	0	0	7	8
GO:0044830 modulation by host of viral RNA genome replication	7	0.0482676799564795	0.051	0.875	Biological Process	GO:0044830	modulation by host of viral RNA genome replication	0.00623975818874819	0.0482676799564795	0	0	7	8
GO:0061317 canonical Wnt signaling pathway involved in cardiac muscle cell fate commitment	7	0.0482676799564795	0.051	0.875	Biological Process	GO:0061317	canonical Wnt signaling pathway involved in cardiac muscle cell fate commitment	0.00623975818874819	0.0482676799564795	0	0	7	8
GO:0090108 positive regulation of high-density lipoprotein particle assembly	7	0.0482676799564795	0.051	0.875	Biological Process	GO:0090108	positive regulation of high-density lipoprotein particle assembly	0.00623975818874819	0.0482676799564795	0	0	7	8
GO:0097051 establishment of protein localization to endoplasmic reticulum membrane	7	0.0482676799564795	0.051	0.875	Biological Process	GO:0097051	establishment of protein localization to endoplasmic reticulum membrane	0.00623975818874819	0.0482676799564795	0	0	7	8
GO:1901844 regulation of cell communication by electrical coupling involved in cardiac conduction	7	0.0482676799564795	0.051	0.875	Biological Process	GO:1901844	regulation of cell communication by electrical coupling involved in cardiac conduction	0.00623975818874819	0.0482676799564795	0	0	7	8
GO:1903615 positive regulation of protein tyrosine phosphatase activity	7	0.0482676799564795	0.051	0.875	Biological Process	GO:1903615	positive regulation of protein tyrosine phosphatase activity	0.00623975818874819	0.0482676799564795	0	0	7	8
GO:1904562 phosphatidylinositol 5-phosphate metabolic process	7	0.0482676799564795	0.051	0.875	Biological Process	GO:1904562	phosphatidylinositol 5-phosphate metabolic process	0.00623975818874819	0.0482676799564795	0	0	7	8
GO:1904849 positive regulation of cell chemotaxis to fibroblast growth factor	7	0.0482676799564795	0.051	0.875	Biological Process	GO:1904849	positive regulation of cell chemotaxis to fibroblast growth factor	0.00623975818874819	0.0482676799564795	0	0	7	8
GO:2000321 positive regulation of T-helper 17 cell differentiation	7	0.0482676799564795	0.051	0.875	Biological Process	GO:2000321	positive regulation of T-helper 17 cell differentiation	0.00623975818874819	0.0482676799564795	0	0	7	8
GO:2000471 regulation of hematopoietic stem cell migration	7	0.0482676799564795	0.051	0.875	Biological Process	GO:2000471	regulation of hematopoietic stem cell migration	0.00623975818874819	0.0482676799564795	0	0	7	8
GO:2000473 positive regulation of hematopoietic stem cell migration	7	0.0482676799564795	0.051	0.875	Biological Process	GO:2000473	positive regulation of hematopoietic stem cell migration	0.00623975818874819	0.0482676799564795	0	0	7	8
GO:2000546 positive regulation of endothelial cell chemotaxis to fibroblast growth factor	7	0.0482676799564795	0.051	0.875	Biological Process	GO:2000546	positive regulation of endothelial cell chemotaxis to fibroblast growth factor	0.00623975818874819	0.0482676799564795	0	0	7	8
GO:2000819 regulation of nucleotide-excision repair	7	0.0482676799564795	0.051	0.875	Biological Process	GO:2000819	regulation of nucleotide-excision repair	0.00623975818874819	0.0482676799564795	0	0	7	8
GO:0016788 hydrolase activity, acting on ester bonds	714	0.048406662646651	5.274	0.41	Molecular Function	GO:0016788	hydrolase activity, acting on ester bonds	0.00465529490297475	0.048406662646651	0	0	714	1742
GO:0003707 steroid hormone receptor activity	64	0.048406662646651	0.473	0.496	Molecular Function	GO:0003707	steroid hormone receptor activity	0.00465946485368833	0.048406662646651	0	0	64	129
GO:0048762 mesenchymal cell differentiation	181	0.0484852299004309	1.329	0.443	Biological Process	GO:0048762	mesenchymal cell differentiation	0.00627196506038924	0.0484852299004309	0	0	181	409
GO:0070486 leukocyte aggregation	340	0.0485902378489814	2.497	0.424	Biological Process	GO:0070486	leukocyte aggregation	0.00628964086018902	0.0485902378489814	0	0	340	801
GO:0001504 neurotransmitter uptake	37	0.0488101864514191	0.272	0.536	Biological Process	GO:0001504	neurotransmitter uptake	0.00632222223027477	0.0488101864514191	0	0	37	69
GO:0006812 cation transport	854	0.0489275040333198	6.272	0.407	Biological Process	GO:0006812	cation transport	0.00634153854701694	0.0489275040333198	0	0	854	2097
GO:0071230 cellular response to amino acid stimulus	64	0.0489421128445644	0.47	0.492	Biological Process	GO:0071230	cellular response to amino acid stimulus	0.00634755379658322	0.0489421128445644	0	0	64	130
GO:1901380 negative regulation of potassium ion transmembrane transport	24	0.0489494333511441	0.176	0.585	Biological Process	GO:1901380	negative regulation of potassium ion transmembrane transport	0.00635262563534723	0.0489494333511441	0	0	24	41
GO:0098590 plasma membrane region	688	0.0493094696485471	4.971	0.414	Cellular Component	GO:0098590	plasma membrane region	0.00385843330141151	0.0493094696485471	0	0	688	1663
GO:2000045 regulation of G1/S transition of mitotic cell cycle	102	0.0493638655619095	0.749	0.466	Biological Process	GO:2000045	regulation of G1/S transition of mitotic cell cycle	0.00641056768540209	0.0493638655619095	0	0	102	219
GO:0031982 vesicle	921	0.0494425501951394	6.655	0.409	Cellular Component	GO:0031982	vesicle	0.00390163360293209	0.0494425501951394	0	0	921	2252
GO:1903532 positive regulation of secretion by cell	264	0.0501517264393225	1.939	0.431	Biological Process	GO:1903532	positive regulation of secretion by cell	0.00651710576855942	0.0501517264393225	0	0	264	613
GO:0045851 pH reduction	31	0.0501822363421097	0.228	0.554	Biological Process	GO:0045851	pH reduction	0.00652529669127652	0.0501822363421097	0	0	31	56
GO:0006959 humoral immune response	107	0.050295454021843	0.786	0.463	Biological Process	GO:0006959	humoral immune response	0.00654425437626304	0.050295454021843	0	0	107	231
GO:0070977 bone maturation	23	0.0507492120231598	0.169	0.59	Biological Process	GO:0070977	bone maturation	0.0066118436078683	0.0507492120231598	0	0	23	39
GO:0072697 protein localization to cell cortex	23	0.0507492120231598	0.169	0.59	Biological Process	GO:0072697	protein localization to cell cortex	0.0066118436078683	0.0507492120231598	0	0	23	39
GO:0098657 import into cell	96	0.0508583263439458	0.705	0.468	Biological Process	GO:0098657	import into cell	0.0066303426966842	0.0508583263439458	0	0	96	205
GO:0048701 embryonic cranial skeleton morphogenesis	49	0.0514418878785244	0.36	0.51	Biological Process	GO:0048701	embryonic cranial skeleton morphogenesis	0.00671237108611361	0.0514418878785244	0	0	49	96
GO:0060560 developmental growth involved in morphogenesis	209	0.0514418878785244	1.535	0.437	Biological Process	GO:0060560	developmental growth involved in morphogenesis	0.00671508558293017	0.0514418878785244	0	0	209	478
GO:1902893 regulation of pri-miRNA transcription from RNA polymerase II promoter	45	0.0514815435216867	0.33	0.517	Biological Process	GO:1902893	regulation of pri-miRNA transcription from RNA polymerase II promoter	0.00672459777683477	0.0514815435216867	0	0	45	87
GO:0003180 aortic valve morphogenesis	12	0.0517161675807661	0.088	0.706	Biological Process	GO:0003180	aortic valve morphogenesis	0.00679008802917419	0.0517161675807661	0	0	12	17
GO:0006646 phosphatidylethanolamine biosynthetic process	12	0.0517161675807661	0.088	0.706	Biological Process	GO:0006646	phosphatidylethanolamine biosynthetic process	0.00679008802917419	0.0517161675807661	0	0	12	17
GO:0010998 regulation of translational initiation by eIF2 alpha phosphorylation	12	0.0517161675807661	0.088	0.706	Biological Process	GO:0010998	regulation of translational initiation by eIF2 alpha phosphorylation	0.00679008802917419	0.0517161675807661	0	0	12	17
GO:0043455 regulation of secondary metabolic process	12	0.0517161675807661	0.088	0.706	Biological Process	GO:0043455	regulation of secondary metabolic process	0.00679008802917419	0.0517161675807661	0	0	12	17
GO:0051661 maintenance of centrosome location	12	0.0517161675807661	0.088	0.706	Biological Process	GO:0051661	maintenance of centrosome location	0.00679008802917419	0.0517161675807661	0	0	12	17
GO:0055062 phosphate ion homeostasis	12	0.0517161675807661	0.088	0.706	Biological Process	GO:0055062	phosphate ion homeostasis	0.00679008802917419	0.0517161675807661	0	0	12	17
GO:0061000 negative regulation of dendritic spine development	12	0.0517161675807661	0.088	0.706	Biological Process	GO:0061000	negative regulation of dendritic spine development	0.00679008802917419	0.0517161675807661	0	0	12	17
GO:0072506 trivalent inorganic anion homeostasis	12	0.0517161675807661	0.088	0.706	Biological Process	GO:0072506	trivalent inorganic anion homeostasis	0.00679008802917419	0.0517161675807661	0	0	12	17
GO:0031499 TRAMP complex	9	0.0518326378565117	0.065	0.818	Cellular Component	GO:0031499	TRAMP complex	0.00413240431662022	0.0518326378565117	0	0	9	11
GO:0030119 AP-type membrane coat adaptor complex	61	0.0518326378565117	0.441	0.504	Cellular Component	GO:0030119	AP-type membrane coat adaptor complex	0.00418398131971229	0.0518326378565117	0	0	61	121
GO:0016589 NURF complex	15	0.0518326378565117	0.108	0.682	Cellular Component	GO:0016589	NURF complex	0.00426210019509778	0.0518326378565117	0	0	15	22
GO:0071006 U2-type catalytic step 1 spliceosome	15	0.0518326378565117	0.108	0.682	Cellular Component	GO:0071006	U2-type catalytic step 1 spliceosome	0.00426210019509778	0.0518326378565117	0	0	15	22
GO:0071012 catalytic step 1 spliceosome	15	0.0518326378565117	0.108	0.682	Cellular Component	GO:0071012	catalytic step 1 spliceosome	0.00426210019509778	0.0518326378565117	0	0	15	22
GO:0045861 negative regulation of proteolysis	282	0.0519392377673694	2.071	0.429	Biological Process	GO:0045861	negative regulation of proteolysis	0.00682375028777971	0.0519392377673694	0	0	282	658
[truncated: 14,402 more rows]

## Sheet: KEGG
id	num	qvalue	per	ratio	class	ID	Descrption	Pvalue	Qvalue	Up	Down	fg_num	bg_num
[truncated: 348 more rows]
