# Supplementary material for: miRNA Sequencing and Differential Analysis of Testis in 1-Year-Old and 2-Year-Old Kazakh Horses
Source: Biology (Basel). 2026 Apr 30;15(9):715. doi: 10.3390/biology15090715 (PMC13162789; doi:10.3390/biology15090715)
Supplement: Supplementary file 1 [file biology-15-00715-s001.zip › Supplementary Table S4.xls]

id	G--2	G--1	Symbol	type
eca-miR-143	246210.564475	190567.6725	--	exist_mirna
eca-miR-148a	58787.4472	99374.4789	--	exist_mirna
eca-miR-21	71149.2931	49639.5428	--	exist_mirna
eca-miR-99a	36250.75575	54208.5807	--	exist_mirna
eca-let-7g	33819.50755	33923.09615	--	exist_mirna
eca-let-7a	33587.2624	34905.91515	--	exist_mirna
eca-miR-26a	30155.402275	36215.054275	--	exist_mirna
eca-miR-199a-5p	34121.340775	45810.505175	--	exist_mirna
eca-let-7f	33012.183375	32145.22425	--	exist_mirna
eca-miR-10b	28121.518575	37967.995625	--	exist_mirna
eca-miR-100	13886.620725	16717.202525	--	exist_mirna
eca-miR-199a-3p	12099.1133	19563.216275	--	exist_mirna
eca-miR-199b-3p	12098.625925	19562.5345	--	exist_mirna
eca-miR-101	11229.928125	13193.205525	--	exist_mirna
eca-miR-34c	5909.56165	4035.658575	--	exist_mirna
eca-miR-27b	7114.46015	7026.37205	--	exist_mirna
eca-let-7c	7345.52415	8791.27625	--	exist_mirna
eca-miR-126-3p	6243.884225	4386.020025	--	exist_mirna
eca-miR-450c	8418.1974	7620.085575	--	exist_mirna
eca-miR-125b-5p	5512.885525	7667.97695	--	exist_mirna
eca-miR-506a	6043.223275	3966.205575	--	exist_mirna
eca-miR-127	4907.8463	4169.75465	--	exist_mirna
eca-miR-30d	3442.19725	3469.779975	--	exist_mirna
eca-miR-363	4323.052	2283.4451	--	exist_mirna
eca-miR-379	4665.712475	5181.77075	--	exist_mirna
eca-miR-125a-5p	3386.467525	4987.6977	--	exist_mirna
eca-miR-450a	4440.18965	4119.1686	--	exist_mirna
eca-miR-508-3p	3316.244075	1841.909	--	exist_mirna
eca-miR-99b	2625.783	2834.468625	--	exist_mirna
eca-miR-411	2786.122025	3578.798375	--	exist_mirna
eca-miR-30c	2447.0173	2365.9595	--	exist_mirna
eca-miR-509a-5p	2774.527575	1780.502025	--	exist_mirna
eca-miR-450b-5p	2150.63505	2445.247275	--	exist_mirna
eca-miR-199b-5p	1905.4271	2546.5122	--	exist_mirna
eca-miR-1	1679.8797	1432.684075	--	exist_mirna
eca-miR-340-5p	1480.850125	1055.07365	--	exist_mirna
eca-miR-24	1378.517225	1136.19	--	exist_mirna
eca-miR-191a	1265.991025	1100.543625	--	exist_mirna
eca-miR-30e	1487.77645	1287.737875	--	exist_mirna
eca-miR-92a	1271.065625	1177.843475	--	exist_mirna
eca-let-7e	1428.465775	1557.161075	--	exist_mirna
eca-miR-532-5p	1144.3049	1375.662825	--	exist_mirna
eca-miR-103	1393.411375	778.49655	--	exist_mirna
eca-miR-148b-3p	1265.21045	1435.243975	--	exist_mirna
eca-miR-107a	1344.241275	749.640525	--	exist_mirna
eca-miR-29a	945.33965	880.63835	--	exist_mirna
eca-miR-542-3p	1486.5498	1271.42415	--	exist_mirna
eca-miR-27a	998.771225	861.986525	--	exist_mirna
eca-miR-449a	613.532075	426.683275	--	exist_mirna
eca-let-7d	900.42755	937.17245	--	exist_mirna
eca-miR-128	890.449775	641.594925	--	exist_mirna
eca-miR-28-3p	848.029925	775.077475	--	exist_mirna
eca-miR-507a	957.6111	593.6079	--	exist_mirna
eca-miR-22	637.3086	375.187925	--	exist_mirna
eca-miR-181a	864.773925	840.136275	--	exist_mirna
eca-miR-25	629.2832	743.224225	--	exist_mirna
eca-miR-186	725.307575	664.631525	--	exist_mirna
eca-miR-423-5p	573.150575	645.2997	--	exist_mirna
eca-miR-409-3p	602.82175	665.36335	--	exist_mirna
eca-miR-1388	553.8385	567.254625	--	exist_mirna
eca-miR-423-3p	451.827225	494.067375	--	exist_mirna
eca-miR-140-5p	516.4356	490.69215	--	exist_mirna
eca-miR-20a	539.2278	356.60395	--	exist_mirna
eca-miR-20b	499.2581	260.923325	--	exist_mirna
eca-miR-378	414.1365	377.785875	--	exist_mirna
eca-miR-8908j	264.1163	240.2013	--	exist_mirna
eca-miR-10a	496.59095	326.66255	--	exist_mirna
eca-miR-424	506.859975	431.13965	--	exist_mirna
eca-miR-23a	291.053125	260.3626	--	exist_mirna
eca-miR-374a	382.611725	344.784875	--	exist_mirna
eca-miR-17	349.5865	218.195875	--	exist_mirna
eca-miR-514	371.7981	240.00635	--	exist_mirna
eca-miR-106a	329.732075	204.727075	--	exist_mirna
eca-miR-140-3p	331.7827	278.1113	--	exist_mirna
eca-miR-7	292.23175	211.894125	--	exist_mirna
eca-miR-3958	259.2396	250.0893	--	exist_mirna
eca-miR-23b	237.6458	215.616575	--	exist_mirna
eca-miR-146b-5p	156.28355	221.9102	--	exist_mirna
eca-miR-146a	237.1632	293.61305	--	exist_mirna
eca-miR-145	255.23335	200.03825	--	exist_mirna
eca-miR-98	248.245625	248.665075	--	exist_mirna
eca-miR-409-5p	198.315375	168.65655	--	exist_mirna
eca-miR-195	213.860525	191.9012	--	exist_mirna
eca-miR-8908b	166.2129	92.55555	--	exist_mirna
eca-miR-93	185.38275	133.826775	--	exist_mirna
eca-miR-497	222.9211	178.604875	--	exist_mirna
eca-miR-135b	260.9557	177.2041	--	exist_mirna
eca-miR-16	144.7289	125.04165	--	exist_mirna
eca-miR-95	171.43275	155.7927	--	exist_mirna
eca-miR-28-5p	187.410975	141.9113	--	exist_mirna
eca-miR-758	155.860475	127.12145	--	exist_mirna
eca-miR-142-3p	200.637325	182.968625	--	exist_mirna
eca-miR-204b	133.7554	128.221325	--	exist_mirna
eca-miR-1839	171.225075	129.82245	--	exist_mirna
eca-miR-142-5p	194.166525	162.478025	--	exist_mirna
eca-miR-136	166.97665	169.337325	--	exist_mirna
eca-miR-192	205.517675	139.793725	--	exist_mirna
eca-miR-370	155.1578	164.0895	--	exist_mirna
eca-miR-155	144.124125	165.5276	--	exist_mirna
eca-miR-494	139.8776	136.1529	--	exist_mirna
eca-miR-744	128.926925	120.3574	--	exist_mirna
eca-miR-107b	136.937125	98.186825	--	exist_mirna
eca-miR-126-5p	124.1594	81.6233	--	exist_mirna
eca-miR-503	210.417925	131.547	--	exist_mirna
eca-miR-221	67.29515	40.069975	--	exist_mirna
eca-miR-361-3p	138.739825	141.67485	--	exist_mirna
eca-miR-30b	102.2331	95.023175	--	exist_mirna
eca-miR-8908g	98.0284	58.07315	--	exist_mirna
eca-miR-8908i	67.276525	48.695175	--	exist_mirna
eca-miR-1307	107.339775	84.4297	--	exist_mirna
eca-miR-889	92.126575	91.90205	--	exist_mirna
eca-miR-323-3p	88.131775	82.40825	--	exist_mirna
eca-miR-502-3p	89.523	97.37575	--	exist_mirna
eca-miR-181b	124.587275	125.894675	--	exist_mirna
eca-miR-543	94.152875	103.58275	--	exist_mirna
eca-miR-432	106.605	90.5989	--	exist_mirna
eca-miR-214	105.3173	120.6606	--	exist_mirna
eca-miR-34b-3p	73.234525	48.881875	--	exist_mirna
eca-miR-32	96.192525	70.756375	--	exist_mirna
eca-miR-1379	91.6768	66.591025	--	exist_mirna
eca-miR-656	78.69705	65.442625	--	exist_mirna
eca-miR-19b	85.39635	76.272825	--	exist_mirna
eca-miR-8908h	56.06545	40.825075	--	exist_mirna
eca-miR-514a	90.4165	54.48	--	exist_mirna
eca-miR-872	79.27285	54.700975	--	exist_mirna
eca-miR-382	78.555775	65.9982	--	exist_mirna
eca-miR-369-3p	66.209775	88.0073	--	exist_mirna
eca-miR-660	58.015175	61.45305	--	exist_mirna
eca-miR-200b	90.070725	56.89365	--	exist_mirna
eca-miR-340-3p	53.713625	42.044825	--	exist_mirna
eca-miR-3959	50.526225	36.7048	--	exist_mirna
eca-miR-507b	68.760825	43.228575	--	exist_mirna
eca-miR-9a	51.60235	39.2457	--	exist_mirna
eca-miR-106b	55.35615	48.655225	--	exist_mirna
eca-miR-134	53.519225	35.746425	--	exist_mirna
eca-miR-499-5p	36.29575	32.734425	--	exist_mirna
eca-miR-1271a	50.04455	49.2936	--	exist_mirna
eca-miR-1468	41.5372	42.2662	--	exist_mirna
eca-miR-486-5p	29.88315	28.146825	--	exist_mirna
eca-miR-329b	48.6346	58.030775	--	exist_mirna
eca-miR-200a	62.686175	36.39805	--	exist_mirna
eca-miR-151-5p	42.111475	35.868025	--	exist_mirna
eca-miR-1298	45.8967	73.4618	--	exist_mirna
eca-miR-487b	34.188275	36.9036	--	exist_mirna
eca-miR-495	37.81215	41.811925	--	exist_mirna
eca-miR-135a	38.400125	53.3499	--	exist_mirna
eca-miR-34b-5p	26.8411	17.182075	--	exist_mirna
eca-miR-374b	31.778325	25.93225	--	exist_mirna
eca-miR-708	20.625825	26.080125	--	exist_mirna
eca-miR-485-5p	33.276725	38.6474	--	exist_mirna
eca-miR-335	42.287325	42.99175	--	exist_mirna
eca-miR-8908e	28.2058	15.57305	--	exist_mirna
eca-miR-433	31.556475	39.668425	--	exist_mirna
eca-miR-361-5p	33.047475	31.529125	--	exist_mirna
eca-miR-381	30.794375	44.374225	--	exist_mirna
eca-miR-150	43.644675	37.05615	--	exist_mirna
eca-miR-133a	26.369375	19.704	--	exist_mirna
eca-miR-129a-5p	23.491875	24.7955	--	exist_mirna
eca-miR-129b-5p	23.491875	24.7955	--	exist_mirna
eca-miR-299	31.74425	40.5832	--	exist_mirna
eca-miR-362-5p	26.147875	23.745775	--	exist_mirna
eca-miR-148b-5p	29.177175	23.8133	--	exist_mirna
eca-miR-29b	18.809125	16.0268	--	exist_mirna
eca-miR-2114	28.845	18.642575	--	exist_mirna
eca-miR-194	28.590825	19.62705	--	exist_mirna
eca-miR-29c	16.071975	15.5717	--	exist_mirna
eca-miR-218	24.99165	20.776425	--	exist_mirna
eca-miR-122	17.3591	14.6858	--	exist_mirna
eca-miR-410	20.3566	14.9466	--	exist_mirna
eca-miR-1180	19.13465	15.3133	--	exist_mirna
eca-miR-504	17.9984	13.8195	--	exist_mirna
eca-miR-676	19.7618	21.822	--	exist_mirna
eca-miR-211	17.03515	38.2369	--	exist_mirna
eca-miR-328	16.029625	15.475375	--	exist_mirna
eca-miR-451	12.518375	9.15935	--	exist_mirna
eca-miR-369-5p	18.471275	18.736125	--	exist_mirna
eca-miR-149	19.144675	16.282725	--	exist_mirna
eca-miR-92b	12.59905	11.810525	--	exist_mirna
eca-miR-9024	9.591275	6.4614	--	exist_mirna
eca-miR-8908c	12.46545	5.910075	--	exist_mirna
eca-miR-130a	16.898875	17.861275	--	exist_mirna
eca-miR-377	15.05065	14.276275	--	exist_mirna
eca-miR-222	13.2284	9.330225	--	exist_mirna
eca-miR-592	7.14785	14.074125	--	exist_mirna
eca-miR-15b	12.1161	10.733025	--	exist_mirna
eca-miR-196a	3.94765	24.939825	--	exist_mirna
eca-miR-501-5p	10.82555	11.3989	--	exist_mirna
eca-miR-329a	13.254025	13.391825	--	exist_mirna
eca-miR-8908k	6.421875	9.731325	--	exist_mirna
eca-miR-139-5p	10.325625	7.98585	--	exist_mirna
eca-miR-628a	9.70785	10.345575	--	exist_mirna
eca-miR-342-3p	13.04035	11.220125	--	exist_mirna
eca-miR-1197	9.56985	6.648925	--	exist_mirna
eca-miR-8909	5.13485	4.4918	--	exist_mirna
eca-miR-18a	9.573875	6.96925	--	exist_mirna
eca-miR-125a-3p	8.09505	10.63875	--	exist_mirna
eca-miR-193a-5p	8.78135	9.986	--	exist_mirna
eca-miR-9003	5.924925	4.867675	--	exist_mirna
eca-miR-615-3p	9.434325	10.172925	--	exist_mirna
eca-miR-505	8.09195	7.616825	--	exist_mirna
eca-miR-483	6.0014	20.444075	--	exist_mirna
eca-miR-197	9.67665	10.4881	--	exist_mirna
eca-miR-184	3.079775	1.878675	--	exist_mirna
eca-miR-19a	7.510375	9.26465	--	exist_mirna
eca-miR-215	6.443325	6.04415	--	exist_mirna
eca-miR-487a	6.827275	4.269325	--	exist_mirna
eca-miR-590-3p	7.975925	6.72555	--	exist_mirna
eca-miR-652	5.783825	6.152625	--	exist_mirna
eca-miR-182	9.00495	7.77145	--	exist_mirna
eca-miR-33a	4.94085	4.941125	--	exist_mirna
eca-miR-34a	5.18925	5.36615	--	exist_mirna
eca-miR-144	4.2777	2.28405	--	exist_mirna
eca-miR-200c	7.6016	5.7547	--	exist_mirna
eca-miR-8908n	10.9924	3.8451	--	exist_mirna
eca-miR-9185	5.2049	5.224	--	exist_mirna
eca-miR-671-3p	5.2443	4.270475	--	exist_mirna
eca-miR-330	6.424225	4.124375	--	exist_mirna
eca-miR-485-3p	4.770075	5.635075	--	exist_mirna
eca-miR-183	6.37835	6.25725	--	exist_mirna
eca-miR-9014	0.952025	1.4203	--	exist_mirna
eca-miR-154a	5.946375	3.8085	--	exist_mirna
eca-miR-138	2.849325	2.7899	--	exist_mirna
eca-miR-449b	2.72615	2.65105	--	exist_mirna
eca-miR-15a	4.531325	3.9128	--	exist_mirna
eca-miR-8995	4.68285	2.267625	--	exist_mirna
eca-miR-296	2.541675	2.872925	--	exist_mirna
eca-miR-8908l	2.844125	1.95385	--	exist_mirna
eca-miR-132	3.233725	2.74805	--	exist_mirna
eca-miR-105	3.42835	2.042425	--	exist_mirna
eca-miR-331	4.731175	2.450175	--	exist_mirna
eca-miR-342-5p	4.231575	3.846625	--	exist_mirna
eca-miR-767-5p	3.20565	1.90675	--	exist_mirna
eca-miR-9142	2.82	1.505875	--	exist_mirna
eca-miR-545	3.96285	2.98205	--	exist_mirna
eca-miR-196b	2.018875	5.082725	--	exist_mirna
eca-miR-9021	4.080375	2.5039	--	exist_mirna
eca-miR-380	3.367525	2.194875	--	exist_mirna
eca-miR-7177b	3.74395	3.375125	--	exist_mirna
eca-miR-376c	3.24915	4.6916	--	exist_mirna
eca-miR-8908m	2.3648	1.52045	--	exist_mirna
eca-miR-425	3.266475	2.89815	--	exist_mirna
eca-miR-345-5p	3.697225	2.94565	--	exist_mirna
eca-miR-372	4.8073	4.926425	--	exist_mirna
eca-miR-488	3.2699	2.952025	--	exist_mirna
eca-miR-542-5p	4.18135	3.520575	--	exist_mirna
eca-miR-350	4.079575	1.90875	--	exist_mirna
eca-miR-9143	1.534375	1.750725	--	exist_mirna
eca-miR-500	3.148875	3.425325	--	exist_mirna
eca-miR-671-5p	2.874475	2.44245	--	exist_mirna
eca-miR-429	3.7316	2.813825	--	exist_mirna
eca-miR-190b	2.725	2.015475	--	exist_mirna
eca-miR-216b	2.851675	4.072275	--	exist_mirna
eca-miR-1296	2.245125	2.004075	--	exist_mirna
eca-miR-1301	2.12035	2.58255	--	exist_mirna
eca-miR-188-5p	2.313975	1.880225	--	exist_mirna
eca-miR-376a	3.19745	1.7498	--	exist_mirna
eca-miR-450b-3p	2.9828	2.8043	--	exist_mirna
eca-miR-508-5p	3.5829	1.953075	--	exist_mirna
eca-miR-9040	2.421425	1.570425	--	exist_mirna
eca-miR-146b-3p	1.5824	1.4685	--	exist_mirna
eca-miR-532-3p	2.4109	2.57005	--	exist_mirna
eca-miR-8986a	2.1187	1.73685	--	exist_mirna
eca-miR-675	1.485425	3.46305	--	exist_mirna
eca-miR-223	2.315175	1.2281	--	exist_mirna
eca-miR-509b	2.87225	1.199325	--	exist_mirna
eca-miR-9058b	1.93825	1.5168	--	exist_mirna
eca-miR-345-3p	3.025875	1.9458	--	exist_mirna
eca-miR-18b	2.454225	1.0029	--	exist_mirna
eca-miR-193b	1.164325	1.0937	--	exist_mirna
eca-miR-664	1.98565	1.7181	--	exist_mirna
eca-miR-9055	1.93505	1.578375	--	exist_mirna
eca-miR-365	1.587175	1.6121	--	exist_mirna
eca-miR-655	1.406275	2.083025	--	exist_mirna
eca-miR-185	1.7851	1.297425	--	exist_mirna
eca-miR-190a	1.79225	1.516975	--	exist_mirna
eca-miR-874	2.54605	1.475525	--	exist_mirna
eca-miR-3548	1.506325	1.0016	--	exist_mirna
eca-miR-205	2.5265	1.28685	--	exist_mirna
eca-miR-486-3p	1.183175	0.712225	--	exist_mirna
eca-miR-206	2.913325	0.89385	--	exist_mirna
eca-miR-9079	1.331525	0.4749	--	exist_mirna
eca-miR-873	1.3273	2.872825	--	exist_mirna
eca-miR-6529	1.435775	1.204125	--	exist_mirna
eca-miR-338-5p	1.34705	2.047775	--	exist_mirna
eca-miR-31	1.5151	1.191475	--	exist_mirna
eca-miR-3200	1.365075	0.94135	--	exist_mirna
eca-miR-8914	1.2609	0.8212	--	exist_mirna
eca-miR-139-3p	1.131675	1.5382	--	exist_mirna
eca-miR-219-5p	1.011675	1.2123	--	exist_mirna
eca-miR-1249	1.527	1.623975	--	exist_mirna
eca-miR-454	1.601925	1.104625	--	exist_mirna
eca-miR-129b-3p	1.208375	0.836575	--	exist_mirna
eca-miR-224	0.639925	2.27045	--	exist_mirna
eca-miR-539	0.89095	1.121025	--	exist_mirna
eca-miR-1912	0.533375	2.58875	--	exist_mirna
eca-miR-208a	1.151925	0.86175	--	exist_mirna
eca-miR-301a	0.792775	1.1335	--	exist_mirna
eca-miR-371-5p	1.38	0.908625	--	exist_mirna
eca-miR-2483	1.23945	0.3547	--	exist_mirna
eca-miR-9112	1.1452	0.537975	--	exist_mirna
eca-miR-491-5p	0.68865	1.105025	--	exist_mirna
eca-miR-490-3p	0.4382	1.56435	--	exist_mirna
eca-miR-96	1.108275	1.212825	--	exist_mirna
eca-miR-8951	1.026525	0.60485	--	exist_mirna
eca-miR-8970	0.7509	1.21325	--	exist_mirna
eca-miR-9180	1.21115	0.569675	--	exist_mirna
eca-miR-1264	0.2048	1.669125	--	exist_mirna
let-7-x	32252.29275	31585.355675	--	exist_mirna
miR-202-x	8779.9773	6245.200975	--	known_mirna
miR-151-y	8540.705625	7124.389175	--	known_mirna
miR-143-y	7859.5585	6202.051425	--	known_mirna
miR-140-y	3082.131325	2767.207	--	known_mirna
miR-21-x	2096.05225	1526.398	--	known_mirna
miR-152-y	1605.7539	1707.91815	--	known_mirna
miR-26-x	1071.3376	1494.351475	--	known_mirna
miR-101-y	926.051325	1182.3506	--	known_mirna
miR-27-y	721.57185	775.94755	--	known_mirna
miR-185-x	755.15435	470.116925	--	known_mirna
miR-320-y	642.798925	731.809825	--	known_mirna
miR-99-z	635.6023	831.99595	--	known_mirna
miR-30-z	413.848225	634.403	--	known_mirna
miR-202-y	516.6368	366.644275	--	known_mirna
miR-411-x	474.3489	561.438075	--	known_mirna
miR-127-y	364.32785	465.6308	--	known_mirna
miR-30-y	416.99055	436.7249	--	known_mirna
miR-148-y	399.1305	500.12845	--	known_mirna
miR-455-x	418.04295	584.583325	--	known_mirna
miR-92-y	412.28955	369.207175	--	known_mirna
miR-145-y	371.752775	296.939075	--	known_mirna
miR-106-y	308.014025	285.837125	--	known_mirna
miR-136-y	308.2543	363.76465	--	known_mirna
miR-3959-x	324.7068	306.674925	--	known_mirna
miR-9995-y	217.722875	185.4771	--	known_mirna
miR-2779-z	231.997425	172.113475	--	known_mirna
miR-514-y	338.992525	225.918175	--	known_mirna
miR-2478-z	224.249775	155.885825	--	known_mirna
miR-128-y	268.08095	174.982425	--	known_mirna
miR-125-y	244.43145	287.717325	--	known_mirna
miR-99-x	229.3595	401.1065	--	known_mirna
let-7-z	242.07865	210.418275	--	exist_mirna
miR-143-x	208.336875	159.842425	--	known_mirna
miR-30-x	209.1938	175.69605	--	known_mirna
miR-493-x	211.1497	228.2155	--	known_mirna
miR-127-x	182.6896	214.12035	--	known_mirna
miR-379-x	180.611525	282.01995	--	known_mirna
miR-509-x	198.43465	133.9533	--	known_mirna
miR-424-y	203.42375	199.714275	--	known_mirna
miR-210-z	149.199275	140.501075	--	known_mirna
let-7-y	151.23165	161.890375	--	exist_mirna
miR-7550-x	122.105475	86.14565	--	known_mirna
miR-449-x	86.932225	68.667425	--	known_mirna
miR-11202-x	119.45545	83.969825	--	known_mirna
miR-339-x	162.6611	134.267025	--	known_mirna
miR-125-z	125.870925	169.9816	--	known_mirna
miR-9993-y	93.2276	65.88195	--	known_mirna
miR-423-y	118.589275	136.0083	--	known_mirna
miR-502-z	100.4794	117.1457	--	known_mirna
miR-100-x	120.6411	171.4651	--	known_mirna
miR-335-y	129.594675	130.92315	--	known_mirna
miR-203-y	116.270325	84.234	--	known_mirna
miR-374-y	118.244225	115.56815	--	known_mirna
miR-24-x	101.193825	77.727	--	known_mirna
miR-378-y	86.04705	90.592325	--	known_mirna
miR-199-y	86.429625	179.68515	--	known_mirna
miR-411-y	108.53325	117.6847	--	known_mirna
miR-214-x	98.17905	148.21605	--	known_mirna
miR-103-y	74.130775	57.910825	--	known_mirna
miR-28-y	95.5283	92.20195	--	known_mirna
miR-539-y	66.2956	73.791875	--	known_mirna
miR-195-y	93.607775	97.655125	--	known_mirna
miR-10-x	75.0851	122.39975	--	known_mirna
miR-107-z	59.12845	47.97715	--	known_mirna
miR-3968-z	75.366825	52.229975	--	known_mirna
miR-146-x	22.279875	25.266175	--	known_mirna
miR-99-y	72.03725	68.8401	--	known_mirna
miR-100-z	68.923175	77.7137	--	known_mirna
miR-125-x	58.485725	92.240425	--	known_mirna
miR-6119-x	54.65015	57.166875	--	known_mirna
miR-379-y	62.632975	70.02835	--	known_mirna
miR-323-y	44.8805	38.255825	--	known_mirna
miR-708-y	33.5354	41.1063	--	known_mirna
miR-23-z	55.88465	51.11015	--	known_mirna
miR-874-y	73.44165	43.4235	--	known_mirna
miR-3613-x	47.188925	44.0371	--	known_mirna
miR-5099-z	49.50315	38.118325	--	known_mirna
miR-425-x	51.23505	40.8098	--	known_mirna
miR-148-x	50.2931	53.0404	--	known_mirna
miR-382-y	49.02925	48.105675	--	known_mirna
miR-214-y	50.33855	78.3752	--	known_mirna
miR-34-x	32.931075	25.76895	--	known_mirna
miR-375-y	30.77835	26.3457	--	known_mirna
miR-199-x	44.312925	79.2213	--	known_mirna
miR-532-x	36.247	32.98675	--	known_mirna
miR-503-x	59.856425	45.353175	--	known_mirna
miR-106-x	50.35935	29.576575	--	known_mirna
miR-574-x	36.7828	52.826525	--	known_mirna
miR-378-z	35.3127	34.006275	--	known_mirna
miR-2983-z	23.779375	13.386175	--	known_mirna
miR-10-y	37.129825	37.9015	--	known_mirna
miR-126-y	31.774575	26.238775	--	known_mirna
miR-22-x	38.3742	21.578275	--	known_mirna
miR-222-y	25.8963	12.23605	--	known_mirna
miR-1260-z	33.18055	28.689475	--	known_mirna
miR-574-y	34.94225	41.922225	--	known_mirna
miR-20-x	45.913425	24.164625	--	known_mirna
miR-25-y	31.5607	37.493775	--	known_mirna
miR-152-z	36.93555	44.856275	--	known_mirna
miR-320-z	31.514475	42.160725	--	known_mirna
miR-7977-z	22.8374	20.7213	--	known_mirna
miR-412-z	33.834025	25.802425	--	known_mirna
miR-4334-y	37.874425	34.1903	--	known_mirna
miR-215-x	46.270575	29.61855	--	known_mirna
miR-363-y	36.0046	19.296725	--	known_mirna
miR-23-y	29.502125	25.591625	--	known_mirna
miR-6412-z	25.284525	19.325975	--	known_mirna
miR-1386-z	22.6034	17.542325	--	known_mirna
miR-27-z	26.800025	27.3785	--	known_mirna
miR-181-y	32.9462	39.84565	--	known_mirna
miR-8908-z	23.245975	8.625875	--	known_mirna
miR-455-y	26.111675	35.987575	--	known_mirna
miR-9226-x	18.350925	14.707925	--	known_mirna
miR-128-z	29.5859	18.874175	--	known_mirna
miR-192-x	33.27405	24.66155	--	known_mirna
miR-204-x	24.546425	21.82155	--	known_mirna
miR-381-y	22.56035	41.451725	--	known_mirna
miR-10926-z	17.28805	14.4678	--	known_mirna
miR-340-x	21.363	16.1814	--	known_mirna
miR-450-x	25.7738	32.665675	--	known_mirna
miR-191-x	19.67595	14.9522	--	known_mirna
miR-508-y	25.863475	14.501775	--	known_mirna
miR-17-x	24.2716	13.262875	--	known_mirna
miR-1379-z	18.492	15.739775	--	known_mirna
miR-9277-z	17.6625	12.37445	--	known_mirna
miR-151-z	20.6481	15.213875	--	known_mirna
miR-331-x	19.066675	17.346425	--	known_mirna
miR-9134-z	10.555075	8.224525	--	known_mirna
miR-423-x	15.3995	16.1012	--	known_mirna
miR-6119-y	17.1044	16.33955	--	known_mirna
miR-27-x	15.948525	14.779625	--	known_mirna
miR-134-x	16.022175	19.960025	--	known_mirna
miR-1307-x	15.184925	12.91485	--	known_mirna
miR-3970-z	26.4883	18.359575	--	known_mirna
miR-484-x	16.3622	17.347825	--	known_mirna
miR-939-z	4.777175	7.035	--	known_mirna
miR-29-x	11.212725	12.25945	--	known_mirna
miR-181-x	15.533375	17.283975	--	known_mirna
miR-449-z	9.403625	7.188825	--	known_mirna
miR-92-z	15.547375	11.4905	--	known_mirna
miR-300-y	12.71525	26.42105	--	known_mirna
miR-200-y	17.666275	12.80915	--	known_mirna
miR-5100-z	10.685325	8.3325	--	known_mirna
miR-299-x	16.659075	21.6912	--	known_mirna
miR-6519-z	20.507475	13.86365	--	known_mirna
miR-186-x	14.824125	10.96295	--	known_mirna
miR-6529-x	12.05755	9.940725	--	known_mirna
miR-191-y	10.87355	8.581775	--	known_mirna
miR-3135-z	8.567875	7.58855	--	known_mirna
miR-379-z	10.739975	18.651875	--	known_mirna
miR-16-x	9.282475	9.98135	--	known_mirna
miR-1-y	10.7911	6.5402	--	known_mirna
miR-107-y	10.1381	9.6208	--	known_mirna
miR-24-y	10.50185	9.304975	--	known_mirna
miR-101-z	9.87875	13.796575	--	known_mirna
miR-432-x	11.798875	12.739275	--	known_mirna
miR-487-x	9.3173	10.042725	--	known_mirna
miR-195-x	10.74245	9.740175	--	known_mirna
miR-10955-z	7.893425	6.0991	--	known_mirna
miR-542-y	15.02465	13.13695	--	known_mirna
miR-6537-y	5.38255	2.44245	--	known_mirna
miR-221-x	6.69525	4.88005	--	known_mirna
miR-21-y	9.359775	7.739425	--	known_mirna
miR-497-x	9.75715	9.36115	--	known_mirna
miR-127-z	6.912975	7.380925	--	known_mirna
miR-5991-z	8.14415	8.069275	--	known_mirna
miR-22-y	9.8218	4.6677	--	known_mirna
miR-26-z	8.308025	13.9885	--	known_mirna
miR-19-y	9.47225	7.9402	--	known_mirna
miR-506-y	10.895475	7.222875	--	known_mirna
miR-28-x	9.9774	8.474675	--	known_mirna
miR-7550-z	7.616375	4.87675	--	known_mirna
miR-330-y	11.113875	7.77625	--	known_mirna
miR-376-x	9.00655	9.87145	--	known_mirna
miR-6131-z	9.53645	8.508125	--	known_mirna
miR-98-x	6.996	9.251975	--	known_mirna
miR-409-y	6.880775	14.614975	--	known_mirna
miR-187-y	6.9864	4.52295	--	known_mirna
miR-9236-z	5.32125	3.747325	--	known_mirna
miR-202-z	8.972	6.7503	--	known_mirna
miR-10174-y	7.933375	7.373225	--	known_mirna
miR-34-y	5.599175	4.0563	--	known_mirna
miR-155-x	8.226875	9.194575	--	known_mirna
miR-29-y	7.58865	5.712175	--	known_mirna
miR-4770-z	6.69175	5.734025	--	known_mirna
miR-455-z	8.588925	10.5573	--	known_mirna
miR-449-y	5.0669	3.8847	--	known_mirna
miR-363-x	7.580075	4.711425	--	known_mirna
miR-329-z	8.148125	6.264025	--	known_mirna
miR-129-x	8.7954	4.500075	--	known_mirna
miR-93-x	7.22475	4.7828	--	known_mirna
miR-17-y	6.893875	6.987425	--	known_mirna
miR-506-z	8.6429	6.365225	--	known_mirna
miR-872-x	5.760125	5.2312	--	known_mirna
miR-10400-x	7.1583	6.293625	--	known_mirna
miR-7-x	6.333325	4.8173	--	known_mirna
miR-2683-z	6.520325	5.206725	--	known_mirna
miR-210-y	6.27875	5.46165	--	known_mirna
miR-376-y	6.9428	7.900125	--	known_mirna
miR-1307-y	6.48	5.54195	--	known_mirna
miR-92-x	3.649975	4.07575	--	known_mirna
miR-132-x	3.984375	3.121175	--	known_mirna
miR-1264-x	2.855275	2.425675	--	known_mirna
miR-1185-y	5.94615	5.199875	--	known_mirna
miR-1388-y	7.036	6.6733	--	known_mirna
miR-12135-z	7.409025	2.349575	--	known_mirna
miR-409-z	3.271775	2.991425	--	known_mirna
miR-3116-z	2.7162	2.321725	--	known_mirna
miR-2484-z	7.03415	5.053375	--	known_mirna
miR-545-x	4.7197	4.956825	--	known_mirna
miR-4445-y	3.413825	2.220325	--	known_mirna
miR-135-y	5.540825	5.810825	--	known_mirna
miR-2459-z	6.535925	2.124925	--	known_mirna
miR-361-y	5.953825	6.382675	--	known_mirna
miR-1839-x	4.914075	3.697675	--	known_mirna
miR-192-z	4.691325	3.496875	--	known_mirna
miR-26-y	4.800925	4.856975	--	known_mirna
miR-1224-x	5.523475	3.081775	--	known_mirna
miR-154-x	4.558675	3.98015	--	known_mirna
miR-4443-z	4.0423	3.439275	--	known_mirna
miR-2440-z	6.449125	2.4491	--	known_mirna
miR-744-x	3.88475	3.117575	--	known_mirna
miR-507-y	5.3243	3.5094	--	known_mirna
miR-1388-x	4.565675	4.8053	--	known_mirna
miR-140-x	4.007725	5.75715	--	known_mirna
miR-151-x	5.047025	2.513075	--	known_mirna
miR-1306-x	4.24185	5.08065	--	known_mirna
miR-148-z	4.3783	3.955725	--	known_mirna
miR-21-z	4.82385	2.842825	--	known_mirna
miR-15-y	4.73225	2.11965	--	known_mirna
miR-6134-z	2.899225	5.016525	--	known_mirna
miR-377-x	3.879225	4.254125	--	known_mirna
miR-615-y	3.653775	5.823725	--	known_mirna
miR-24-z	3.4619	3.262675	--	known_mirna
miR-130-y	4.0261	4.7317	--	known_mirna
miR-486-y	2.99655	1.8264	--	known_mirna
miR-106-z	3.741525	2.42785	--	known_mirna
miR-16-y	3.177925	2.398675	--	known_mirna
miR-339-z	3.80995	4.31035	--	known_mirna
miR-296-x	1.6566	1.80425	--	known_mirna
miR-8549-z	2.289075	3.670225	--	known_mirna
miR-6504-x	1.424675	1.296425	--	known_mirna
miR-6516-y	3.03675	3.0559	--	known_mirna
miR-514-z	3.911775	2.396425	--	known_mirna
miR-128-x	2.994525	2.1566	--	known_mirna
miR-9-x	2.7994	2.351225	--	known_mirna
miR-126-x	2.8997	2.276425	--	known_mirna
miR-532-z	2.593625	2.49285	--	known_mirna
miR-25-x	2.905025	2.524325	--	known_mirna
miR-735-x	2.64685	2.60045	--	known_mirna
miR-221-y	1.385325	1.1314	--	known_mirna
miR-450-y	3.65635	4.00715	--	known_mirna
miR-212-x	2.682925	2.295	--	known_mirna
miR-7844-x	1.882575	1.27955	--	known_mirna
miR-9501-y	2.76545	1.7557	--	known_mirna
miR-1843-x	2.65035	2.197025	--	known_mirna
miR-486-x	1.21085	1.50725	--	known_mirna
miR-130-x	3.74395	3.053025	--	known_mirna
miR-328-y	2.66825	2.154475	--	known_mirna
miR-431-y	3.20315	3.962475	--	known_mirna
miR-628-y	2.658375	2.30725	--	known_mirna
miR-324-y	2.229625	2.746075	--	known_mirna
miR-3486-x	1.359825	1.9805	--	known_mirna
miR-1688-z	1.7957	1.805025	--	known_mirna
miR-135-x	2.79925	2.7993	--	known_mirna
miR-98-y	2.72215	2.1325	--	known_mirna
miR-103-z	1.85325	1.773125	--	known_mirna
miR-370-x	2.533025	2.679875	--	known_mirna
miR-93-z	1.9589	1.84375	--	known_mirna
miR-218-x	2.5482	2.361125	--	known_mirna
miR-370-y	2.321325	3.13155	--	known_mirna
miR-301-x	2.8693	2.713875	--	known_mirna
miR-433-y	1.835025	3.73475	--	known_mirna
miR-1246-z	2.111025	1.364675	--	known_mirna
miR-1338-x	2.5362	3.0193	--	known_mirna
miR-544-x	1.92455	2.697875	--	known_mirna
miR-1839-y	2.893825	1.89425	--	known_mirna
miR-4454-z	1.783275	1.237525	--	known_mirna
miR-6516-z	1.9418	1.82235	--	known_mirna
miR-218-z	2.028525	2.175675	--	known_mirna
miR-507-z	3.33885	1.7428	--	known_mirna
miR-200-x	3.08235	2.2933	--	known_mirna
miR-215-z	1.94475	2.10735	--	known_mirna
miR-1843-y	2.50115	2.2253	--	known_mirna
miR-214-z	2.191325	3.55285	--	known_mirna
miR-329-x	2.2934	2.887025	--	known_mirna
miR-1307-z	2.3313	1.476125	--	known_mirna
miR-889-y	1.71035	1.7743	--	known_mirna
miR-485-x	1.80035	1.984525	--	known_mirna
miR-541-x	2.3901	2.517575	--	known_mirna
miR-7-z	0.685775	1.0288	--	known_mirna
miR-28-z	2.487425	1.344925	--	known_mirna
miR-760-y	1.5485	0.862025	--	known_mirna
miR-2944-x	0.719425	1.0636	--	known_mirna
miR-1306-y	2.4655	1.73535	--	known_mirna
miR-660-x	1.978825	1.82655	--	known_mirna
miR-424-x	2.2047	2.060475	--	known_mirna
miR-361-x	1.45255	3.053075	--	known_mirna
miR-499-x	1.4388	0.882525	--	known_mirna
miR-502-y	1.4516	1.7365	--	known_mirna
miR-340-y	1.884125	1.066	--	known_mirna
miR-223-x	2.01395	1.61545	--	known_mirna
miR-488-x	1.550675	1.812225	--	known_mirna
miR-211-x	2.0169	2.674875	--	known_mirna
miR-204-y	1.026725	1.038175	--	known_mirna
miR-500-y	1.448875	1.697675	--	known_mirna
miR-7267-y	1.792625	1.101125	--	known_mirna
miR-10-z	1.464675	2.88185	--	known_mirna
miR-185-z	1.90915	1.254875	--	known_mirna
miR-671-y	1.8811	1.220875	--	known_mirna
miR-11991-z	1.459675	0.6693	--	known_mirna
miR-12366-x	1.391825	0.969825	--	known_mirna
miR-101-x	1.5129	2.0162	--	known_mirna
miR-12245-y	1.769725	1.499625	--	known_mirna
miR-122-x	1.3657	0.710225	--	known_mirna
miR-9226-z	1.7992	1.2211	--	known_mirna
miR-4497-z	1.05285	0.89135	--	known_mirna
miR-154-y	1.494325	0.9227	--	known_mirna
miR-20-y	2.162625	1.093925	--	known_mirna
miR-654-y	2.16445	0.116725	--	known_mirna
miR-25-z	1.20115	1.07695	--	known_mirna
miR-708-x	0.75875	1.26945	--	known_mirna
miR-374-x	1.4597	1.817925	--	known_mirna
miR-219-y	1.6041	1.7051	--	known_mirna
miR-199-z	1.837075	2.368975	--	known_mirna
miR-1842-x	1.095125	1.0249	--	known_mirna
miR-93-y	1.529025	1.52225	--	known_mirna
miR-493-y	1.53135	0.351	--	known_mirna
miR-331-y	1.4624	1.1605	--	known_mirna
miR-345-x	2.030475	0.7227	--	known_mirna
miR-133-x	1.33795	1.024175	--	known_mirna
miR-342-x	1.57775	1.4404	--	known_mirna
miR-1338-y	1.739175	1.50515	--	known_mirna
miR-1271-z	1.281325	1.3797	--	known_mirna
miR-11987-z	1.5358	0.887275	--	known_mirna
miR-1193-x	1.3835	1.70155	--	known_mirna
miR-378-x	1.090575	1.10085	--	known_mirna
miR-100-y	1.306175	1.3241	--	known_mirna
miR-543-y	0.846775	1.093175	--	known_mirna
miR-8909-z	0.01	4.25695	--	known_mirna
miR-95-z	0.742025	1.365425	--	known_mirna
miR-145-x	1.1863	0.876375	--	known_mirna
miR-9983-z	0.712025	1.119275	--	known_mirna
miR-505-x	0.77165	1.07855	--	known_mirna
miR-1277-x	1.292475	0.90285	--	known_mirna
miR-1247-y	0.635075	1.616425	--	known_mirna
miR-133-z	0.665625	1.18585	--	known_mirna
miR-431-z	1.2066	1.6515	--	known_mirna
miR-18-y	1.066425	1.123675	--	known_mirna
miR-1180-z	1.1218	0.865225	--	known_mirna
miR-2114-z	1.304025	0.815475	--	known_mirna
miR-376-z	0.83105	1.1086	--	known_mirna
miR-1379-y	0.61045	1.19065	--	known_mirna
miR-3065-x	1.0107	1.08955	--	known_mirna
miR-454-x	1.22285	0.768175	--	known_mirna
miR-142-y	0.903475	1.238475	--	known_mirna
miR-200-z	1.039475	0.68295	--	known_mirna
miR-1-z	1.083825	0.8376	--	known_mirna
miR-322-x	1.00975	0.808675	--	known_mirna
miR-1247-x	0.520825	1.27795	--	known_mirna
lin-4-z	0.574825	1.0577	--	exist_mirna
miR-758-y	0.614675	1.13135	--	known_mirna
miR-194-y	1.051875	0.497575	--	known_mirna
novel-m0001-3p	735.045075	496.049425	--	novel_mirna
novel-m0002-5p	331.5846	470.522975	--	novel_mirna
novel-m0012-5p	376.810325	259.757275	--	novel_mirna
novel-m0003-3p	205.610475	163.6641	--	novel_mirna
novel-m0004-3p	205.610475	163.6641	--	novel_mirna
novel-m0007-3p	245.5683	140.48205	--	novel_mirna
novel-m0008-3p	245.5683	140.48205	--	novel_mirna
novel-m0005-3p	112.80105	99.9255	--	novel_mirna
novel-m0006-3p	112.80105	99.9255	--	novel_mirna
novel-m0009-3p	100.970025	42.67585	--	novel_mirna
novel-m0010-3p	100.970025	42.67585	--	novel_mirna
novel-m0011-3p	100.970025	42.67585	--	novel_mirna
novel-m0013-3p	75.3982	44.578475	--	novel_mirna
novel-m0014-5p	59.7622	44.376625	--	novel_mirna
novel-m0015-5p	59.7622	44.376625	--	novel_mirna
novel-m0016-5p	59.7622	44.376625	--	novel_mirna
novel-m0018-5p	76.696075	61.9503	--	novel_mirna
novel-m0017-3p	51.6883	34.29	--	novel_mirna
novel-m0019-3p	51.062	37.23205	--	novel_mirna
novel-m0023-3p	32.37035	21.861225	--	novel_mirna
novel-m0034-5p	22.151475	11.061875	--	novel_mirna
novel-m0020-3p	37.2491	26.14875	--	novel_mirna
novel-m0039-5p	36.7531	13.128825	--	novel_mirna
novel-m0021-5p	14.992575	16.905975	--	novel_mirna
novel-m0025-3p	10.038075	4.881475	--	novel_mirna
novel-m0022-5p	7.0225	3.987625	--	novel_mirna
novel-m0028-3p	14.457825	14.84415	--	novel_mirna
novel-m0031-5p	13.54095	16.352925	--	novel_mirna
novel-m0027-5p	10.08385	5.045275	--	novel_mirna
novel-m0024-5p	6.28425	5.224025	--	novel_mirna
novel-m0026-3p	6.987175	3.058425	--	novel_mirna
novel-m0035-5p	6.408625	4.7874	--	novel_mirna
novel-m0042-5p	6.465425	4.279725	--	novel_mirna
novel-m0032-3p	4.510775	4.536	--	novel_mirna
novel-m0029-5p	4.777725	2.07125	--	novel_mirna
novel-m0030-5p	4.777725	2.07125	--	novel_mirna
novel-m0038-3p	4.142925	2.95915	--	novel_mirna
novel-m0041-3p	4.405725	2.2323	--	novel_mirna
novel-m0049-5p	5.070825	3.238925	--	novel_mirna
novel-m0037-5p	4.70245	2.383975	--	novel_mirna
novel-m0033-3p	3.864025	2.2995	--	novel_mirna
novel-m0036-3p	1.717725	2.53135	--	novel_mirna
novel-m0050-5p	2.524975	2.0747	--	novel_mirna
novel-m0040-5p	2.3008	1.399475	--	novel_mirna
novel-m0067-3p	7.44175	7.2313	--	novel_mirna
novel-m0079-5p	3.03015	2.596875	--	novel_mirna
novel-m0045-3p	3.944625	3.187225	--	novel_mirna
novel-m0046-3p	3.944625	3.187225	--	novel_mirna
novel-m0043-3p	4.056075	1.8005	--	novel_mirna
novel-m0075-3p	2.61375	2.33225	--	novel_mirna
novel-m0048-5p	3.1021	2.449775	--	novel_mirna
novel-m0044-3p	1.0314	0.456175	--	novel_mirna
novel-m0056-5p	1.913575	0.9201	--	novel_mirna
novel-m0074-5p	1.16625	1.179425	--	novel_mirna
novel-m0047-3p	1.18175	0.3295	--	novel_mirna
novel-m0132-5p	1.9034	2.3647	--	novel_mirna
novel-m0051-5p	1.561925	2.0536	--	novel_mirna
novel-m0052-5p	1.561925	2.0536	--	novel_mirna
novel-m0053-5p	2.53655	1.926725	--	novel_mirna
novel-m0054-5p	2.53655	1.926725	--	novel_mirna
novel-m0055-5p	2.53655	1.926725	--	novel_mirna
novel-m0095-5p	1.47945	1.089725	--	novel_mirna
novel-m0057-5p	1.219375	0.64345	--	novel_mirna
novel-m0060-5p	1.70195	0.89685	--	novel_mirna
novel-m0077-5p	1.243525	1.5187	--	novel_mirna
novel-m0058-5p	1.066425	0.389225	--	novel_mirna
novel-m0059-5p	1.066425	0.389225	--	novel_mirna
novel-m0065-3p	1.46435	1.15525	--	novel_mirna
novel-m0083-3p	2.565525	1.83115	--	novel_mirna
novel-m0073-5p	3.26275	1.756875	--	novel_mirna
novel-m0089-3p	2.102725	0.99285	--	novel_mirna
novel-m0084-3p	2.3208	2.16105	--	novel_mirna
novel-m0069-3p	2.391625	1.6412	--	novel_mirna
novel-m0070-3p	2.391625	1.6412	--	novel_mirna
novel-m0061-3p	1.14175	0.71005	--	novel_mirna
novel-m0107-5p	1.721575	1.136375	--	novel_mirna
novel-m0096-5p	1.17035	0.691625	--	novel_mirna
novel-m0088-5p	1.16395	1.33765	--	novel_mirna
novel-m0104-3p	1.204625	1.58415	--	novel_mirna
novel-m0120-3p	1.7868	1.49905	--	novel_mirna
novel-m0157-3p	1.8046	1.554975	--	novel_mirna
novel-m0129-3p	1.11885	0.644975	--	novel_mirna
novel-m0140-5p	2.0876	3.010225	--	novel_mirna
novel-m0101-5p	1.02985	0.47155	--	novel_mirna
novel-m0097-5p	1.40665	3.34545	--	novel_mirna
novel-m0111-5p	1.181975	0.490175	--	novel_mirna
novel-m0094-5p	1.60855	0.98605	--	novel_mirna
novel-m0103-5p	1.4412	1.450175	--	novel_mirna
novel-m0105-3p	0.7918	1.062175	--	novel_mirna
novel-m0108-3p	1.43925	0.690125	--	novel_mirna
novel-m0143-3p	1.836025	2.171525	--	novel_mirna
novel-m0144-3p	1.836025	2.171525	--	novel_mirna
novel-m0196-3p	1.1256	0.96715	--	novel_mirna
novel-m0099-5p	1.15935	1.343175	--	novel_mirna
novel-m0114-5p	1.4452	0.48965	--	novel_mirna
novel-m0130-3p	1.018825	0.533325	--	novel_mirna
novel-m0154-5p	1.2994	1.40275	--	novel_mirna
novel-m0171-5p	1.151175	1.010325	--	novel_mirna
novel-m0112-5p	3.106925	0.01	--	novel_mirna
novel-m0113-3p	0.7061	1.272975	--	novel_mirna
novel-m0258-3p	0.588575	1.536175	--	novel_mirna
novel-m0259-3p	0.588575	1.536175	--	novel_mirna
