# Supplementary material for: miRNA Sequencing and Differential Analysis of Testis in 1-Year-Old and 2-Year-Old Kazakh Horses
Source: Biology (Basel). 2026 Apr 30;15(9):715. doi: 10.3390/biology15090715 (PMC13162789; doi:10.3390/biology15090715)
Supplement: Supplementary file 1 [file biology-15-00715-s001.zip › Supplementary Table S5.xlsx]

## Sheet: all.aln
miRNA	target	target_len	target_start	energy(kcal/mol)	pvalue	score	target_region(3'->5')	mirna-target_pairing(5'->3')	miRNA_sequence(5'->3')	Symbol	Description	KEGG_A_class	KEGG_B_class	Pathway	K_ID	GO Component	GO Function	GO Process
eca-miR-1248	ENSECAT00000000133	507	352	-23	0.774368	0.576889	AAGGAAGAAGUUUUUUG-GGUUAAGAA--	x||||||||xx|x||:|x|::xxx||xxx	#NAME?	GCNT2	N-acetyllactosaminide beta-1,6-N-acetylglucosaminyl-transferase [Source:NCBI gene;Acc:100063291]	Metabolism;Metabolism	Global and overview maps;Glycan biosynthesis and metabolism	ko01100//Metabolic pathways;ko00601//Glycosphingolipid biosynthesis - lacto and neolacto series	K00742;K00742	GO:0005794//Golgi apparatus;GO:0016020//membrane;GO:0016021//integral component of membrane	GO:0008109//N-acetyllactosaminide beta-1,6-N-acetylglucosaminyltransferase activity;GO:0008375//acetylglucosaminyltransferase activity	GO:0006486//protein glycosylation;GO:0007179//transforming growth factor beta receptor signaling pathway;GO:0010608//posttranscriptional regulation of gene expression;GO:0010718//positive regulation of epithelial to mesenchymal transition;GO:0010812//negative regulation of cell-substrate adhesion;GO:0030335//positive regulation of cell migration;GO:0034116//positive regulation of heterotypic cell…
eca-miR-1248	ENSECAT00000000147	507	352	-23	0.774368	0.576889	AAGGAAGAAGUUUUUUG-GGUUAAGAA--	x||||||||xx|x||:|x|::xxx||xxx	#NAME?	GCNT2	N-acetyllactosaminide beta-1,6-N-acetylglucosaminyl-transferase [Source:NCBI gene;Acc:100063291]	Metabolism;Metabolism	Global and overview maps;Glycan biosynthesis and metabolism	ko01100//Metabolic pathways;ko00601//Glycosphingolipid biosynthesis - lacto and neolacto series	K00742;K00742	GO:0005794//Golgi apparatus;GO:0016020//membrane;GO:0016021//integral component of membrane	GO:0008109//N-acetyllactosaminide beta-1,6-N-acetylglucosaminyltransferase activity;GO:0008375//acetylglucosaminyltransferase activity	GO:0006486//protein glycosylation;GO:0007179//transforming growth factor beta receptor signaling pathway;GO:0010608//posttranscriptional regulation of gene expression;GO:0010718//positive regulation of epithelial to mesenchymal transition;GO:0010812//negative regulation of cell-substrate adhesion;GO:0030335//positive regulation of cell migration;GO:0034116//positive regulation of heterotypic cell…
eca-miR-1248	ENSECAT00000000187	1702	12	-27.2	0.576655	1.97141	CGGGAGGACCUGGGCGGACACACGC---	x||:||:||x|:xx||xxx|||||xxxx	UCCUUCUUGUAUAAGC-ACUGUGCUAAA	RAB3C	RAB3C, member RAS oncogene family [Source:VGNC Symbol;Acc:VGNC:22119]	-	-	-	-	GO:0005768//endosome;GO:0005886//plasma membrane;GO:0008021//synaptic vesicle;GO:0012505//endomembrane system;GO:0031410//cytoplasmic vesicle;GO:0031982//vesicle;GO:0048471//perinuclear region of cytoplasm	GO:0003924//GTPase activity;GO:0005525//GTP binding;GO:0030742//GTP-dependent protein binding;GO:0031489//myosin V binding	GO:0006886//intracellular protein transport;GO:0006904//vesicle docking involved in exocytosis;GO:0009306//protein secretion;GO:0017157//regulation of exocytosis;GO:0019882//antigen processing and presentation;GO:0032482//Rab protein signal transduction;GO:0072659//protein localization to plasma membrane
eca-miR-1248	ENSECAT00000000199	3567	1805	-23.6	0.999592	1.6168	AGGGAGGGACGAAUCUC-AGACAACUGGA--	x:|||:|:||:x||x||xx||||xx:|:xxx	#NAME?	ACVR2A	activin A receptor type 2A [Source:VGNC Symbol;Acc:VGNC:15038]	Environmental Information Processing;Human Diseases;Cellular Processes;Environmental Information Processing	Signaling molecules and interaction;Cardiovascular diseases;Cellular community - eukaryotes;Signal transduction	ko04060//Cytokine-cytokine receptor interaction;ko05418//Fluid shear stress and atherosclerosis;ko04550//Signaling pathways regulating pluripotency of stem cells;ko04350//TGF-beta signaling pathway	K04670;K04670;K04670;K04670	GO:0005737//cytoplasm;GO:0005886//plasma membrane;GO:0009986//cell surface;GO:0016020//membrane;GO:0016021//integral component of membrane;GO:0034673//inhibin-betaglycan-ActRII complex;GO:0043235//receptor complex;GO:0048179//activin receptor complex	GO:0000166//nucleotide binding;GO:0004672//protein kinase activity;GO:0004674//protein serine/threonine kinase activity;GO:0004675//transmembrane receptor protein serine/threonine kinase activity;GO:0005524//ATP binding;GO:0015026//coreceptor activity;GO:0016301//kinase activity;GO:0016740//transferase activity;GO:0017002//activin-activated receptor activity;GO:0019838//growth factor binding;GO:0…	GO:0001702//gastrulation with mouth forming second;GO:0001934//positive regulation of protein phosphorylation;GO:0006468//protein phosphorylation;GO:0007178//transmembrane receptor protein serine/threonine kinase signaling pathway;GO:0007283//spermatogenesis;GO:0007368//determination of left/right symmetry;GO:0007498//mesoderm development;GO:0008584//male gonad development;GO:0009952//anterior/po…
eca-miR-1248	ENSECAT00000000203	781	161	-17.7	1	0.716124	CGGAAGAAGAGUCUCGA----------	x|||||||x|xxx|||xxxxxxxxxxx	UCCUUCUUGUAUAAGCACUGUGCUAAA	-	spermatogenesis and oogenesis specific basic helix-loop-helix 2 [Source:NCBI gene;Acc:102151108]	-	-	-	-	GO:0005634//nucleus	GO:0001228//transcriptional activator activity, RNA polymerase II transcription regulatory region sequence-specific binding;GO:0046983//protein dimerization activity	GO:0006355//regulation of transcription, DNA-templated;GO:0007283//spermatogenesis;GO:0030154//cell differentiation;GO:0045944//positive regulation of transcription from RNA polymerase II promoter;GO:0048477//oogenesis
eca-miR-1248	ENSECAT00000000239	2798	1156	-23.8	0.997123	0.457127	GAGGGAGAGAAGGAGGUGGGGAC-CGAG--	x|||:|||:xxx:xxx:|xx|||x|||xxx	#NAME?	TMPRSS3	transmembrane serine protease 3 [Source:VGNC Symbol;Acc:VGNC:24342]	-	-	-	-	GO:0005623//cell;GO:0005783//endoplasmic reticulum;GO:0005789//endoplasmic reticulum membrane;GO:0016020//membrane;GO:0016021//integral component of membrane;GO:0043025//neuronal cell body	GO:0004252//serine-type endopeptidase activity;GO:0005044//scavenger receptor activity;GO:0005515//protein binding;GO:0008233//peptidase activity;GO:0008236//serine-type peptidase activity;GO:0016787//hydrolase activity;GO:0017080//sodium channel regulator activity	GO:0006508//proteolysis;GO:0006883//cellular sodium ion homeostasis;GO:0006897//endocytosis;GO:0007605//sensory perception of sound
eca-miR-1248	ENSECAT00000000247	640	149	-19.1	0.999996	0.86728	CGGGAAGAAGGUA--GGUUUUAUUGGGAUUA	x:|||||||x:||xxx||xx:|:xxx||||x	#NAME?	SRP14	signal recognition particle 14 [Source:VGNC Symbol;Acc:VGNC:23586]	Genetic Information Processing	Folding, sorting and degradation	ko03060//Protein export	K03104	GO:0005786//signal recognition particle, endoplasmic reticulum targeting;GO:0048500//signal recognition particle	GO:0008312//7S RNA binding;GO:0030942//endoplasmic reticulum signal peptide binding	GO:0006614//SRP-dependent cotranslational protein targeting to membrane;GO:0045047//protein targeting to ER
eca-miR-1248	ENSECAT00000000411	569	247	-19.2	0.999973	1.42211	GAGGAAGAAGGAACAUCGCUUAUUCGAA--	x||||||||x:x|xx|||xxx|xx|||xxx	#NAME?	RGS3	regulator of G protein signaling 3 [Source:VGNC Symbol;Acc:VGNC:22352]	Organismal Systems	Development	ko04360//Axon guidance	K07524	GO:0005634//nucleus;GO:0005886//plasma membrane	GO:0005515//protein binding	-
eca-miR-1248	ENSECAT00000000438	1045	213	-25.3	0.686473	0.190695	UGGGAAGAAACAAAACACUCGUGGUUUCGAUUC	x:|||||||xxx|x|xxx|||||:xxx|||||x	#NAME?	CMPK1	cytidine/uridine monophosphate kinase 1 [Source:VGNC Symbol;Acc:VGNC:16652]	Metabolism;Metabolism;Metabolism	Global and overview maps;Xenobiotics biodegradation and metabolism;Nucleotide metabolism	ko01100//Metabolic pathways;ko00983//Drug metabolism - other enzymes;ko00240//Pyrimidine metabolism	K13800;K13800;K13800	GO:0005634//nucleus;GO:0005654//nucleoplasm;GO:0005730//nucleolus;GO:0005737//cytoplasm	GO:0000166//nucleotide binding;GO:0004127//cytidylate kinase activity;GO:0004550//nucleoside diphosphate kinase activity;GO:0005524//ATP binding;GO:0009041//uridylate kinase activity;GO:0016301//kinase activity;GO:0016740//transferase activity;GO:0019205//nucleobase-containing compound kinase activity	GO:0006139//nucleobase-containing compound metabolic process;GO:0006165//nucleoside diphosphate phosphorylation;GO:0006207//'de novo' pyrimidine nucleobase biosynthetic process;GO:0006221//pyrimidine nucleotide biosynthetic process;GO:0009142//nucleoside triphosphate biosynthetic process;GO:0016310//phosphorylation;GO:0046940//nucleoside monophosphate phosphorylation
eca-miR-1248	ENSECAT00000000572	1002	199	-23.9	0.8759	0.161481	CGGAAGAACAAGGUUCUCGUCGCACC----	x|||||||||xx:|xx||||x:|||xxxxx	UCCUUCUUGU-AUA--AGCACUGUGCUAAA	RAPGEF5	Rap guanine nucleotide exchange factor 5 [Source:VGNC Symbol;Acc:VGNC:22183]	Environmental Information Processing;Environmental Information Processing	Signal transduction;Signal transduction	ko04014//Ras signaling pathway;ko04015//Rap1 signaling pathway	K08019;K08019	GO:0005654//nucleoplasm;GO:0016604//nuclear body	GO:0005085//guanyl-nucleotide exchange factor activity	GO:0007264//small GTPase mediated signal transduction;GO:0035556//intracellular signal transduction
eca-miR-1248	ENSECAT00000000688	582	110	-21.8	0.954984	1.02633	GGGGAAGAAACAAGU-AGUGGAAAUGAA--	x:|||||||x||x:|xx|||:xx|:||xxx	#NAME?	LPXN	leupaxin [Source:VGNC Symbol;Acc:VGNC:19742]	-	-	-	-	GO:0002102//podosome;GO:0005634//nucleus;GO:0005737//cytoplasm;GO:0005829//cytosol;GO:0005856//cytoskeleton;GO:0005886//plasma membrane;GO:0005925//focal adhesion;GO:0016607//nuclear speck;GO:0030054//cell junction;GO:0042995//cell projection;GO:0048471//perinuclear region of cytoplasm	GO:0003712//transcription cofactor activity;GO:0046872//metal ion binding	GO:0007155//cell adhesion;GO:0007162//negative regulation of cell adhesion;GO:0050859//negative regulation of B cell receptor signaling pathway;GO:1903506//regulation of nucleic acid-templated transcription
eca-miR-1248	ENSECAT00000000811	991	602	-26.8	0.425095	2.14058	GGGGGAGGACA-G-GAGUGA-ACGAG--	x:||:||:|||x:xxx||||x||||xxx	#NAME?	PNMA3	PNMA family member 3 [Source:VGNC Symbol;Acc:VGNC:21626]	-	-	-	-	-	GO:0003676//nucleic acid binding;GO:0008270//zinc ion binding	-
eca-miR-1248	ENSECAT00000000838	1009	264	-18.8	1	1.29717	AAGGAAGGAACAGGGGAAAG-GGGUCUAUUG	x||||||:|x||xxx:xxx|x|:xx|x|||x	#NAME?	DDX6	DEAD-box helicase 6 [Source:VGNC Symbol;Acc:VGNC:17108]	Genetic Information Processing	Folding, sorting and degradation	ko03018//RNA degradation	K12614	GO:0000932//cytoplasmic mRNA processing body;GO:0005634//nucleus;GO:0005737//cytoplasm;GO:0005829//cytosol;GO:0010494//cytoplasmic stress granule;GO:0016442//RISC complex;GO:0036464//cytoplasmic ribonucleoprotein granule	GO:0000166//nucleotide binding;GO:0003676//nucleic acid binding;GO:0003723//RNA binding;GO:0003724//RNA helicase activity;GO:0003729//mRNA binding;GO:0004386//helicase activity;GO:0005524//ATP binding;GO:0016787//hydrolase activity;GO:0019904//protein domain specific binding	GO:0019074//viral RNA genome packaging;GO:0019827//stem cell population maintenance;GO:0033962//cytoplasmic mRNA processing body assembly;GO:0034063//stress granule assembly;GO:0045665//negative regulation of neuron differentiation
eca-miR-1248	ENSECAT00000000842	690	447	-15.2	1	0.291234	CGGAAGAA-AGACACGUU---------	x|||||||xxx|xx|||xxxxxxxxxx	UCCUUCUUGUAUAAGCACUGUGCUAAA	EDRF1	erythroid differentiation regulatory factor 1 [Source:VGNC Symbol;Acc:VGNC:17426]	-	-	-	-	-	-	GO:0045893//positive regulation of transcription, DNA-templated
eca-miR-1248	ENSECAT00000001283	968	632	-18.4	1	0.354844	UGGGAAGAAGGGGGAUCAUUG---CGAUUA	x:|||||||x:xxx||xxx||xxx|||||x	#NAME?	-	zinc finger protein 474 [Source:NCBI gene;Acc:100073105]	-	-	-	-	-	-	-
eca-miR-1248	ENSECAT00000001357	823	141	-16.4	1	2.02796	AAGGAAGAAGGG----------------	x||||||||x:xxxxxxxxxxxxxxxxx	#NAME?	EHF	ETS homologous factor [Source:VGNC Symbol;Acc:VGNC:17469]	-	-	-	-	GO:0005634//nucleus;GO:0005654//nucleoplasm;GO:0005794//Golgi apparatus	GO:0000978//RNA polymerase II core promoter proximal region sequence-specific DNA binding;GO:0000981//RNA polymerase II transcription factor activity, sequence-specific DNA binding;GO:0001228//transcriptional activator activity, RNA polymerase II transcription regulatory region sequence-specific binding;GO:0003677//DNA binding;GO:0003700//transcription factor activity, sequence-specific DNA bindi…	GO:0006355//regulation of transcription, DNA-templated;GO:0006357//regulation of transcription from RNA polymerase II promoter;GO:0006366//transcription from RNA polymerase II promoter;GO:0030154//cell differentiation;GO:0030855//epithelial cell differentiation;GO:0045893//positive regulation of transcription, DNA-templated;GO:0045944//positive regulation of transcription from RNA polymerase II p…
eca-miR-1248	ENSECAT00000001454	1930	1585	-20.2	1	1.2087	CGGAGGAG-GUGGAGGUCCGACACCGGG--	x|||:||:x:|:xxx||xx|||||x|:xxx	UCCUUCUUGUAUAAGCA--CUGUG-CUAAA	ODF3B	outer dense fiber of sperm tails 3B [Source:NCBI gene;Acc:100055399]	-	-	-	-	GO:0005829//cytosol	GO:0004645//phosphorylase activity;GO:0009032//thymidine phosphorylase activity;GO:0016154//pyrimidine-nucleoside phosphorylase activity;GO:0016757//transferase activity, transferring glycosyl groups;GO:0016763//transferase activity, transferring pentosyl groups	GO:0006206//pyrimidine nucleobase metabolic process;GO:0006213//pyrimidine nucleoside metabolic process
eca-miR-1248	ENSECAT00000001542	1597	289	-14	1	1.94766	UGGAAGAAAGGAACAUC-UUACA-GAUC-	x|||||||xxx|xxx||xxx|||x|||xx	UCCUUCUUGUAU--AAGCACUGUGCUAAA	PANX3	pannexin 3 [Source:VGNC Symbol;Acc:VGNC:21148]	-	-	-	-	GO:0005886//plasma membrane;GO:0005921//gap junction;GO:0016020//membrane;GO:0016021//integral component of membrane;GO:0030054//cell junction	GO:0015267//channel activity;GO:0022829//wide pore channel activity	GO:0006811//ion transport;GO:0006812//cation transport;GO:0007267//cell-cell signaling;GO:0050716//positive regulation of interleukin-1 secretion;GO:0055085//transmembrane transport
eca-miR-1248	ENSECAT00000002103	1002	704	-21.4	0.998461	1.42317	CGGAGGGACCUAGGUACGGGAAACGUGAUA-	x|||:|:||x||xx|x||x||xx|::|||xx	UCCUUCUUGUAU-AA-GCACU--GUGCUAAA	C1H10orf120	chromosome 1 C10orf120 homolog [Source:VGNC Symbol;Acc:VGNC:49188]	-	-	-	-	-	-	-
eca-miR-1248	ENSECAT00000002772	845	430	-27.9	0.240372	0.000912632	UGGAAGAACAGAUGUCAAGUGGAAUCGAUA-	x|||||||||xx|:|xxx|||:xxx||||xx	UCCUUCUUGU--AUA-AGCACU-GUGCUAAA	RFX7	regulatory factor X7 [Source:VGNC Symbol;Acc:VGNC:22331]	-	-	-	-	GO:0005634//nucleus	GO:0000978//RNA polymerase II core promoter proximal region sequence-specific DNA binding;GO:0003677//DNA binding;GO:0003700//transcription factor activity, sequence-specific DNA binding	GO:0006355//regulation of transcription, DNA-templated;GO:0006357//regulation of transcription from RNA polymerase II promoter
eca-miR-1248	ENSECAT00000003108	1287	387	-22.1	0.997506	0.59257	AGGGGAGAACAU--UCCCCAC-CGU---	x:||:|||||||xx||xxx||x||xxxx	#NAME?	CCR9	C-C motif chemokine receptor 9 [Source:VGNC Symbol;Acc:VGNC:16231]	Environmental Information Processing;Organismal Systems;Organismal Systems;Environmental Information Processing	Signaling molecules and interaction;Immune system;Immune system;Signaling molecules and interaction	ko04060//Cytokine-cytokine receptor interaction;ko04062//Chemokine signaling pathway;ko04672//Intestinal immune network for IgA production;ko04061//Viral protein interaction with cytokine and cytokine receptor	K04184;K04184;K04184;K04184	GO:0005623//cell;GO:0009897//external side of plasma membrane;GO:0009986//cell surface;GO:0016020//membrane;GO:0016021//integral component of membrane	GO:0004930//G-protein coupled receptor activity;GO:0004950//chemokine receptor activity;GO:0016493//C-C chemokine receptor activity;GO:0019956//chemokine binding;GO:0019957//C-C chemokine binding	GO:0002305//CD8-positive, gamma-delta intraepithelial T cell differentiation;GO:0006935//chemotaxis;GO:0006955//immune response;GO:0007165//signal transduction;GO:0007186//G-protein coupled receptor signaling pathway;GO:0007204//positive regulation of cytosolic calcium ion concentration;GO:0019722//calcium-mediated signaling;GO:0060326//cell chemotaxis;GO:0070098//chemokine-mediated signaling pat…
eca-miR-1248	ENSECAT00000003821	81	20	-28.7	0.003368	0.777508	GGGGAAGAACGUCGUAGUGGUUUGAG--	x:||||||||:|xx|x|||:xx:||xxx	#NAME?	PRKCE	protein kinase C epsilon [Source:VGNC Symbol;Acc:VGNC:58922]	Human Diseases;Cellular Processes;Human Diseases;Environmental Information Processing;Organismal Systems;Organismal Systems;Environmental Information Processing;Environmental Information Processing;Organismal Systems;Human Diseases;Human Diseases;Organismal Systems;Human Diseases	Infectious diseases;Cellular community - eukaryotes;Cancers;Signal transduction;Circulatory system;Immune system;Signal transduction;Signal transduction;Sensory system;Endocrine and metabolic diseases;Endocrine and metabolic diseases;Endocrine system;Endocrine and metabolic diseases	ko05131//Shigellosis;ko04530//Tight junction;ko05206//MicroRNAs in cancer;ko04022//cGMP - PKG signaling pathway;ko04270//Vascular smooth muscle contraction;ko04666//Fc gamma R-mediated phagocytosis;ko04371//Apelin signaling pathway;ko04071//Sphingolipid signaling pathway;ko04750//Inflammatory mediator regulation of TRP channels;ko04933//AGE-RAGE signaling pathway in diabetic complications;ko04931…	K18050;K18050;K18050;K18050;K18050;K18050;K18050;K18050;K18050;K18050;K18050;K18050;K18050	GO:0005634//nucleus;GO:0005737//cytoplasm;GO:0005739//mitochondrion;GO:0005783//endoplasmic reticulum;GO:0005794//Golgi apparatus;GO:0005829//cytosol;GO:0005856//cytoskeleton;GO:0005886//plasma membrane;GO:0016020//membrane;GO:0048471//perinuclear region of cytoplasm;GO:0071944//cell periphery	GO:0000166//nucleotide binding;GO:0003785//actin monomer binding;GO:0004672//protein kinase activity;GO:0004674//protein serine/threonine kinase activity;GO:0004697//protein kinase C activity;GO:0004698//calcium-dependent protein kinase C activity;GO:0004699//calcium-independent protein kinase C activity;GO:0005524//ATP binding;GO:0008047//enzyme activator activity;GO:0016301//kinase activity;GO:…	GO:0002281//macrophage activation involved in immune response;GO:0006468//protein phosphorylation;GO:0007049//cell cycle;GO:0007155//cell adhesion;GO:0010634//positive regulation of epithelial cell migration;GO:0010763//positive regulation of fibroblast migration;GO:0010811//positive regulation of cell-substrate adhesion;GO:0016310//phosphorylation;GO:0018105//peptidyl-serine phosphorylation;GO:0…
eca-miR-1248	ENSECAT00000003842	1167	1051	-17.4	1	0.426129	AGGGAAGAAU--CU---UGAUACU----	x:|||||||:xxx|xxx|||:||xxxxx	#NAME?	GHR	growth hormone receptor [Source:VGNC Symbol;Acc:VGNC:18333]	Environmental Information Processing;Environmental Information Processing;Environmental Information Processing;Environmental Information Processing;Organismal Systems	Signal transduction;Signaling molecules and interaction;Signaling molecules and interaction;Signal transduction;Endocrine system	ko04151//PI3K-Akt signaling pathway;ko04080//Neuroactive ligand-receptor interaction;ko04060//Cytokine-cytokine receptor interaction;ko04630//Jak-STAT signaling pathway;ko04935//Growth hormone synthesis, secretion and action	K05080;K05080;K05080;K05080;K05080	GO:0005829//cytosol;GO:0005886//plasma membrane;GO:0009897//external side of plasma membrane;GO:0016020//membrane;GO:0016021//integral component of membrane;GO:0036464//cytoplasmic ribonucleoprotein granule;GO:0043235//receptor complex;GO:0070195//growth hormone receptor complex	GO:0004896//cytokine receptor activity;GO:0004903//growth hormone receptor activity;GO:0005515//protein binding;GO:0017046//peptide hormone binding;GO:0019838//growth factor binding;GO:0019955//cytokine binding	GO:0019221//cytokine-mediated signaling pathway;GO:0046427//positive regulation of JAK-STAT cascade;GO:0050731//positive regulation of peptidyl-tyrosine phosphorylation;GO:0060396//growth hormone receptor signaling pathway
eca-miR-1248	ENSECAT00000003910	1350	134	-29.1	0.249959	0.16439	CGGGAGGGACG---UCGGACACACGU---	x:|||:|:||:xxx|||xxx|||||xxxx	#NAME?	SMG5	SMG5 nonsense mediated mRNA decay factor [Source:VGNC Symbol;Acc:VGNC:23338]	Genetic Information Processing	Translation	ko03015//mRNA surveillance pathway	K11125	GO:0005634//nucleus;GO:0005697//telomerase holoenzyme complex;GO:0005737//cytoplasm	GO:0005515//protein binding;GO:0031625//ubiquitin protein ligase binding;GO:0042162//telomeric DNA binding;GO:0042826//histone deacetylase binding;GO:0051721//protein phosphatase 2A binding;GO:0070034//telomerase RNA binding	GO:0007004//telomere maintenance via telomerase;GO:0032204//regulation of telomere maintenance;GO:0032210//regulation of telomere maintenance via telomerase;GO:0035303//regulation of dephosphorylation
eca-miR-1248	ENSECAT00000004078	561	242	-25.3	0.425737	0.720884	CGGAAGAACA-GGGCGGAGGUCGGG--	x|||||||||x:xx||xx:xx||:xxx	UCCUUCUUGUAUAAGCACUGUGCUAAA	PPP1R12C	protein phosphatase 1 regulatory subunit 12C [Source:HGNC Symbol;Acc:HGNC:14947]	Human Diseases;Cellular Processes;Cellular Processes;Organismal Systems;Organismal Systems	Cancers;Cell motility;Cellular community - eukaryotes;Endocrine system;Circulatory system	ko05205//Proteoglycans in cancer;ko04810//Regulation of actin cytoskeleton;ko04510//Focal adhesion;ko04921//Oxytocin signaling pathway;ko04270//Vascular smooth muscle contraction	K17457;K17457;K17457;K17457;K17457	GO:0005737//cytoplasm	GO:0004857//enzyme inhibitor activity;GO:0005515//protein binding;GO:0019208//phosphatase regulator activity;GO:0019901//protein kinase binding	GO:0007165//signal transduction;GO:0043086//negative regulation of catalytic activity;GO:0050790//regulation of catalytic activity
eca-miR-1248	ENSECAT00000004192	667	266	-22.6	0.91438	0.800587	UGGAAGAAAGUG-AAGGGAACACGAC--	x|||||||x:|:xxx|xxx||||||xxx	UCCUUCUUGUAUAAGC-ACUGUGCUAAA	-	-	Organismal Systems	Sensory system	ko04740//Olfactory transduction	K04257	GO:0005886//plasma membrane;GO:0016020//membrane;GO:0016021//integral component of membrane	GO:0004888//transmembrane signaling receptor activity;GO:0004930//G-protein coupled receptor activity;GO:0004984//olfactory receptor activity	GO:0007165//signal transduction;GO:0007186//G-protein coupled receptor signaling pathway;GO:0007608//sensory perception of smell;GO:0050896//response to stimulus;GO:0050911//detection of chemical stimulus involved in sensory perception of smell
eca-miR-1248	ENSECAT00000004255	822	318	-19.8	0.999986	0.269999	CGGAAGAAUUAUAUAACCAGACGAGGUC-	x|||||||x:||||xx|xx|||:x|:|xx	UCCUUCUU-GUAUA-AGCACUGUGCUAAA	SCNN1A	sodium channel epithelial 1 alpha subunit [Source:VGNC Symbol;Acc:VGNC:22744]	Organismal Systems;Organismal Systems	Sensory system;Excretory system	ko04742//Taste transduction;ko04960//Aldosterone-regulated sodium reabsorption	K04824;K04824	GO:0005737//cytoplasm;GO:0005887//integral component of plasma membrane;GO:0016020//membrane;GO:0016021//integral component of membrane;GO:0016324//apical plasma membrane;GO:0031514//motile cilium;GO:0034706//sodium channel complex;GO:0060170//ciliary membrane;GO:0070062//extracellular exosome	GO:0005272//sodium channel activity;GO:0015280//ligand-gated sodium channel activity;GO:0050699//WW domain binding	GO:0006811//ion transport;GO:0006814//sodium ion transport;GO:0035725//sodium ion transmembrane transport;GO:0050891//multicellular organismal water homeostasis;GO:0055078//sodium ion homeostasis
eca-miR-1248	ENSECAT00000004385	507	67	-20.4	0.994806	0.346379	UGGAAGAAGACGUA-GAGGGGGAUGU---	x|||||||xx|:||xxx|x|:x|:|xxxx	UCCUUCUU--GUAUAAGCACUGUGCUAAA	RRS1	ribosome biogenesis regulator 1 homolog [Source:VGNC Symbol;Acc:VGNC:22592]	-	-	-	-	GO:0000794//condensed nuclear chromosome;GO:0001650//fibrillar center;GO:0005623//cell;GO:0005634//nucleus;GO:0005654//nucleoplasm;GO:0005730//nucleolus;GO:0030687//preribosome, large subunit precursor	GO:0008097//5S rRNA binding	GO:0000027//ribosomal large subunit assembly;GO:0000055//ribosomal large subunit export from nucleus;GO:0000447//endonucleolytic cleavage in ITS1 to separate SSU-rRNA from 5.8S rRNA and LSU-rRNA from tricistronic rRNA transcript (SSU-rRNA, 5.8S rRNA, LSU-rRNA);GO:0007080//mitotic metaphase plate congression;GO:0042254//ribosome biogenesis;GO:0042273//ribosomal large subunit biogenesis;GO:1901796/…
eca-miR-1248	ENSECAT00000005124	191	101	-15.5	1	0.761701	CGGAAGAAAGGGCUACUGUUCCCAUGC---	x|||||||xxx:x|xx:||xxx||:|xxxx	UCCUUCUUGUAUAA--GCA-CUGUGCUAAA	TACSTD2	tumor associated calcium signal transducer 2 [Source:NCBI gene;Acc:100067576]	-	-	-	-	GO:0005615//extracellular space;GO:0005634//nucleus;GO:0016020//membrane;GO:0016021//integral component of membrane	-	GO:2000738//positive regulation of stem cell differentiation
eca-miR-1248	ENSECAT00000005142	288	152	-15.4	1	1.79491	CGGAAGAAGUUC---------------	x|||||||xx|xxxxxxxxxxxxxxxx	UCCUUCUUGUAUAAGCACUGUGCUAAA	KATNAL1	katanin catalytic subunit A1 like 1 [Source:VGNC Symbol;Acc:VGNC:58180]	-	-	-	-	GO:0000922//spindle pole;GO:0005634//nucleus;GO:0005737//cytoplasm;GO:0005813//centrosome;GO:0005815//microtubule organizing center;GO:0005819//spindle;GO:0005856//cytoskeleton;GO:0005874//microtubule;GO:0030496//midbody	GO:0000166//nucleotide binding;GO:0005524//ATP binding;GO:0008017//microtubule binding;GO:0008568//microtubule-severing ATPase activity;GO:0016853//isomerase activity;GO:0016887//ATPase activity;GO:0042802//identical protein binding	GO:0007049//cell cycle;GO:0007283//spermatogenesis;GO:0031122//cytoplasmic microtubule organization;GO:0051013//microtubule severing;GO:0051301//cell division
eca-miR-1248	ENSECAT00000005524	885	344	-17.7	1	0.949216	GAGGAGGAAAGUUUAGUCCUUCGU---AUGUAUUUC	x||||:|||x:|xxx:|xxx||||xxx|:|x||||x	-UCCUUCUUGUA---UA---AGCACUGUGC-UAAA-	EGLN3	egl-9 family hypoxia inducible factor 3 [Source:VGNC Symbol;Acc:VGNC:17461]	Human Diseases;Environmental Information Processing;Human Diseases	Cancers;Signal transduction;Cancers	ko05200//Pathways in cancer;ko04066//HIF-1 signaling pathway;ko05211//Renal cell carcinoma	K09592;K09592;K09592	GO:0005634//nucleus;GO:0005737//cytoplasm;GO:0005829//cytosol	GO:0005506//iron ion binding;GO:0016491//oxidoreductase activity;GO:0016705//oxidoreductase activity, acting on paired donors, with incorporation or reduction of molecular oxygen;GO:0016706//oxidoreductase activity, acting on paired donors, with incorporation or reduction of molecular oxygen, 2-oxoglutarate as one donor, and incorporation of one atom each of oxygen into both donors;GO:0031418//L-…	GO:0001666//response to hypoxia;GO:0006915//apoptotic process;GO:0006919//activation of cysteine-type endopeptidase activity involved in apoptotic process;GO:0018126//protein hydroxylation;GO:0018401//peptidyl-proline hydroxylation to 4-hydroxy-L-proline;GO:0042127//regulation of cell proliferation;GO:0055114//oxidation-reduction process
eca-miR-1248	ENSECAT00000005768	1002	803	-30.6	0.095413	0.0558906	CAGGAAGGACGUCUAAGACGU-UCACGGUC-	x||||||:||:|xxx|xx|||xx||||:|xx	#NAME?	CDT1	chromatin licensing and DNA replication factor 1 [Source:VGNC Symbol;Acc:VGNC:16377]	-	-	-	-	GO:0000776//kinetochore;GO:0005623//cell;GO:0005634//nucleus;GO:0005654//nucleoplasm;GO:0016604//nuclear body	GO:0003677//DNA binding;GO:0003682//chromatin binding;GO:0070182//DNA polymerase binding	GO:0000076//DNA replication checkpoint;GO:0000278//mitotic cell cycle;GO:0006260//DNA replication;GO:0007059//chromosome segregation;GO:0030174//regulation of DNA-dependent DNA replication initiation;GO:0031334//positive regulation of protein complex assembly;GO:0033044//regulation of chromosome organization;GO:0033262//regulation of nuclear cell cycle DNA replication;GO:0035563//positive regulat…
eca-miR-1248	ENSECAT00000006035	314	199	-24.7	0.292226	1.93469	GGGGAAGAACAGUGUUU-UGGGUUUAUA-	x:|||||||||x|:||:x||:xx:x||xx	#NAME?	KPNA6	karyopherin subunit alpha 6 [Source:VGNC Symbol;Acc:VGNC:19508]	Human Diseases	Infectious diseases	ko05164//Influenza A	K15042	GO:0005634//nucleus;GO:0005643//nuclear pore;GO:0005654//nucleoplasm;GO:0005737//cytoplasm;GO:0005829//cytosol;GO:0043657//host cell	GO:0005515//protein binding;GO:0008139//nuclear localization sequence binding;GO:0061608//nuclear import signal receptor activity	GO:0006606//protein import into nucleus;GO:0006607//NLS-bearing protein import into nucleus;GO:0015031//protein transport;GO:0019079//viral genome replication;GO:0030682//evasion or tolerance of host defense response;GO:0045944//positive regulation of transcription from RNA polymerase II promoter;GO:0060135//maternal process involved in female pregnancy;GO:0075506//entry of viral genome into host…
eca-miR-1248	ENSECAT00000006170	1633	349	-19.9	1	1.9949	CAGGAAGAACAC----------------	x||||||||||xxxxxxxxxxxxxxxxx	#NAME?	CORIN	corin, serine peptidase [Source:VGNC Symbol;Acc:VGNC:16789]	-	-	-	-	GO:0005886//plasma membrane;GO:0009986//cell surface;GO:0015629//actin cytoskeleton;GO:0016020//membrane;GO:0016021//integral component of membrane;GO:0016604//nuclear body	GO:0004175//endopeptidase activity;GO:0004252//serine-type endopeptidase activity;GO:0005044//scavenger receptor activity;GO:0005515//protein binding	GO:0003050//regulation of systemic arterial blood pressure by atrial natriuretic peptide;GO:0006508//proteolysis;GO:0006897//endocytosis;GO:0007565//female pregnancy;GO:0008217//regulation of blood pressure;GO:0016486//peptide hormone processing;GO:0035813//regulation of renal sodium excretion
eca-miR-1248	ENSECAT00000006237	921	320	-22.6	0.968351	0.377058	CGGAAGAAGGUCGAUGUGAUAG-----	x|||||||x:|xxx:||||:|xxxxxx	UCCUUCUUGUAUAAGCACUGUGCUAAA	ITGA6	integrin subunit alpha 6 [Source:VGNC Symbol;Acc:VGNC:19167]	Human Diseases;Environmental Information Processing;Human Diseases;Environmental Information Processing;Cellular Processes;Cellular Processes;Human Diseases;Organismal Systems;Human Diseases;Human Diseases;Environmental Information Processing;Human Diseases;Human Diseases	Cancers;Signal transduction;Infectious diseases;Signaling molecules and interaction;Cell motility;Cellular community - eukaryotes;Cardiovascular diseases;Immune system;Infectious diseases;Cardiovascular diseases;Signaling molecules and interaction;Cancers;Cardiovascular diseases	ko05200//Pathways in cancer;ko04151//PI3K-Akt signaling pathway;ko05165//Human papillomavirus infection;ko04514//Cell adhesion molecules (CAMs);ko04810//Regulation of actin cytoskeleton;ko04510//Focal adhesion;ko05414//Dilated cardiomyopathy (DCM);ko04640//Hematopoietic cell lineage;ko05145//Toxoplasmosis;ko05410//Hypertrophic cardiomyopathy (HCM);ko04512//ECM-receptor interaction;ko05222//Small …	K06485;K06485;K06485;K06485;K06485;K06485;K06485;K06485;K06485;K06485;K06485;K06485;K06485	GO:0005604//basement membrane;GO:0005886//plasma membrane;GO:0008305//integrin complex;GO:0009897//external side of plasma membrane;GO:0009925//basal plasma membrane;GO:0009986//cell surface;GO:0016020//membrane;GO:0016021//integral component of membrane;GO:0016323//basolateral plasma membrane;GO:0030056//hemidesmosome;GO:0045178//basal part of cell	GO:0031994//insulin-like growth factor I binding;GO:0038132//neuregulin binding	GO:0007155//cell adhesion;GO:0007160//cell-matrix adhesion;GO:0007229//integrin-mediated signaling pathway;GO:0010668//ectodermal cell differentiation;GO:0010976//positive regulation of neuron projection development;GO:0022409//positive regulation of cell-cell adhesion;GO:0030335//positive regulation of cell migration;GO:0031589//cell-substrate adhesion;GO:0031668//cellular response to extracellu…
eca-miR-1248	ENSECAT00000006773	1869	1291	-22.5	0.999155	1.32378	GGGGAGGAAUUCGACAGUG-GACGUGU---	x:|||:|||:xxx|xxx:|x|||::|xxxx	#NAME?	ACAD9	acyl-CoA dehydrogenase family member 9 [Source:HGNC Symbol;Acc:HGNC:21497]	-	-	-	-	GO:0005634//nucleus;GO:0005739//mitochondrion;GO:0030425//dendrite;GO:0031966//mitochondrial membrane	GO:0000062//fatty-acyl-CoA binding;GO:0003995//acyl-CoA dehydrogenase activity;GO:0004466//long-chain-acyl-CoA dehydrogenase activity;GO:0016491//oxidoreductase activity;GO:0016627//oxidoreductase activity, acting on the CH-CH group of donors;GO:0017099//very-long-chain-acyl-CoA dehydrogenase activity;GO:0050660//flavin adenine dinucleotide binding;GO:0070991//medium-chain-acyl-CoA dehydrogenase …	GO:0001676//long-chain fatty acid metabolic process;GO:0032981//mitochondrial respiratory chain complex I assembly;GO:0051791//medium-chain fatty acid metabolic process;GO:0055114//oxidation-reduction process
eca-miR-1248	ENSECAT00000006837	854	16	-17.9	1	2.09117	AAGGAAGAACC-----------------	x|||||||||xxxxxxxxxxxxxxxxxx	#NAME?	-	zinc finger and SCAN domain containing 5B [Source:NCBI gene;Acc:100057519]	-	-	-	-	GO:0005634//nucleus	GO:0003676//nucleic acid binding;GO:0003700//transcription factor activity, sequence-specific DNA binding;GO:0046872//metal ion binding	GO:0006355//regulation of transcription, DNA-templated
eca-miR-1248	ENSECAT00000006910	956	92	-22.7	0.967511	0.487756	UGGGAAGAA-AGAGAGGUGAGAUGC---	x:|||||||xxx|xxx||||x|:|xxxx	#NAME?	GFRA1	GDNF family receptor alpha 1 [Source:NCBI gene;Acc:100067810]	-	-	-	-	GO:0005886//plasma membrane;GO:0009897//external side of plasma membrane;GO:0016020//membrane;GO:0031225//anchored component of membrane;GO:0043235//receptor complex	GO:0038023//signaling receptor activity	GO:0007399//nervous system development
eca-miR-1248	ENSECAT00000007036	1314	1004	-21.1	0.999925	0.726017	UGGAAGAG-AAAUGGGUGGAAGGAG--	x||||||:xxx||xx|||:x|x||xxx	UCCUUCUUGUAUAAGCACUGUGCUAAA	PRPF18	pre-mRNA processing factor 18 [Source:NCBI gene;Acc:100056558]	Genetic Information Processing	Transcription	ko03040//Spliceosome	K12817	GO:0005681//spliceosomal complex;GO:0005682//U5 snRNP;GO:0046540//U4/U6 x U5 tri-snRNP complex;GO:0071021//U2-type post-spliceosomal complex	-	GO:0000350//generation of catalytic spliceosome for second transesterification step;GO:0008380//RNA splicing;GO:0071048//nuclear retention of unspliced pre-mRNA at the site of transcription
eca-miR-1248	ENSECAT00000007170	1352	245	-23.5	0.966243	0.616463	UAGGAAGAAAGUAACAUUAGUUUACAUGAUUUG	x||||||||x:|xxx|||x||xx|||:|||||x	-UCCUUCUUGUA---UAAGCA-CUGUGCUAAA-	ELOVL7	ELOVL fatty acid elongase 7 [Source:VGNC Symbol;Acc:VGNC:17543]	Metabolism;Metabolism;Metabolism;Metabolism	Global and overview maps;Global and overview maps;Lipid metabolism;Lipid metabolism	ko01100//Metabolic pathways;ko01212//Fatty acid metabolism;ko01040//Biosynthesis of unsaturated fatty acids;ko00062//Fatty acid elongation	K10250;K10250;K10250;K10250	GO:0005783//endoplasmic reticulum;GO:0005789//endoplasmic reticulum membrane;GO:0016020//membrane;GO:0016021//integral component of membrane;GO:0030176//integral component of endoplasmic reticulum membrane	GO:0009922//fatty acid elongase activity;GO:0016740//transferase activity	GO:0006629//lipid metabolic process;GO:0006631//fatty acid metabolic process;GO:0006633//fatty acid biosynthetic process;GO:0006636//unsaturated fatty acid biosynthetic process;GO:0019367//fatty acid elongation, saturated fatty acid;GO:0030148//sphingolipid biosynthetic process;GO:0034625//fatty acid elongation, monounsaturated fatty acid;GO:0034626//fatty acid elongation, polyunsaturated fatty a…
eca-miR-1248	ENSECAT00000007223	815	513	-19.8	0.999985	2.48384	UGGGAGGACUUACUUC-UGA-AAGAA--	x||:||:||x||x|||x|||xxx||xxx	UCCUUCUUGUAU-AAGCACUGUGCUAAA	FANCC	FA complementation group C [Source:VGNC Symbol;Acc:VGNC:17900]	Genetic Information Processing	Replication and repair	ko03460//Fanconi anemia pathway	K10890	GO:0005829//cytosol;GO:0043240//Fanconi anaemia nuclear complex	-	GO:0002262//myeloid cell homeostasis;GO:0006289//nucleotide-excision repair;GO:0007276//gamete generation;GO:0007281//germ cell development;GO:0019430//removal of superoxide radicals;GO:0034599//cellular response to oxidative stress;GO:0036297//interstrand cross-link repair;GO:0048854//brain morphogenesis;GO:0097150//neuronal stem cell population maintenance
eca-miR-1248	ENSECAT00000007476	8642	3946	-18.9	1	0.46775	GAGGAAGAA--AA--GGUGGUAA-----	x||||||||xxx|xxx|||::|xxxxxx	#NAME?	CLOCK	clock circadian regulator [Source:VGNC Symbol;Acc:VGNC:16627]	Organismal Systems;Organismal Systems;Organismal Systems	Nervous system;Environmental adaptation;Environmental adaptation	ko04728//Dopaminergic synapse;ko04710//Circadian rhythm;ko04711//Circadian rhythm - fly	K02223;K02223;K02223	GO:0005634//nucleus;GO:0005654//nucleoplasm;GO:0005667//transcription factor complex;GO:0005694//chromosome;GO:0005737//cytoplasm;GO:0005829//cytosol;GO:0033391//chromatoid body;GO:0043231//intracellular membrane-bounded organelle	GO:0000978//RNA polymerase II core promoter proximal region sequence-specific DNA binding;GO:0000981//RNA polymerase II transcription factor activity, sequence-specific DNA binding;GO:0001228//transcriptional activator activity, RNA polymerase II transcription regulatory region sequence-specific binding;GO:0003677//DNA binding;GO:0003700//transcription factor activity, sequence-specific DNA bindi…	GO:0000077//DNA damage checkpoint;GO:0006355//regulation of transcription, DNA-templated;GO:0006473//protein acetylation;GO:0007283//spermatogenesis;GO:0007623//circadian rhythm;GO:0016573//histone acetylation;GO:0032922//circadian regulation of gene expression;GO:0042634//regulation of hair cycle;GO:0042752//regulation of circadian rhythm;GO:0043161//proteasome-mediated ubiquitin-dependent prote…
eca-miR-1248	ENSECAT00000007648	219	3	-19.3	0.973422	2.03897	AGGGAAGAACAA----------------	x:|||||||||xxxxxxxxxxxxxxxxx	#NAME?	TBRG1	transforming growth factor beta regulator 1 [Source:VGNC Symbol;Acc:VGNC:23928]	-	-	-	-	GO:0005634//nucleus;GO:0005654//nucleoplasm	-	GO:0006260//DNA replication;GO:0007050//cell cycle arrest;GO:0008285//negative regulation of cell proliferation;GO:0050821//protein stabilization;GO:1990173//protein localization to nucleoplasm
eca-miR-1248	ENSECAT00000007661	884	198	-25.6	0.566691	0.841459	AGGGAGGGACCUG-AGGACCGACACGGG--	x:|||:|:||x|:xxx|xxx||||||:xxx	#NAME?	-	speedy protein E4-like [Source:NCBI gene;Acc:100061360]	Cellular Processes;Organismal Systems	Cell growth and death;Endocrine system	ko04114//Oocyte meiosis;ko04914//Progesterone-mediated oocyte maturation	K08694;K08694	-	GO:0019901//protein kinase binding	-
eca-miR-1248	ENSECAT00000007675	2600	1846	-26.4	0.845588	0.283344	UAGGAAGAACCGUA--AGUCUUACGAUA-	x|||||||||x:||xxx||xx:|||||xx	#NAME?	IRF6	interferon regulatory factor 6 [Source:VGNC Symbol;Acc:VGNC:19136]	-	-	-	-	GO:0005634//nucleus;GO:0005654//nucleoplasm;GO:0005737//cytoplasm;GO:0005829//cytosol;GO:0030054//cell junction	GO:0000981//RNA polymerase II transcription factor activity, sequence-specific DNA binding;GO:0003677//DNA binding;GO:0003700//transcription factor activity, sequence-specific DNA binding;GO:0005515//protein binding;GO:0043565//sequence-specific DNA binding;GO:0044212//transcription regulatory region DNA binding	GO:0002376//immune system process;GO:0006355//regulation of transcription, DNA-templated;GO:0006357//regulation of transcription from RNA polymerase II promoter;GO:0007050//cell cycle arrest;GO:0008285//negative regulation of cell proliferation;GO:0030216//keratinocyte differentiation;GO:0043588//skin development;GO:0043616//keratinocyte proliferation;GO:0045893//positive regulation of transcript…
eca-miR-1264	ENSECAT00000000196	91	59	-20.3	0.265493	1.15633	AGUUCAGAA-AGACUCA-------	x||||||||x|:||||xxxxxxxx	#NAME?	STX11	syntaxin 11 [Source:VGNC Symbol;Acc:VGNC:23724]	Genetic Information Processing	Folding, sorting and degradation	ko04130//SNARE interactions in vesicular transport	K08487	GO:0005794//Golgi apparatus;GO:0005886//plasma membrane;GO:0008021//synaptic vesicle;GO:0012505//endomembrane system;GO:0016020//membrane;GO:0016021//integral component of membrane;GO:0031201//SNARE complex;GO:0042734//presynaptic membrane;GO:0048787//presynaptic active zone membrane	GO:0000149//SNARE binding;GO:0005484//SNAP receptor activity	GO:0006886//intracellular protein transport;GO:0006887//exocytosis;GO:0006906//vesicle fusion;GO:0016192//vesicle-mediated transport;GO:0031629//synaptic vesicle fusion to presynaptic active zone membrane;GO:0048278//vesicle docking
eca-miR-1264	ENSECAT00000000202	1039	251	-15.1	1	1.59726	CUUCAGAAUUAGCA---------	x||||||||x|:|xxxxxxxxxx	CAAGUCUUAUUUGAGCACCUGUU	STK35	serine/threonine kinase 35 [Source:NCBI gene;Acc:102150301]	-	-	-	-	GO:0005654//nucleoplasm;GO:0016604//nuclear body	GO:0004672//protein kinase activity;GO:0005524//ATP binding	GO:0006468//protein phosphorylation
eca-miR-1264	ENSECAT00000000255	416	205	-17.4	0.999996	0.804894	AGUUCGGGACGA---CG-AGACAAU	x||||:|:|x:|xxx||xx|||||x	-CAAGUCUUAUUUGAGCACCUGUU-	EIF2B2	eukaryotic translation initiation factor 2B subunit beta [Source:VGNC Symbol;Acc:VGNC:17482]	Human Diseases;Genetic Information Processing	Infectious diseases;Translation	ko05168//Herpes simplex infection;ko03013//RNA transport	K03754;K03754	GO:0005737//cytoplasm;GO:0005851//eukaryotic translation initiation factor 2B complex;GO:0016020//membrane;GO:0016021//integral component of membrane	GO:0003743//translation initiation factor activity;GO:0005085//guanyl-nucleotide exchange factor activity;GO:0005524//ATP binding;GO:0005525//GTP binding	GO:0001541//ovarian follicle development;GO:0006413//translational initiation;GO:0006446//regulation of translational initiation;GO:0007417//central nervous system development;GO:0014003//oligodendrocyte development;GO:0042552//myelination;GO:0044237//cellular metabolic process;GO:0050852//T cell receptor signaling pathway
eca-miR-1264	ENSECAT00000000372	550	29	-18.2	0.99998	1.7067	CUUCAGAAGUGGUCCCGUGUAACGU	x|||||||x|::x|x||||xx||:x	CAAGUCUU-AUUUGAGCAC-CUGUU	-	-	Environmental Information Processing;Human Diseases;Human Diseases;Environmental Information Processing;Human Diseases;Human Diseases;Cellular Processes;Environmental Information Processing;Environmental Information Processing;Human Diseases;Human Diseases;Human Diseases;Human Diseases;Human Diseases;Human Diseases;Organismal Systems;Human Diseases;Organismal Systems;Human Diseases;Organismal Sys…	Signal transduction;Infectious diseases;Cancers;Signal transduction;Infectious diseases;Infectious diseases;Transport and catabolism;Signal transduction;Signal transduction;Immune diseases;Immune diseases;Cardiovascular diseases;Infectious diseases;Immune diseases;Cardiovascular diseases;Immune system;Immune diseases;Immune system;Infectious diseases;Immune system;Immune system;Immune system;Immu…	ko04151//PI3K-Akt signaling pathway;ko05169//Epstein-Barr virus infection;ko05202//Transcriptional misregulation in cancers;ko04020//Calcium signaling pathway;ko05130//Pathogenic Escherichia coli infection;ko05152//Tuberculosis;ko04145//Phagosome;ko04064//NF-kappa B signaling pathway;ko04072//Phospholipase D signaling pathway;ko05322//Systemic lupus erythematosus;ko05323//Rheumatoid arthritis;ko0…	K06856;K06856;K06856;K06856;K06856;K06856;K06856;K06856;K06856;K06856;K06856;K06856;K06856;K06856;K06856;K06856;K06856;K06856;K06856;K06856;K06856;K06856;K06856;K06856;K06856;K06856;K06856	GO:0009897//external side of plasma membrane;GO:0042571//immunoglobulin complex, circulating	GO:0003823//antigen binding;GO:0034987//immunoglobulin receptor binding	GO:0006910//phagocytosis, recognition;GO:0006911//phagocytosis, engulfment;GO:0006958//complement activation, classical pathway;GO:0042742//defense response to bacterium;GO:0045087//innate immune response;GO:0050853//B cell receptor signaling pathway;GO:0050871//positive regulation of B cell activation
eca-miR-1264	ENSECAT00000000542	767	163	-17	1	0.544495	CGUUCAGAAGGAGUUUACGA------	x||||||||xx|::|xx||xxxxxxx	#NAME?	BARX2	BARX homeobox 2 [Source:VGNC Symbol;Acc:VGNC:15768]	-	-	-	-	GO:0005634//nucleus;GO:0005654//nucleoplasm;GO:0005667//transcription factor complex;GO:0005829//cytosol	GO:0000977//RNA polymerase II regulatory region sequence-specific DNA binding;GO:0001228//transcriptional activator activity, RNA polymerase II transcription regulatory region sequence-specific binding;GO:0003677//DNA binding;GO:0003682//chromatin binding;GO:0003700//transcription factor activity, sequence-specific DNA binding;GO:0043565//sequence-specific DNA binding	GO:0000122//negative regulation of transcription from RNA polymerase II promoter;GO:0001502//cartilage condensation;GO:0006355//regulation of transcription, DNA-templated;GO:0006357//regulation of transcription from RNA polymerase II promoter;GO:0009888//tissue development;GO:0014902//myotube differentiation;GO:0045944//positive regulation of transcription from RNA polymerase II promoter;GO:00485…
eca-miR-1264	ENSECAT00000000800	737	66	-16.9	1	1.33105	UUUCAGAAUUGUAUCGU-UUCGU	x||||||||x:xx||||xxx|:x	CAAGUCUUAUUUGAGCACCUGUU	MDM1	Mdm1 nuclear protein [Source:VGNC Symbol;Acc:VGNC:20058]	-	-	-	-	GO:0005634//nucleus;GO:0005813//centrosome;GO:0005814//centriole;GO:0005829//cytosol	GO:0008017//microtubule binding	GO:0045494//photoreceptor cell maintenance;GO:0046600//negative regulation of centriole replication;GO:0060041//retina development in camera-type eye
eca-miR-1264	ENSECAT00000000818	737	66	-16.9	1	1.33105	UUUCAGAAUUGUAUCGU-UUCGU	x||||||||x:xx||||xxx|:x	CAAGUCUUAUUUGAGCACCUGUU	MDM1	Mdm1 nuclear protein [Source:VGNC Symbol;Acc:VGNC:20058]	-	-	-	-	GO:0005634//nucleus;GO:0005813//centrosome;GO:0005814//centriole;GO:0005829//cytosol	GO:0008017//microtubule binding	GO:0045494//photoreceptor cell maintenance;GO:0046600//negative regulation of centriole replication;GO:0060041//retina development in camera-type eye
eca-miR-1264	ENSECAT00000001168	1095	118	-17.2	1	2.81987	AUUUAGAAUAGAUUUU-------	x||:||||||:|:|:xxxxxxxx	CAAGUCUUAUUUGAGCACCUGUU	ABCB7	ATP binding cassette subfamily B member 7 [Source:VGNC Symbol;Acc:VGNC:14911]	Environmental Information Processing	Membrane transport	ko02010//ABC transporters	K05662	GO:0005623//cell;GO:0005743//mitochondrial inner membrane;GO:0016020//membrane;GO:0016021//integral component of membrane	GO:0000166//nucleotide binding;GO:0005524//ATP binding;GO:0016887//ATPase activity;GO:0042626//ATPase activity, coupled to transmembrane movement of substances	GO:0006879//cellular iron ion homeostasis;GO:0055085//transmembrane transport
eca-miR-1264	ENSECAT00000001702	293	143	-18	0.99793	0.348358	UUUCAGAAUAAA--UGU--UCAAU	x|||||||||||xx:||xxx|||x	CAAGUCUUAUUUGAGCACCUGUU-	LARP7	La ribonucleoprotein 7, transcriptional regulator [Source:VGNC Symbol;Acc:VGNC:19590]	-	-	-	-	GO:0005634//nucleus;GO:0005654//nucleoplasm;GO:0005829//cytosol;GO:1990904//ribonucleoprotein complex	GO:0003676//nucleic acid binding;GO:0003723//RNA binding	GO:0006396//RNA processing
eca-miR-1264	ENSECAT00000002660	314	235	-18.9	0.98294	0.522078	AUUCAGAA-GAACUGGAGUCAGGAA--	x|||||||x:||||xxx||xx|||xxx	CAAGUCUUAUUUGA--GCA--CCUGUU	HSPA12B	heat shock protein family A (Hsp70) member 12B [Source:VGNC Symbol;Acc:VGNC:51553]	-	-	-	-	-	-	-
eca-miR-1264	ENSECAT00000003440	515	65	-20.5	0.953125	0.164966	GGUUCAGAAGGUCCACUACGUCGGUCC-	x||||||||x:xxx|||x|||x||x|xx	#NAME?	TRIM10	tripartite motif containing 10 [Source:VGNC Symbol;Acc:VGNC:52447]	-	-	-	-	GO:0005737//cytoplasm	GO:0005515//protein binding;GO:0008270//zinc ion binding;GO:0046872//metal ion binding	GO:0030218//erythrocyte differentiation;GO:0045087//innate immune response;GO:0046597//negative regulation of viral entry into host cell
eca-miR-1264	ENSECAT00000003842	1167	757	-16	1	1.61719	UGUUCAGAA-AGACA---------	x||||||||x|:||xxxxxxxxxx	#NAME?	GHR	growth hormone receptor [Source:VGNC Symbol;Acc:VGNC:18333]	Environmental Information Processing;Environmental Information Processing;Environmental Information Processing;Environmental Information Processing;Organismal Systems	Signal transduction;Signaling molecules and interaction;Signaling molecules and interaction;Signal transduction;Endocrine system	ko04151//PI3K-Akt signaling pathway;ko04080//Neuroactive ligand-receptor interaction;ko04060//Cytokine-cytokine receptor interaction;ko04630//Jak-STAT signaling pathway;ko04935//Growth hormone synthesis, secretion and action	K05080;K05080;K05080;K05080;K05080	GO:0005829//cytosol;GO:0005886//plasma membrane;GO:0009897//external side of plasma membrane;GO:0016020//membrane;GO:0016021//integral component of membrane;GO:0036464//cytoplasmic ribonucleoprotein granule;GO:0043235//receptor complex;GO:0070195//growth hormone receptor complex	GO:0004896//cytokine receptor activity;GO:0004903//growth hormone receptor activity;GO:0005515//protein binding;GO:0017046//peptide hormone binding;GO:0019838//growth factor binding;GO:0019955//cytokine binding	GO:0019221//cytokine-mediated signaling pathway;GO:0046427//positive regulation of JAK-STAT cascade;GO:0050731//positive regulation of peptidyl-tyrosine phosphorylation;GO:0060396//growth hormone receptor signaling pathway
eca-miR-1264	ENSECAT00000004345	426	335	-17.3	0.999999	0.316442	UGUUCAGAAUUCGAAGAAAUAUAGGGGUCGU	x|||||||||xxx||:xxx|xxx|x||x|:x	#NAME?	DMP1	dentin matrix acidic phosphoprotein 1 [Source:VGNC Symbol;Acc:VGNC:17228]	Environmental Information Processing	Signaling molecules and interaction	ko04512//ECM-receptor interaction	K23328	GO:0005634//nucleus;GO:0031012//extracellular matrix	GO:0050840//extracellular matrix binding	GO:0001503//ossification;GO:0010811//positive regulation of cell-substrate adhesion;GO:0030198//extracellular matrix organization;GO:0070173//regulation of enamel mineralization
eca-miR-1264	ENSECAT00000004810	1002	198	-17.9	1	0.0537711	CGUUCAGAG---ACUC-UUUACAU	x|||||||:xxx||||x|xx|||x	#NAME?	RBM47	RNA binding motif protein 47 [Source:VGNC Symbol;Acc:VGNC:22248]	-	-	-	-	GO:0005634//nucleus	GO:0003676//nucleic acid binding;GO:0003723//RNA binding;GO:0003729//mRNA binding	GO:0002244//hematopoietic progenitor cell differentiation;GO:0016554//cytidine to uridine editing
eca-miR-1264	ENSECAT00000004936	564	242	-19	0.999361	0.912562	CUUCAGAAACACGAUUCGUACGUGAUAGG	x|||||||xx|xx|:||||xx|x||:|:x	CAAGUCUUAUU--UGAGCA--C-CUGUU-	NUP35	nucleoporin 35 [Source:VGNC Symbol;Acc:VGNC:20968]	Genetic Information Processing	Translation	ko03013//RNA transport	K14313	GO:0005634//nucleus;GO:0005643//nuclear pore;GO:0005654//nucleoplasm;GO:0005886//plasma membrane;GO:0031965//nuclear membrane;GO:0044613//nuclear pore central transport channel;GO:0044615//nuclear pore nuclear basket	GO:0003676//nucleic acid binding;GO:0003697//single-stranded DNA binding;GO:0005543//phospholipid binding;GO:0017056//structural constituent of nuclear pore;GO:0042802//identical protein binding	GO:0006355//regulation of transcription, DNA-templated;GO:0006607//NLS-bearing protein import into nucleus;GO:0006913//nucleocytoplasmic transport;GO:0006999//nuclear pore organization;GO:0015031//protein transport;GO:0051028//mRNA transport;GO:1990830//cellular response to leukemia inhibitory factor
eca-miR-1264	ENSECAT00000005159	310	149	-15.7	1	0.822574	CUUCAGAA-GGUCUUGCGUCCAC	x|||||||x::x||:|x|xx||x	CAAGUCUUAUUUGAGCACCUGUU	NXF1	nuclear RNA export factor 1 [Source:VGNC Symbol;Acc:VGNC:20984]	Human Diseases;Human Diseases;Genetic Information Processing;Genetic Information Processing;Genetic Information Processing	Infectious diseases;Infectious diseases;Translation;Translation;Translation	ko05168//Herpes simplex infection;ko05164//Influenza A;ko03013//RNA transport;ko03015//mRNA surveillance pathway;ko03008//Ribosome biogenesis in eukaryotes	K14284;K14284;K14284;K14284;K14284	GO:0000346//transcription export complex;GO:0005634//nucleus;GO:0005643//nuclear pore;GO:0005654//nucleoplasm;GO:0005737//cytoplasm;GO:0016607//nuclear speck;GO:0042405//nuclear inclusion body	GO:0003676//nucleic acid binding;GO:0003723//RNA binding;GO:0003729//mRNA binding;GO:0005515//protein binding	GO:0006405//RNA export from nucleus;GO:0006406//mRNA export from nucleus;GO:0016973//poly(A)+ mRNA export from nucleus;GO:0051028//mRNA transport
eca-miR-1264	ENSECAT00000005498	1727	107	-19.9	0.999999	0.974913	AUUCGGAGUACUGCUU-CCGACAAC	x|||:||:||xx:||:xxx|||||x	CAAGUCUUAU-UUGAGCACCUGUU-	GJA1	gap junction protein alpha 1 [Source:VGNC Symbol;Acc:VGNC:18348]	Human Diseases;Human Diseases;Cellular Processes	Infectious diseases;Cardiovascular diseases;Cellular community - eukaryotes	ko05131//Shigellosis;ko05412//Arrhythmogenic right ventricular cardiomyopathy (ARVC);ko04540//Gap junction	K07372;K07372;K07372	GO:0005623//cell;GO:0005654//nucleoplasm;GO:0005737//cytoplasm;GO:0005739//mitochondrion;GO:0005886//plasma membrane;GO:0005921//gap junction;GO:0005922//connexon complex;GO:0014704//intercalated disc;GO:0016020//membrane;GO:0016021//integral component of membrane;GO:0030054//cell junction;GO:0043231//intracellular membrane-bounded organelle;GO:0044291//cell-cell contact zone;GO:0070160//occludin…	GO:0005243//gap junction channel activity;GO:0008013//beta-catenin binding;GO:0015075//ion transmembrane transporter activity;GO:0015631//tubulin binding;GO:0022857//transmembrane transporter activity;GO:0055077//gap junction hemi-channel activity;GO:1903763//gap junction channel activity involved in cell communication by electrical coupling	GO:0000132//establishment of mitotic spindle orientation;GO:0007154//cell communication;GO:0007165//signal transduction;GO:0007267//cell-cell signaling;GO:0007507//heart development;GO:0010644//cell communication by electrical coupling;GO:0032277//negative regulation of gonadotropin secretion;GO:0034220//ion transmembrane transport;GO:0034613//cellular protein localization;GO:0055085//transmembra…
eca-miR-1264	ENSECAT00000005942	1945	465	-18.1	1	0.426062	AGUUUAGAG--AACGGGUGU----	x|||:|||:xx|||xx|||xxxxx	#NAME?	ERBIN	erbb2 interacting protein [Source:VGNC Symbol;Acc:VGNC:17652]	Organismal Systems	Immune system	ko04621//NOD-like receptor signaling pathway	K12796	GO:0005634//nucleus;GO:0005737//cytoplasm;GO:0005886//plasma membrane;GO:0016323//basolateral plasma membrane;GO:0016607//nuclear speck;GO:0030054//cell junction;GO:0030056//hemidesmosome;GO:0098794//postsynapse	GO:0005102//receptor binding;GO:0005176//ErbB-2 class receptor binding;GO:0005515//protein binding	GO:0006605//protein targeting;GO:0007165//signal transduction;GO:0032088//negative regulation of NF-kappaB transcription factor activity;GO:0032495//response to muramyl dipeptide;GO:0032496//response to lipopolysaccharide;GO:0070433//negative regulation of nucleotide-binding oligomerization domain containing 2 signaling pathway;GO:0071356//cellular response to tumor necrosis factor;GO:0071638//ne…
eca-miR-1264	ENSECAT00000006024	907	280	-21.1	0.984786	0.732144	CUUCAGAAUAAACUUA-------	x|||||||||||||:xxxxxxxx	CAAGUCUUAUUUGAGCACCUGUU	FAM76B	family with sequence similarity 76 member B [Source:VGNC Symbol;Acc:VGNC:17884]	-	-	-	-	GO:0016607//nuclear speck	-	-
eca-miR-1264	ENSECAT00000006107	1945	465	-18.1	1	0.426062	AGUUUAGAG--AACGGGUGU----	x|||:|||:xx|||xx|||xxxxx	#NAME?	ERBIN	erbb2 interacting protein [Source:VGNC Symbol;Acc:VGNC:17652]	Organismal Systems	Immune system	ko04621//NOD-like receptor signaling pathway	K12796	GO:0005634//nucleus;GO:0005737//cytoplasm;GO:0005886//plasma membrane;GO:0016323//basolateral plasma membrane;GO:0016607//nuclear speck;GO:0030054//cell junction;GO:0030056//hemidesmosome;GO:0098794//postsynapse	GO:0005102//receptor binding;GO:0005176//ErbB-2 class receptor binding;GO:0005515//protein binding	GO:0006605//protein targeting;GO:0007165//signal transduction;GO:0032088//negative regulation of NF-kappaB transcription factor activity;GO:0032495//response to muramyl dipeptide;GO:0032496//response to lipopolysaccharide;GO:0070433//negative regulation of nucleotide-binding oligomerization domain containing 2 signaling pathway;GO:0071356//cellular response to tumor necrosis factor;GO:0071638//ne…
eca-miR-1264	ENSECAT00000006397	459	354	-15.3	1	1.36889	AGUUCAGAA-GGGGUCU-------	x||||||||x:::x||xxxxxxxx	#NAME?	ETAA1	ETAA1 activator of ATR kinase [Source:VGNC Symbol;Acc:VGNC:17692]	-	-	-	-	GO:0043596//nuclear replication fork	GO:0043539//protein serine/threonine kinase activator activity	GO:0006974//cellular response to DNA damage stimulus;GO:0031297//replication fork processing;GO:0071902//positive regulation of protein serine/threonine kinase activity;GO:2000001//regulation of DNA damage checkpoint
eca-miR-1264	ENSECAT00000006811	1211	354	-15.4	1	1.04526	UUUCAGAA--GGCUCCUCUGACU-	x|||||||xx::|||x|xx|||xx	CAAGUCUUAUUUGAGCA-CCUGUU	ERAP1	endoplasmic reticulum aminopeptidase 1 [Source:VGNC Symbol;Acc:VGNC:17646]	-	-	-	-	GO:0005576//extracellular region;GO:0005737//cytoplasm;GO:0005789//endoplasmic reticulum membrane	GO:0004177//aminopeptidase activity;GO:0005138//interleukin-6 receptor binding;GO:0008233//peptidase activity;GO:0008235//metalloexopeptidase activity;GO:0008237//metallopeptidase activity;GO:0008270//zinc ion binding;GO:0016787//hydrolase activity;GO:0042277//peptide binding;GO:0046872//metal ion binding;GO:0070006//metalloaminopeptidase activity	GO:0006508//proteolysis;GO:0006509//membrane protein ectodomain proteolysis;GO:0008217//regulation of blood pressure;GO:0019885//antigen processing and presentation of endogenous peptide antigen via MHC class I;GO:0043171//peptide catabolic process
eca-miR-1264	ENSECAT00000006933	428	261	-19.7	0.977101	0.445413	AUUCAGAAUACCAACAUCUCGUA-----	x|||||||||xx||xxx|||||xxxxxx	CAAGUCUUAU--UU---GAGCACCUGUU	CRISP2	cysteine-rich secretory protein 2 [Source:NCBI gene;Acc:100034138]	-	-	-	-	GO:0005576//extracellular region;GO:0005615//extracellular space;GO:0042581//specific granule	-	-
eca-miR-1264	ENSECAT00000007021	503	239	-24.7	0.282383	0.107665	AUUCAGAAAACACUCAGGCUGGACAAC	x|||||||xxx||||x|xx|||||||x	CAAGUCUUAUUUGAG-C--ACCUGUU-	SEMA6A	semaphorin 6A [Source:VGNC Symbol;Acc:VGNC:55503]	Organismal Systems	Development	ko04360//Axon guidance	K06842	GO:0005615//extracellular space;GO:0005887//integral component of plasma membrane;GO:0016020//membrane;GO:0016021//integral component of membrane	GO:0004888//transmembrane signaling receptor activity;GO:0005515//protein binding;GO:0030215//semaphorin receptor binding;GO:0045499//chemorepellent activity	GO:0001755//neural crest cell migration;GO:0001764//neuron migration;GO:0007166//cell surface receptor signaling pathway;GO:0007411//axon guidance;GO:0030335//positive regulation of cell migration;GO:0048843//negative regulation of axon extension involved in axon guidance;GO:0050919//negative chemotaxis;GO:0051642//centrosome localization;GO:0071526//semaphorin-plexin signaling pathway;GO:2001224…
eca-miR-1264	ENSECAT00000007086	151	100	-15.6	0.999991	1.32952	UUUCAGAAUG-CUUCAUGC----	x||||||||:xx:||x||xxxxx	CAAGUCUUAUUUGAGCACCUGUU	GNPAT	glyceronephosphate O-acyltransferase [Source:VGNC Symbol;Acc:VGNC:18443]	Metabolism;Cellular Processes	Lipid metabolism;Transport and catabolism	ko00564//Glycerophospholipid metabolism;ko04146//Peroxisome	K00649;K00649	GO:0005777//peroxisome;GO:0005778//peroxisomal membrane;GO:0016020//membrane;GO:0031966//mitochondrial membrane	GO:0003824//catalytic activity;GO:0008374//O-acyltransferase activity;GO:0016287//glycerone-phosphate O-acyltransferase activity;GO:0016290//palmitoyl-CoA hydrolase activity;GO:0016740//transferase activity;GO:0016746//transferase activity, transferring acyl groups	GO:0006631//fatty acid metabolic process;GO:0006650//glycerophospholipid metabolic process;GO:0007416//synapse assembly;GO:0008611//ether lipid biosynthetic process;GO:0008654//phospholipid biosynthetic process;GO:0021587//cerebellum morphogenesis;GO:0030913//paranodal junction assembly;GO:0042552//myelination;GO:0044255//cellular lipid metabolic process;GO:0061024//membrane organization
eca-miR-1264	ENSECAT00000007476	8642	882	-19.2	1	2.47552	CGUUUAGGAUAAAAGUUUGUA-----	x|||:||:|||||xx:|:||xxxxxx	#NAME?	CLOCK	clock circadian regulator [Source:VGNC Symbol;Acc:VGNC:16627]	Organismal Systems;Organismal Systems;Organismal Systems	Nervous system;Environmental adaptation;Environmental adaptation	ko04728//Dopaminergic synapse;ko04710//Circadian rhythm;ko04711//Circadian rhythm - fly	K02223;K02223;K02223	GO:0005634//nucleus;GO:0005654//nucleoplasm;GO:0005667//transcription factor complex;GO:0005694//chromosome;GO:0005737//cytoplasm;GO:0005829//cytosol;GO:0033391//chromatoid body;GO:0043231//intracellular membrane-bounded organelle	GO:0000978//RNA polymerase II core promoter proximal region sequence-specific DNA binding;GO:0000981//RNA polymerase II transcription factor activity, sequence-specific DNA binding;GO:0001228//transcriptional activator activity, RNA polymerase II transcription regulatory region sequence-specific binding;GO:0003677//DNA binding;GO:0003700//transcription factor activity, sequence-specific DNA bindi…	GO:0000077//DNA damage checkpoint;GO:0006355//regulation of transcription, DNA-templated;GO:0006473//protein acetylation;GO:0007283//spermatogenesis;GO:0007623//circadian rhythm;GO:0016573//histone acetylation;GO:0032922//circadian regulation of gene expression;GO:0042634//regulation of hair cycle;GO:0042752//regulation of circadian rhythm;GO:0043161//proteasome-mediated ubiquitin-dependent prote…
eca-miR-1264	ENSECAT00000007510	3851	611	-18.5	1	0.188181	UUUCGGAGUACAU---UGGUCAGU	x|||:||:||x|:xxx|||x||:x	CAAGUCUUAUUUGAGCACCUGUU-	ASS1	argininosuccinate synthase 1 [Source:VGNC Symbol;Acc:VGNC:15595]	Metabolism;Human Diseases;Metabolism;Metabolism;Metabolism	Global and overview maps;Cardiovascular diseases;Global and overview maps;Amino acid metabolism;Amino acid metabolism	ko01100//Metabolic pathways;ko05418//Fluid shear stress and atherosclerosis;ko01230//Biosynthesis of amino acids;ko00250//Alanine, aspartate and glutamate metabolism;ko00220//Arginine biosynthesis	K01940;K01940;K01940;K01940;K01940	GO:0005737//cytoplasm;GO:0005739//mitochondrion;GO:0005829//cytosol	GO:0004055//argininosuccinate synthase activity;GO:0005524//ATP binding;GO:0016597//amino acid binding;GO:0042802//identical protein binding	GO:0000050//urea cycle;GO:0000052//citrulline metabolic process;GO:0000053//argininosuccinate metabolic process;GO:0006526//arginine biosynthetic process;GO:0006531//aspartate metabolic process;GO:0007623//circadian rhythm;GO:0045429//positive regulation of nitric oxide biosynthetic process;GO:0071499//cellular response to laminar fluid shear stress;GO:1903038//negative regulation of leukocyte ce…
eca-miR-1264	ENSECAT00000007578	790	554	-16.2	1	0.877459	AUUCAGAACGAG-UCGG------	x|||||||x:|:x|||xxxxxxx	CAAGUCUUAUUUGAGCACCUGUU	TNKS	tankyrase [Source:VGNC Symbol;Acc:VGNC:24385]	-	-	-	-	GO:0000781//chromosome, telomeric region;GO:0000784//nuclear chromosome, telomeric region;GO:0005634//nucleus;GO:0005654//nucleoplasm;GO:0005737//cytoplasm;GO:0005794//Golgi apparatus;GO:0005829//cytosol;GO:0016604//nuclear body;GO:0031965//nuclear membrane;GO:0097431//mitotic spindle pole	GO:0003950//NAD+ ADP-ribosyltransferase activity;GO:0005515//protein binding;GO:0008270//zinc ion binding;GO:0016740//transferase activity;GO:0016757//transferase activity, transferring glycosyl groups;GO:0042393//histone binding;GO:1990404//protein ADP-ribosylase activity	GO:0000209//protein polyubiquitination;GO:0006471//protein ADP-ribosylation;GO:0016055//Wnt signaling pathway;GO:0018105//peptidyl-serine phosphorylation;GO:0018107//peptidyl-threonine phosphorylation;GO:0032212//positive regulation of telomere maintenance via telomerase;GO:0045944//positive regulation of transcription from RNA polymerase II promoter;GO:0051225//spindle assembly;GO:0051973//posit…
eca-miR-18b	ENSECAT00000000033	830	715	-23.7	0.697421	0.246069	UUUCCACGAAGGCCAACGGGCCGGG-	x|||||||x||:xxx|||xxx|::xx	UAAGGUGCAUCU-AGUGC--AGUUAG	CHRNA6	cholinergic receptor nicotinic alpha 6 subunit [Source:VGNC Symbol;Acc:VGNC:16525]	Environmental Information Processing;Organismal Systems;Human Diseases	Signaling molecules and interaction;Nervous system;Substance dependence	ko04080//Neuroactive ligand-receptor interaction;ko04725//Cholinergic synapse;ko05033//Nicotine addiction	K04808;K04808;K04808	GO:0005886//plasma membrane;GO:0005887//integral component of plasma membrane;GO:0005892//acetylcholine-gated channel complex;GO:0016020//membrane;GO:0016021//integral component of membrane;GO:0030054//cell junction;GO:0043005//neuron projection;GO:0045202//synapse;GO:0045211//postsynaptic membrane	GO:0004888//transmembrane signaling receptor activity;GO:0005216//ion channel activity;GO:0005230//extracellular ligand-gated ion channel activity;GO:0015464//acetylcholine receptor activity;GO:0022848//acetylcholine-gated cation channel activity;GO:0042166//acetylcholine binding	GO:0006811//ion transport;GO:0007165//signal transduction;GO:0007268//synaptic transmission;GO:0007271//synaptic transmission, cholinergic;GO:0007274//neuromuscular synaptic transmission;GO:0034220//ion transmembrane transport;GO:0035094//response to nicotine;GO:0042391//regulation of membrane potential;GO:0050877//neurological system process;GO:0060078//regulation of postsynaptic membrane potent…
eca-miR-18b	ENSECAT00000000086	882	702	-19	0.999996	1.44627	AAUUCCACGUU-------------	x|||||||||xxxxxxxxxxxxxx	#NAME?	MAP7D2	MAP7 domain containing 2 [Source:VGNC Symbol;Acc:VGNC:19952]	-	-	-	-	GO:0015630//microtubule cytoskeleton	-	GO:0000226//microtubule cytoskeleton organization
eca-miR-18b	ENSECAT00000000503	850	384	-24	0.654366	1.03966	CGUUCUAUGU--UUC-CGUCGAC-	x:|||:|:||xxx||x||||:|xx	#NAME?	TRIB3	tribbles pseudokinase 3 [Source:VGNC Symbol;Acc:VGNC:51621]	Human Diseases	Endocrine and metabolic diseases	ko04931//Insulin resistance	K19518	GO:0005634//nucleus;GO:0005654//nucleoplasm	GO:0003714//transcription corepressor activity;GO:0004672//protein kinase activity;GO:0005524//ATP binding;GO:0019899//enzyme binding;GO:0019901//protein kinase binding;GO:0031434//mitogen-activated protein kinase kinase binding;GO:0031625//ubiquitin protein ligase binding;GO:0055106//ubiquitin-protein transferase regulator activity	GO:0006468//protein phosphorylation;GO:0006469//negative regulation of protein kinase activity;GO:0010827//regulation of glucose transport;GO:0032092//positive regulation of protein binding;GO:0032436//positive regulation of proteasomal ubiquitin-dependent protein catabolic process;GO:0032869//cellular response to insulin stimulus;GO:0043405//regulation of MAP kinase activity;GO:0045599//negative…
eca-miR-18b	ENSECAT00000000594	2288	828	-24.6	0.905424	0.422613	CGUUCCAUGUGGGUAAAGUUU---	x:|||||:||:|:|xxx||:xxxx	#NAME?	SART3	spliceosome associated factor 3, U4/U6 recycling protein [Source:VGNC Symbol;Acc:VGNC:57213]	-	-	-	-	GO:0005634//nucleus;GO:0005654//nucleoplasm;GO:0005691//U6atac snRNP;GO:0005737//cytoplasm;GO:0015030//Cajal body;GO:0061574//ASAP complex;GO:0071001//U4/U6 snRNP	GO:0003676//nucleic acid binding;GO:0003723//RNA binding;GO:0005515//protein binding;GO:0017070//U6 snRNA binding;GO:0030621//U4 snRNA binding;GO:0030624//U6atac snRNA binding;GO:0042393//histone binding;GO:1990381//ubiquitin-specific protease binding	GO:0000244//spliceosomal tri-snRNP complex assembly;GO:0000381//regulation of alternative mRNA splicing, via spliceosome;GO:0000387//spliceosomal snRNP assembly;GO:0000398//mRNA splicing, via spliceosome;GO:0000902//cell morphogenesis;GO:0006334//nucleosome assembly;GO:0006396//RNA processing;GO:0008380//RNA splicing;GO:0010468//regulation of gene expression;GO:0048872//homeostasis of number of c…
eca-miR-18b	ENSECAT00000000726	2828	926	-27.9	0.500795	0.515146	GGUUCCACGUUUCGAAAUACGUCAUAUCC	x:||||||||xxx||xx:||||||x|||x	-UAAGGUGCA--UCU-AGUGCAGU-UAG-	ADAMTS17	ADAM metallopeptidase with thrombospondin type 1 motif 17 [Source:VGNC Symbol;Acc:VGNC:15066]	-	-	-	-	-	GO:0003676//nucleic acid binding;GO:0004222//metalloendopeptidase activity;GO:0008233//peptidase activity;GO:0008237//metallopeptidase activity	GO:0006508//proteolysis
eca-miR-18b	ENSECAT00000000777	2828	926	-27.9	0.500795	0.515146	GGUUCCACGUUUCGAAAUACGUCAUAUCC	x:||||||||xxx||xx:||||||x|||x	-UAAGGUGCA--UCU-AGUGCAGU-UAG-	ADAMTS17	ADAM metallopeptidase with thrombospondin type 1 motif 17 [Source:VGNC Symbol;Acc:VGNC:15066]	-	-	-	-	-	GO:0003676//nucleic acid binding;GO:0004222//metalloendopeptidase activity;GO:0008233//peptidase activity;GO:0008237//metallopeptidase activity	GO:0006508//proteolysis
eca-miR-18b	ENSECAT00000000882	923	743	-24.1	0.672054	0.223753	UGUUUCACG-GGG-CGCGGUCGGA-	x:||:||||x:|:x|:||x||::xx	#NAME?	MARK4	microtubule affinity regulating kinase 4 [Source:VGNC Symbol;Acc:VGNC:51049]	-	-	-	-	GO:0000930//gamma-tubulin complex;GO:0005737//cytoplasm;GO:0005813//centrosome;GO:0005815//microtubule organizing center;GO:0005829//cytosol;GO:0015630//microtubule cytoskeleton;GO:0030425//dendrite;GO:0030496//midbody;GO:0036064//ciliary basal body;GO:0043005//neuron projection	GO:0000166//nucleotide binding;GO:0004672//protein kinase activity;GO:0004674//protein serine/threonine kinase activity;GO:0005524//ATP binding;GO:0008017//microtubule binding;GO:0016301//kinase activity;GO:0016740//transferase activity;GO:0043015//gamma-tubulin binding;GO:0050321//tau-protein kinase activity	GO:0000226//microtubule cytoskeleton organization;GO:0001578//microtubule bundle formation;GO:0006468//protein phosphorylation;GO:0007399//nervous system development;GO:0016310//phosphorylation;GO:0035556//intracellular signal transduction;GO:0044782//cilium organization;GO:0045724//positive regulation of cilium assembly;GO:0046605//regulation of centrosome cycle;GO:1904781//positive regulation o…
eca-miR-18b	ENSECAT00000001234	651	471	-24.1	0.518667	0.223753	UGUUUCACG-GGG-CGCGGUCGGA-	x:||:||||x:|:x|:||x||::xx	#NAME?	MARK4	microtubule affinity regulating kinase 4 [Source:VGNC Symbol;Acc:VGNC:51049]	-	-	-	-	GO:0000930//gamma-tubulin complex;GO:0005737//cytoplasm;GO:0005813//centrosome;GO:0005815//microtubule organizing center;GO:0005829//cytosol;GO:0015630//microtubule cytoskeleton;GO:0030425//dendrite;GO:0030496//midbody;GO:0036064//ciliary basal body;GO:0043005//neuron projection	GO:0000166//nucleotide binding;GO:0004672//protein kinase activity;GO:0004674//protein serine/threonine kinase activity;GO:0005524//ATP binding;GO:0008017//microtubule binding;GO:0016301//kinase activity;GO:0016740//transferase activity;GO:0043015//gamma-tubulin binding;GO:0050321//tau-protein kinase activity	GO:0000226//microtubule cytoskeleton organization;GO:0001578//microtubule bundle formation;GO:0006468//protein phosphorylation;GO:0007399//nervous system development;GO:0016310//phosphorylation;GO:0035556//intracellular signal transduction;GO:0044782//cilium organization;GO:0045724//positive regulation of cilium assembly;GO:0046605//regulation of centrosome cycle;GO:1904781//positive regulation o…
eca-miR-18b	ENSECAT00000001501	932	914	-17.7	1	1.61681	AGUUCCACGA--------------	x:|||||||xxxxxxxxxxxxxxx	#NAME?	-	RNA binding motif protein 27 [Source:NCBI gene;Acc:100061055]	-	-	-	-	GO:0005634//nucleus	GO:0003676//nucleic acid binding;GO:0003723//RNA binding;GO:0003729//mRNA binding;GO:0046872//metal ion binding	GO:0006397//mRNA processing;GO:0046833//positive regulation of RNA export from nucleus
eca-miR-18b	ENSECAT00000001970	1002	210	-21.5	0.985725	1.61257	CUUCCACG-GUCUACUCGUCGGA-	x|||||||x:xx|xxx||||::xx	UAAGGUGCAUCUA-GUGCAGUUAG	HEG1	heart development protein with EGF like domains 1 [Source:NCBI gene;Acc:100070351]	-	-	-	-	GO:0005911//cell-cell junction;GO:0009897//external side of plasma membrane;GO:0009986//cell surface;GO:0016020//membrane;GO:0016021//integral component of membrane	GO:0005509//calcium ion binding	GO:0001570//vasculogenesis;GO:0001701//in utero embryonic development;GO:0001885//endothelial cell development;GO:0001886//endothelial cell morphogenesis;GO:0001944//vasculature development;GO:0001945//lymph vessel development;GO:0003017//lymph circulation;GO:0003209//cardiac atrium morphogenesis;GO:0003222//ventricular trabecula myocardium morphogenesis;GO:0003281//ventricular septum development…
eca-miR-18b	ENSECAT00000002005	942	344	-17.6	1	1.61681	UGUUCCACGC--------------	x:|||||||xxxxxxxxxxxxxxx	#NAME?	SAE1	SUMO1 activating enzyme subunit 1 [Source:VGNC Symbol;Acc:VGNC:22666]	Genetic Information Processing	Folding, sorting and degradation	ko04120//Ubiquitin mediated proteolysis	K10684	GO:0005737//cytoplasm;GO:0031510//SUMO activating enzyme complex	GO:0008022//protein C-terminus binding;GO:0008641//small protein activating enzyme activity;GO:0019948//SUMO activating enzyme activity;GO:0043008//ATP-dependent protein binding;GO:0044388//small protein activating enzyme binding;GO:0046982//protein heterodimerization activity	GO:0006464//cellular protein modification process;GO:0016925//protein sumoylation;GO:0032446//protein modification by small protein conjugation;GO:0033235//positive regulation of protein sumoylation
eca-miR-18b	ENSECAT00000002055	1854	1435	-19.8	1	0.69603	GGUUCCACGAUUCAUUGGAUGUCCUGUCU	x:|||||||x|xx||:xx|:|||xx:||x	-UAAGGUGC-AUCUAG--UGCAG-UUAG-	FOXO1	forkhead box O1 [Source:NCBI gene;Acc:100050481]	Human Diseases;Human Diseases;Human Diseases;Human Diseases;Cellular Processes;Organismal Systems;Environmental Information Processing;Organismal Systems;Environmental Information Processing;Organismal Systems;Human Diseases;Human Diseases;Human Diseases;Organismal Systems;Organismal Systems	Cancers;Infectious diseases;Cancers;Infectious diseases;Cell growth and death;Endocrine system;Signal transduction;Endocrine system;Signal transduction;Endocrine system;Endocrine and metabolic diseases;Endocrine and metabolic diseases;Cancers;Aging;Aging	ko05200//Pathways in cancer;ko05165//Human papillomavirus infection;ko05202//Transcriptional misregulation in cancers;ko05131//Shigellosis;ko04218//Cellular senescence;ko04910//Insulin signaling pathway;ko04152//AMPK signaling pathway;ko04919//Thyroid hormone signaling pathway;ko04068//FoxO signaling pathway;ko04922//Glucagon signaling pathway;ko04933//AGE-RAGE signaling pathway in diabetic compl…	K07201;K07201;K07201;K07201;K07201;K07201;K07201;K07201;K07201;K07201;K07201;K07201;K07201;K07201;K07201	GO:0005634//nucleus;GO:0005737//cytoplasm	GO:0000981//RNA polymerase II transcription factor activity, sequence-specific DNA binding;GO:0003677//DNA binding;GO:0003700//transcription factor activity, sequence-specific DNA binding;GO:0008013//beta-catenin binding;GO:0008134//transcription factor binding;GO:0031625//ubiquitin protein ligase binding;GO:0043565//sequence-specific DNA binding	GO:0000122//negative regulation of transcription from RNA polymerase II promoter;GO:0006355//regulation of transcription, DNA-templated;GO:0008286//insulin receptor signaling pathway;GO:0009267//cellular response to starvation;GO:0010508//positive regulation of autophagy;GO:0032873//negative regulation of stress-activated MAPK cascade;GO:0042593//glucose homeostasis;GO:0043065//positive regulatio…
eca-miR-18b	ENSECAT00000002712	699	312	-17.4	1	1.25356	UUUCCACG-A-CAUAUCUCAAUA	x|||||||x|xxx:|:x|||||x	UAAGGUGCAUCUAGUGCAGUUAG	EPHA5	EPH receptor A5 [Source:VGNC Symbol;Acc:VGNC:17619]	Organismal Systems	Development	ko04360//Axon guidance	K05106	GO:0005887//integral component of plasma membrane;GO:0005912//adherens junction;GO:0016020//membrane;GO:0016021//integral component of membrane;GO:0043005//neuron projection;GO:0043235//receptor complex;GO:0071944//cell periphery	GO:0000166//nucleotide binding;GO:0004672//protein kinase activity;GO:0004713//protein tyrosine kinase activity;GO:0004714//transmembrane receptor protein tyrosine kinase activity;GO:0005003//ephrin receptor activity;GO:0005004//GPI-linked ephrin receptor activity;GO:0005005//transmembrane-ephrin receptor activity;GO:0005515//protein binding;GO:0005524//ATP binding;GO:0016301//kinase activity;GO:…	GO:0006468//protein phosphorylation;GO:0007169//transmembrane receptor protein tyrosine kinase signaling pathway;GO:0007275//multicellular organism development;GO:0007411//axon guidance;GO:0016310//phosphorylation;GO:0018108//peptidyl-tyrosine phosphorylation;GO:0021766//hippocampus development;GO:0032956//regulation of actin cytoskeleton organization;GO:0033674//positive regulation of kinase act…
eca-miR-18b	ENSECAT00000002829	933	12	-22	0.955099	0.465856	GGUUCCACGAUG---UACGAGGAG-	x:|||||||x|:xxx:|||xx:|xx	#NAME?	ACTR1B	actin related protein 1B [Source:VGNC Symbol;Acc:VGNC:15027]	Human Diseases	Neurodegenerative diseases	ko05016//Huntington disease	K16575	GO:0005623//cell;GO:0005737//cytoplasm;GO:0005813//centrosome;GO:0005856//cytoskeleton;GO:0005869//dynactin complex;GO:0015630//microtubule cytoskeleton;GO:0099738//cell cortex region	GO:0000166//nucleotide binding;GO:0005524//ATP binding	GO:0000132//establishment of mitotic spindle orientation;GO:0030473//nuclear migration along microtubule
eca-miR-18b	ENSECAT00000002830	247	32	-16.8	0.999982	0.60446	CUUCCACGAA--CCACUUGCCGGUU	x|||||||x|xxx||xx:|x|::|x	UAAGGUGCAUCUAGU--GCAGUUAG	-	glutathione S-transferase theta-3-like [Source:NCBI gene;Acc:100053468]	Metabolism;Human Diseases;Human Diseases;Human Diseases;Organismal Systems;Human Diseases;Human Diseases;Metabolism;Metabolism;Metabolism;Metabolism	Global and overview maps;Cancers;Cancers;Cardiovascular diseases;Aging;Cancers;Drug resistance;Xenobiotics biodegradation and metabolism;Xenobiotics biodegradation and metabolism;Xenobiotics biodegradation and metabolism;Metabolism of other amino acids	ko01100//Metabolic pathways;ko05200//Pathways in cancer;ko05225//Hepatocellular carcinoma;ko05418//Fluid shear stress and atherosclerosis;ko04212//Longevity regulating pathway - worm;ko05204//Chemical carcinogenesis;ko01524//Platinum drug resistance;ko00983//Drug metabolism - other enzymes;ko00980//Metabolism of xenobiotics by cytochrome P450;ko00982//Drug metabolism - cytochrome P450;ko00480//Gl…	K00799;K00799;K00799;K00799;K00799;K00799;K00799;K00799;K00799;K00799;K00799	GO:0005737//cytoplasm	GO:0004364//glutathione transferase activity;GO:0005515//protein binding	GO:0006749//glutathione metabolic process
eca-miR-18b	ENSECAT00000004567	121	81	-29.4	0.002294	0.805963	UUUCCACG-AGA-CAUGUCAAA-	x|||||||x|||x||:|||||xx	UAAGGUGCAUCUAGUGCAGUUAG	-	RNA binding motif protein 7 [Source:NCBI gene;Acc:100062305]	-	-	-	-	GO:0005634//nucleus	GO:0003676//nucleic acid binding;GO:0003723//RNA binding;GO:0003727//single-stranded RNA binding	GO:0000381//regulation of alternative mRNA splicing, via spliceosome
eca-miR-18b	ENSECAT00000005738	2908	2656	-22	0.999896	2.38515	CGUUCUAUG-AGGCUAUGUCC---	x:|||:|:|x||:x:|:|||xxxx	#NAME?	RGL3	ral guanine nucleotide dissociation stimulator like 3 [Source:VGNC Symbol;Acc:VGNC:58233]	-	-	-	-	GO:0005929//cilium;GO:0005930//axoneme	GO:0005085//guanyl-nucleotide exchange factor activity;GO:0008321//Ral guanyl-nucleotide exchange factor activity	GO:0003341//cilium movement;GO:0007165//signal transduction;GO:0007264//small GTPase mediated signal transduction;GO:0007368//determination of left/right symmetry;GO:0036158//outer dynein arm assembly;GO:0043547//positive regulation of GTPase activity;GO:0070286//axonemal dynein complex assembly
eca-miR-18b	ENSECAT00000005768	1002	83	-21.3	0.99068	0.465171	CGUUUCACGUAG--CAC--AAAUA	x:||:|||||||xx|||xxx|||x	#NAME?	CDT1	chromatin licensing and DNA replication factor 1 [Source:VGNC Symbol;Acc:VGNC:16377]	-	-	-	-	GO:0000776//kinetochore;GO:0005623//cell;GO:0005634//nucleus;GO:0005654//nucleoplasm;GO:0016604//nuclear body	GO:0003677//DNA binding;GO:0003682//chromatin binding;GO:0070182//DNA polymerase binding	GO:0000076//DNA replication checkpoint;GO:0000278//mitotic cell cycle;GO:0006260//DNA replication;GO:0007059//chromosome segregation;GO:0030174//regulation of DNA-dependent DNA replication initiation;GO:0031334//positive regulation of protein complex assembly;GO:0033044//regulation of chromosome organization;GO:0033262//regulation of nuclear cell cycle DNA replication;GO:0035563//positive regulat…
eca-miR-18b	ENSECAT00000005997	580	422	-21.6	0.893083	0.0345904	CGUUCCACGAUGGGGUCUCUUCU---	x:|||||||xxx:|:||x|x||xxxx	#NAME?	EFNA4	ephrin A4 [Source:VGNC Symbol;Acc:VGNC:17448]	Environmental Information Processing;Environmental Information Processing;Environmental Information Processing;Environmental Information Processing;Organismal Systems;Human Diseases	Signal transduction;Signal transduction;Signal transduction;Signal transduction;Development;Cancers	ko04151//PI3K-Akt signaling pathway;ko04010//MAPK signaling pathway;ko04014//Ras signaling pathway;ko04015//Rap1 signaling pathway;ko04360//Axon guidance;ko05206//MicroRNAs in cancer	K05462;K05462;K05462;K05462;K05462;K05462	GO:0005886//plasma membrane;GO:0016020//membrane	GO:0046875//ephrin receptor binding	GO:0007411//axon guidance;GO:0030316//osteoclast differentiation;GO:0046849//bone remodeling;GO:0048013//ephrin receptor signaling pathway
eca-miR-18b	ENSECAT00000006007	735	306	-22.4	0.859874	1.65182	GAUUCCACGAAGAAUUAAGUACAAA-	x||||||||x|||x|:|x||x|||xx	#NAME?	NEDD9	neural precursor cell expressed, developmentally down-regulated 9 [Source:VGNC Symbol;Acc:VGNC:20661]	-	-	-	-	GO:0000922//spindle pole;GO:0005634//nucleus;GO:0005654//nucleoplasm;GO:0005737//cytoplasm;GO:0005829//cytosol;GO:0005886//plasma membrane	GO:0005515//protein binding;GO:1990782//protein tyrosine kinase binding	GO:0007169//transmembrane receptor protein tyrosine kinase signaling pathway;GO:0016477//cell migration;GO:0030335//positive regulation of cell migration;GO:0061098//positive regulation of protein tyrosine kinase activity;GO:0090527//actin filament reorganization;GO:0090630//activation of GTPase activity;GO:1900026//positive regulation of substrate adhesion-dependent cell spreading
eca-miR-18b	ENSECAT00000006176	2908	2656	-22	0.999896	2.38515	CGUUCUAUG-AGGCUAUGUCC---	x:|||:|:|x||:x:|:|||xxxx	#NAME?	RGL3	ral guanine nucleotide dissociation stimulator like 3 [Source:VGNC Symbol;Acc:VGNC:58233]	-	-	-	-	GO:0005929//cilium;GO:0005930//axoneme	GO:0005085//guanyl-nucleotide exchange factor activity;GO:0008321//Ral guanyl-nucleotide exchange factor activity	GO:0003341//cilium movement;GO:0007165//signal transduction;GO:0007264//small GTPase mediated signal transduction;GO:0007368//determination of left/right symmetry;GO:0036158//outer dynein arm assembly;GO:0043547//positive regulation of GTPase activity;GO:0070286//axonemal dynein complex assembly
eca-miR-18b	ENSECAT00000006735	7798	5199	-24.1	0.999826	0.530726	UAUUCCACGUAUGAUUAA-------	x||||||||||x|||:|xxxxxxxx	#NAME?	TAOK1	TAO kinase 1 [Source:VGNC Symbol;Acc:VGNC:23868]	Environmental Information Processing	Signal transduction	ko04010//MAPK signaling pathway	K04429	GO:0005623//cell;GO:0005737//cytoplasm;GO:0015630//microtubule cytoskeleton;GO:0048471//perinuclear region of cytoplasm	GO:0004672//protein kinase activity;GO:0004674//protein serine/threonine kinase activity;GO:0004709//MAP kinase kinase kinase activity;GO:0005524//ATP binding;GO:0016301//kinase activity;GO:0043014//alpha-tubulin binding;GO:0048487//beta-tubulin binding	GO:0000165//MAPK cascade;GO:0000186//activation of MAPKK activity;GO:0000226//microtubule cytoskeleton organization;GO:0006468//protein phosphorylation;GO:0006974//cellular response to DNA damage stimulus;GO:0007026//negative regulation of microtubule depolymerization;GO:0007095//mitotic G2 DNA damage checkpoint;GO:0007346//regulation of mitotic cell cycle;GO:0016310//phosphorylation;GO:0023014//…
eca-miR-18b	ENSECAT00000007510	3851	1916	-21.7	0.999998	1.00695	CAUUCCACGAACAUAAUACGUA----	x||||||||xxx||xx:||||xxxxx	#NAME?	ASS1	argininosuccinate synthase 1 [Source:VGNC Symbol;Acc:VGNC:15595]	Metabolism;Human Diseases;Metabolism;Metabolism;Metabolism	Global and overview maps;Cardiovascular diseases;Global and overview maps;Amino acid metabolism;Amino acid metabolism	ko01100//Metabolic pathways;ko05418//Fluid shear stress and atherosclerosis;ko01230//Biosynthesis of amino acids;ko00250//Alanine, aspartate and glutamate metabolism;ko00220//Arginine biosynthesis	K01940;K01940;K01940;K01940;K01940	GO:0005737//cytoplasm;GO:0005739//mitochondrion;GO:0005829//cytosol	GO:0004055//argininosuccinate synthase activity;GO:0005524//ATP binding;GO:0016597//amino acid binding;GO:0042802//identical protein binding	GO:0000050//urea cycle;GO:0000052//citrulline metabolic process;GO:0000053//argininosuccinate metabolic process;GO:0006526//arginine biosynthetic process;GO:0006531//aspartate metabolic process;GO:0007623//circadian rhythm;GO:0045429//positive regulation of nitric oxide biosynthetic process;GO:0071499//cellular response to laminar fluid shear stress;GO:1903038//negative regulation of leukocyte ce…
eca-miR-1912	ENSECAT00000000031	2174	1360	-28.1	0.438598	1.31397	UUGGGUCUCGAGAGAGACGA--	x|||||||||xxx|xx||:xxx	UACCCAGAGCGUGCAGUGUGAA	MAGED2	MAGE family member D2 [Source:VGNC Symbol;Acc:VGNC:19893]	-	-	-	-	GO:0005654//nucleoplasm;GO:0005730//nucleolus;GO:0005829//cytosol	-	GO:0007565//female pregnancy;GO:0070294//renal sodium ion absorption
eca-miR-1912	ENSECAT00000000417	561	49	-21.1	0.959399	0.685152	GGUGGGUCUCUCCUUAUUCCGGACC-	x:||||||||x|xxx|:xx|:x||xx	#NAME?	BCO1	beta-carotene oxygenase 1 [Source:VGNC Symbol;Acc:VGNC:15800]	Metabolism;Metabolism	Global and overview maps;Metabolism of cofactors and vitamins	ko01100//Metabolic pathways;ko00830//Retinol metabolism	K00515;K00515	-	GO:0003834//beta-carotene 15,15'-monooxygenase activity;GO:0004744//retinal isomerase activity;GO:0010436//carotenoid dioxygenase activity;GO:0016702//oxidoreductase activity, acting on single donors with incorporation of molecular oxygen, incorporation of two atoms of oxygen;GO:0046872//metal ion binding	GO:0001523//retinoid metabolic process;GO:0016121//carotene catabolic process;GO:0042574//retinal metabolic process;GO:0055114//oxidation-reduction process;GO:1901810//beta-carotene metabolic process
eca-miR-1912	ENSECAT00000000464	1002	718	-22	0.978894	0.115541	UUGGGUCUCCCUUCUGGGAGUUUA	x||||||||x|xxx:|xx|xx:|x	UACCCAGAGCG--UGCAGUGUGAA	SYNM	synemin [Source:VGNC Symbol;Acc:VGNC:51430]	-	-	-	-	GO:0005882//intermediate filament;GO:0016020//membrane;GO:0042383//sarcolemma;GO:0043034//costamere;GO:0045111//intermediate filament cytoskeleton;GO:0060053//neurofilament cytoskeleton	GO:0005200//structural constituent of cytoskeleton;GO:0008307//structural constituent of muscle;GO:0017166//vinculin binding;GO:0019215//intermediate filament binding	GO:0031443//fast-twitch skeletal muscle fiber contraction;GO:0045104//intermediate filament cytoskeleton organization
eca-miR-1912	ENSECAT00000000688	582	217	-17.5	1	1.5296	CUGGGUCU--AGAUUUAA----	x|||||||xxx:xx|:|xxxxx	UACCCAGAGCGUGCAGUGUGAA	LPXN	leupaxin [Source:VGNC Symbol;Acc:VGNC:19742]	-	-	-	-	GO:0002102//podosome;GO:0005634//nucleus;GO:0005737//cytoplasm;GO:0005829//cytosol;GO:0005856//cytoskeleton;GO:0005886//plasma membrane;GO:0005925//focal adhesion;GO:0016607//nuclear speck;GO:0030054//cell junction;GO:0042995//cell projection;GO:0048471//perinuclear region of cytoplasm	GO:0003712//transcription cofactor activity;GO:0046872//metal ion binding	GO:0007155//cell adhesion;GO:0007162//negative regulation of cell adhesion;GO:0050859//negative regulation of B cell receptor signaling pathway;GO:1903506//regulation of nucleic acid-templated transcription
eca-miR-1912	ENSECAT00000002155	802	794	-16.7	1	1.34161	UUGGGUCUG-------------	x|||||||xxxxxxxxxxxxxx	UACCCAGAGCGUGCAGUGUGAA	NFYC	nuclear transcription factor Y subunit gamma [Source:VGNC Symbol;Acc:VGNC:20723]	Human Diseases;Organismal Systems	Infectious diseases;Immune system	ko05152//Tuberculosis;ko04612//Antigen processing and presentation	K08066;K08066	GO:0005634//nucleus;GO:0005654//nucleoplasm;GO:0016602//CCAAT-binding factor complex;GO:0032993//protein-DNA complex;GO:0090575//RNA polymerase II transcription factor complex	GO:0000978//RNA polymerase II core promoter proximal region sequence-specific DNA binding;GO:0001228//transcriptional activator activity, RNA polymerase II transcription regulatory region sequence-specific binding;GO:0003677//DNA binding;GO:0003700//transcription factor activity, sequence-specific DNA binding;GO:0044212//transcription regulatory region DNA binding;GO:0046982//protein heterodimeri…	GO:0006355//regulation of transcription, DNA-templated;GO:0045893//positive regulation of transcription, DNA-templated;GO:0045944//positive regulation of transcription from RNA polymerase II promoter
eca-miR-1912	ENSECAT00000002942	429	188	-31.6	0.011237	1.34233	AGUGGGUCUCUUCUCGUCCCACUUC	x:||||||||xx|x||||x|||||x	-UACCCAGAG-CGUGCAGUGUGAA-	KNOP1	lysine rich nucleolar protein 1 [Source:VGNC Symbol;Acc:VGNC:19500]	-	-	-	-	-	-	-
eca-miR-1912	ENSECAT00000003796	1240	562	-23.9	0.865917	0.867309	UGUGGGUCUUCG-AAGGGACGA--	x:|||||||x||xxx|xx||:xxx	#NAME?	-	-	Environmental Information Processing;Human Diseases;Human Diseases;Environmental Information Processing;Human Diseases;Human Diseases;Cellular Processes;Environmental Information Processing;Environmental Information Processing;Human Diseases;Human Diseases;Human Diseases;Human Diseases;Human Diseases;Human Diseases;Organismal Systems;Human Diseases;Organismal Systems;Human Diseases;Organismal Sys…	Signal transduction;Infectious diseases;Cancers;Signal transduction;Infectious diseases;Infectious diseases;Transport and catabolism;Signal transduction;Signal transduction;Immune diseases;Immune diseases;Cardiovascular diseases;Infectious diseases;Immune diseases;Cardiovascular diseases;Immune system;Immune diseases;Immune system;Infectious diseases;Immune system;Immune system;Immune system;Immu…	ko04151//PI3K-Akt signaling pathway;ko05169//Epstein-Barr virus infection;ko05202//Transcriptional misregulation in cancers;ko04020//Calcium signaling pathway;ko05130//Pathogenic Escherichia coli infection;ko05152//Tuberculosis;ko04145//Phagosome;ko04064//NF-kappa B signaling pathway;ko04072//Phospholipase D signaling pathway;ko05322//Systemic lupus erythematosus;ko05323//Rheumatoid arthritis;ko0…	K06856;K06856;K06856;K06856;K06856;K06856;K06856;K06856;K06856;K06856;K06856;K06856;K06856;K06856;K06856;K06856;K06856;K06856;K06856;K06856;K06856;K06856;K06856;K06856;K06856;K06856;K06856	GO:0009897//external side of plasma membrane;GO:0016020//membrane;GO:0016021//integral component of membrane;GO:0042571//immunoglobulin complex, circulating	GO:0003823//antigen binding;GO:0034987//immunoglobulin receptor binding	GO:0006910//phagocytosis, recognition;GO:0006911//phagocytosis, engulfment;GO:0006958//complement activation, classical pathway;GO:0042742//defense response to bacterium;GO:0045087//innate immune response;GO:0050853//B cell receptor signaling pathway;GO:0050871//positive regulation of B cell activation
eca-miR-1912	ENSECAT00000005085	324	26	-25.1	0.186115	0.242812	CUGGGUCUCGGAGGA-------	x|||||||||x|x|xxxxxxxx	UACCCAGAGCGUGCAGUGUGAA	APBB3	amyloid beta precursor protein binding family B member 3 [Source:VGNC Symbol;Acc:VGNC:49367]	-	-	-	-	GO:0005634//nucleus;GO:0005829//cytosol;GO:0015629//actin cytoskeleton	GO:0001540//beta-amyloid binding;GO:0005515//protein binding;GO:0030374//ligand-dependent nuclear receptor transcription coactivator activity	GO:0006357//regulation of transcription from RNA polymerase II promoter;GO:1903508//positive regulation of nucleic acid-templated transcription
eca-miR-1912	ENSECAT00000005092	1002	878	-24.1	0.76575	0.313717	CUGGGUCU-GCCUCGACGGUUC-	x|||||||x||xx||x|:xx:xx	UACCCAGAGCG-UGCAGUGUGAA	TTYH3	tweety family member 3 [Source:NCBI gene;Acc:100059822]	-	-	-	-	GO:0005886//plasma membrane;GO:0016020//membrane;GO:0016021//integral component of membrane;GO:0034707//chloride channel complex	GO:0005229//intracellular calcium activated chloride channel activity;GO:0005254//chloride channel activity;GO:0072320//volume-sensitive chloride channel activity	GO:0006811//ion transport;GO:0006821//chloride transport;GO:1902476//chloride transmembrane transport
eca-miR-1912	ENSECAT00000005115	1002	937	-24.1	0.76575	0.313717	CUGGGUCU-GCCUCGACGGUUC-	x|||||||x||xx||x|:xx:xx	UACCCAGAGCG-UGCAGUGUGAA	TTYH3	tweety family member 3 [Source:NCBI gene;Acc:100059822]	-	-	-	-	GO:0005886//plasma membrane;GO:0016020//membrane;GO:0016021//integral component of membrane;GO:0034707//chloride channel complex	GO:0005229//intracellular calcium activated chloride channel activity;GO:0005254//chloride channel activity;GO:0072320//volume-sensitive chloride channel activity	GO:0006811//ion transport;GO:0006821//chloride transport;GO:1902476//chloride transmembrane transport
eca-miR-1912	ENSECAT00000005216	1002	327	-27.3	0.279027	0.802677	GGUGGGUCUUGGA-GUCAA----	x:|||||||:|x|x||||xxxxx	#NAME?	SLC6A9	solute carrier family 6 member 9 [Source:VGNC Symbol;Acc:VGNC:23264]	Organismal Systems	Nervous system	ko04721//Synaptic vesicle cycle	K05038	GO:0005886//plasma membrane;GO:0005887//integral component of plasma membrane;GO:0016020//membrane;GO:0016021//integral component of membrane;GO:0098793//presynapse	GO:0005283//sodium:amino acid symporter activity;GO:0005328//neurotransmitter:sodium symporter activity;GO:0015187//glycine transmembrane transporter activity;GO:0015293//symporter activity	GO:0001504//neurotransmitter uptake;GO:0003333//amino acid transmembrane transport;GO:0006836//neurotransmitter transport;GO:0015816//glycine transport;GO:0055085//transmembrane transport;GO:0061537//glycine secretion, neurotransmission;GO:1903825//organic acid transmembrane transport
eca-miR-1912	ENSECAT00000005479	345	248	-21.3	0.805384	0.539079	CGUGGGUCUUCCUUUUCG-ACUG	x:|||||||:x|xxx||:x|||x	#NAME?	KRT13	keratin 13 [Source:VGNC Symbol;Acc:VGNC:56634]	Human Diseases;Organismal Systems	Infectious diseases;Endocrine system	ko05150//Staphylococcus aureus infection;ko04915//Estrogen signaling pathway	K07604;K07604	GO:0005882//intermediate filament	GO:0005198//structural molecule activity	-
eca-miR-1912	ENSECAT00000005514	1002	327	-27.3	0.279027	0.802677	GGUGGGUCUUGGA-GUCAA----	x:|||||||:|x|x||||xxxxx	#NAME?	SLC6A9	solute carrier family 6 member 9 [Source:VGNC Symbol;Acc:VGNC:23264]	Organismal Systems	Nervous system	ko04721//Synaptic vesicle cycle	K05038	GO:0005886//plasma membrane;GO:0005887//integral component of plasma membrane;GO:0016020//membrane;GO:0016021//integral component of membrane;GO:0098793//presynapse	GO:0005283//sodium:amino acid symporter activity;GO:0005328//neurotransmitter:sodium symporter activity;GO:0015187//glycine transmembrane transporter activity;GO:0015293//symporter activity	GO:0001504//neurotransmitter uptake;GO:0003333//amino acid transmembrane transport;GO:0006836//neurotransmitter transport;GO:0015816//glycine transport;GO:0055085//transmembrane transport;GO:0061537//glycine secretion, neurotransmission;GO:1903825//organic acid transmembrane transport
eca-miR-1912	ENSECAT00000005649	349	248	-21.3	0.809919	0.539079	CGUGGGUCUUCCUUUUCG-ACUG	x:|||||||:x|xxx||:x|||x	#NAME?	KRT13	keratin 13 [Source:VGNC Symbol;Acc:VGNC:56634]	Human Diseases;Organismal Systems	Infectious diseases;Endocrine system	ko05150//Staphylococcus aureus infection;ko04915//Estrogen signaling pathway	K07604;K07604	GO:0005882//intermediate filament	GO:0005198//structural molecule activity	-
eca-miR-1912	ENSECAT00000005864	1433	624	-21.3	0.999462	0.587049	UUGGGUCU-ACACUUC-CAA--	x|||||||xx|||x||x||xxx	UACCCAGAGCGUGCAGUGUGAA	SLC4A7	solute carrier family 4 member 7 [Source:VGNC Symbol;Acc:VGNC:23236]	-	-	-	-	GO:0005623//cell;GO:0016020//membrane;GO:0016021//integral component of membrane;GO:0016323//basolateral plasma membrane	GO:0005452//inorganic anion exchanger activity;GO:0008509//anion transmembrane transporter activity;GO:0008510//sodium:bicarbonate symporter activity	GO:0006811//ion transport;GO:0006820//anion transport;GO:0015698//inorganic anion transport;GO:0015701//bicarbonate transport;GO:0035725//sodium ion transmembrane transport;GO:0051453//regulation of intracellular pH;GO:0060117//auditory receptor cell development;GO:0098656//anion transmembrane transport
eca-miR-1912	ENSECAT00000005957	697	525	-23.9	0.649243	0.757803	CUGGGUCUUCCA-GUCAGAG--	x|||||||:x||x||||x|xxx	UACCCAGAGCGUGCAGUGUGAA	SORD	sorbitol dehydrogenase [Source:VGNC Symbol;Acc:VGNC:23451]	Metabolism;Metabolism;Metabolism	Global and overview maps;Carbohydrate metabolism;Carbohydrate metabolism	ko01100//Metabolic pathways;ko00051//Fructose and mannose metabolism;ko00040//Pentose and glucuronate interconversions	K00008;K00008;K00008	GO:0005739//mitochondrion;GO:0016020//membrane;GO:0031514//motile cilium;GO:0070062//extracellular exosome	GO:0003939//L-iditol 2-dehydrogenase activity;GO:0008270//zinc ion binding;GO:0016491//oxidoreductase activity;GO:0042802//identical protein binding;GO:0051287//NAD binding	GO:0006060//sorbitol metabolic process;GO:0006062//sorbitol catabolic process;GO:0030317//sperm motility;GO:0046370//fructose biosynthetic process;GO:0051160//L-xylitol catabolic process;GO:0051164//L-xylitol metabolic process;GO:0055114//oxidation-reduction process
eca-miR-1912	ENSECAT00000005995	1433	624	-21.3	0.999462	0.587049	UUGGGUCU-ACACUUC-CAA--	x|||||||xx|||x||x||xxx	UACCCAGAGCGUGCAGUGUGAA	SLC4A7	solute carrier family 4 member 7 [Source:VGNC Symbol;Acc:VGNC:23236]	-	-	-	-	GO:0005623//cell;GO:0016020//membrane;GO:0016021//integral component of membrane;GO:0016323//basolateral plasma membrane	GO:0005452//inorganic anion exchanger activity;GO:0008509//anion transmembrane transporter activity;GO:0008510//sodium:bicarbonate symporter activity	GO:0006811//ion transport;GO:0006820//anion transport;GO:0015698//inorganic anion transport;GO:0015701//bicarbonate transport;GO:0035725//sodium ion transmembrane transport;GO:0051453//regulation of intracellular pH;GO:0060117//auditory receptor cell development;GO:0098656//anion transmembrane transport
eca-miR-1912	ENSECAT00000006237	921	224	-21.2	0.994194	0.585729	UUGGGUCUUUCAAUUUAA----	x|||||||xx||xx|:|xxxxx	UACCCAGAGCGUGCAGUGUGAA	ITGA6	integrin subunit alpha 6 [Source:VGNC Symbol;Acc:VGNC:19167]	Human Diseases;Environmental Information Processing;Human Diseases;Environmental Information Processing;Cellular Processes;Cellular Processes;Human Diseases;Organismal Systems;Human Diseases;Human Diseases;Environmental Information Processing;Human Diseases;Human Diseases	Cancers;Signal transduction;Infectious diseases;Signaling molecules and interaction;Cell motility;Cellular community - eukaryotes;Cardiovascular diseases;Immune system;Infectious diseases;Cardiovascular diseases;Signaling molecules and interaction;Cancers;Cardiovascular diseases	ko05200//Pathways in cancer;ko04151//PI3K-Akt signaling pathway;ko05165//Human papillomavirus infection;ko04514//Cell adhesion molecules (CAMs);ko04810//Regulation of actin cytoskeleton;ko04510//Focal adhesion;ko05414//Dilated cardiomyopathy (DCM);ko04640//Hematopoietic cell lineage;ko05145//Toxoplasmosis;ko05410//Hypertrophic cardiomyopathy (HCM);ko04512//ECM-receptor interaction;ko05222//Small …	K06485;K06485;K06485;K06485;K06485;K06485;K06485;K06485;K06485;K06485;K06485;K06485;K06485	GO:0005604//basement membrane;GO:0005886//plasma membrane;GO:0008305//integrin complex;GO:0009897//external side of plasma membrane;GO:0009925//basal plasma membrane;GO:0009986//cell surface;GO:0016020//membrane;GO:0016021//integral component of membrane;GO:0016323//basolateral plasma membrane;GO:0030056//hemidesmosome;GO:0045178//basal part of cell	GO:0031994//insulin-like growth factor I binding;GO:0038132//neuregulin binding	GO:0007155//cell adhesion;GO:0007160//cell-matrix adhesion;GO:0007229//integrin-mediated signaling pathway;GO:0010668//ectodermal cell differentiation;GO:0010976//positive regulation of neuron projection development;GO:0022409//positive regulation of cell-cell adhesion;GO:0030335//positive regulation of cell migration;GO:0031589//cell-substrate adhesion;GO:0031668//cellular response to extracellu…
eca-miR-1912	ENSECAT00000006403	3434	485	-27.4	0.717727	0.573584	GGUGGGUCUCGUCC-UUAGACG-	x:|||||||||:x|x|:|x||xx	#NAME?	IL17B	interleukin 17B [Source:NCBI gene;Acc:100060593]	Environmental Information Processing;Organismal Systems	Signaling molecules and interaction;Immune system	ko04060//Cytokine-cytokine receptor interaction;ko04657//IL-17 signaling pathway	K05490;K05490	GO:0005576//extracellular region	GO:0005125//cytokine activity	GO:0006954//inflammatory response;GO:0007165//signal transduction;GO:1900017//positive regulation of cytokine production involved in inflammatory response
eca-miR-1912	ENSECAT00000006601	110	15	-29.5	0.002388	0.122472	AGUGGGUCUC-AGUGUCGGGUCUG	x:||||||||xx::|||x:xx||x	#NAME?	ARMC6	armadillo repeat containing 6 [Source:VGNC Symbol;Acc:VGNC:58122]	-	-	-	-	GO:0005829//cytosol	GO:0005515//protein binding	GO:0002244//hematopoietic progenitor cell differentiation
eca-miR-1912	ENSECAT00000006638	1673	685	-25.6	0.724957	0.308707	CAUGGGUCUC--UCGUUCCCCUC	x|||||||||xxx|||:x|x||x	#NAME?	GALNT10	polypeptide N-acetylgalactosaminyltransferase 10 [Source:VGNC Symbol;Acc:VGNC:18223]	Metabolism;Metabolism;Metabolism	Global and overview maps;Glycan biosynthesis and metabolism;Glycan biosynthesis and metabolism	ko01100//Metabolic pathways;ko00514//Other types of O-glycan biosynthesis;ko00512//Mucin type O-glycan biosynthesis	K00710;K00710;K00710	GO:0000118//histone deacetylase complex;GO:0000139//Golgi membrane;GO:0005794//Golgi apparatus;GO:0016020//membrane;GO:0016021//integral component of membrane	GO:0003712//transcription cofactor activity;GO:0004407//histone deacetylase activity;GO:0004653//polypeptide N-acetylgalactosaminyltransferase activity;GO:0005515//protein binding;GO:0016740//transferase activity;GO:0016757//transferase activity, transferring glycosyl groups;GO:0030246//carbohydrate binding	GO:0006355//regulation of transcription, DNA-templated;GO:0006486//protein glycosylation;GO:0006493//protein O-linked glycosylation;GO:0016266//O-glycan processing;GO:0016575//histone deacetylation
eca-miR-1912	ENSECAT00000006639	465	97	-18.5	0.999933	1.17341	UGUGGGUCU-AAACC--------	x:|||||||xxx||xxxxxxxxx	#NAME?	SNW1	SNW domain containing 1 [Source:VGNC Symbol;Acc:VGNC:23408]	Human Diseases;Human Diseases;Genetic Information Processing;Environmental Information Processing	Infectious diseases;Cancers;Transcription;Signal transduction	ko05169//Epstein-Barr virus infection;ko05203//Viral carcinogenesis;ko03040//Spliceosome;ko04330//Notch signaling pathway	K06063;K06063;K06063;K06063	GO:0005654//nucleoplasm;GO:0005681//spliceosomal complex	-	GO:0000398//mRNA splicing, via spliceosome
eca-miR-1912	ENSECAT00000006665	782	708	-22.8	0.868637	0.0149822	UUGGGUCUGUGGUU--CAUAUA-	x|||||||x:|xx:xx||:|:xx	UACCCAGA-GCGUGCAGUGUGAA	SLC39A10	solute carrier family 39 member 10 [Source:VGNC Symbol;Acc:VGNC:23199]	-	-	-	-	GO:0005623//cell;GO:0005887//integral component of plasma membrane;GO:0016020//membrane;GO:0016021//integral component of membrane	GO:0005385//zinc ion transmembrane transporter activity;GO:0046873//metal ion transmembrane transporter activity	GO:0006882//cellular zinc ion homeostasis;GO:0030001//metal ion transport;GO:0050861//positive regulation of B cell receptor signaling pathway;GO:0055085//transmembrane transport;GO:0071578//zinc II ion transmembrane import
eca-miR-1912	ENSECAT00000007410	1673	685	-25.6	0.724957	0.308707	CAUGGGUCUC--UCGUUCCCCUC	x|||||||||xxx|||:x|x||x	#NAME?	GALNT10	polypeptide N-acetylgalactosaminyltransferase 10 [Source:VGNC Symbol;Acc:VGNC:18223]	Metabolism;Metabolism;Metabolism	Global and overview maps;Glycan biosynthesis and metabolism;Glycan biosynthesis and metabolism	ko01100//Metabolic pathways;ko00514//Other types of O-glycan biosynthesis;ko00512//Mucin type O-glycan biosynthesis	K00710;K00710;K00710	GO:0000118//histone deacetylase complex;GO:0000139//Golgi membrane;GO:0005794//Golgi apparatus;GO:0016020//membrane;GO:0016021//integral component of membrane	GO:0003712//transcription cofactor activity;GO:0004407//histone deacetylase activity;GO:0004653//polypeptide N-acetylgalactosaminyltransferase activity;GO:0005515//protein binding;GO:0016740//transferase activity;GO:0016757//transferase activity, transferring glycosyl groups;GO:0030246//carbohydrate binding	GO:0006355//regulation of transcription, DNA-templated;GO:0006486//protein glycosylation;GO:0006493//protein O-linked glycosylation;GO:0016266//O-glycan processing;GO:0016575//histone deacetylation
eca-miR-1912	ENSECAT00000007417	818	166	-28.7	0.121267	0.999559	UUGGGUCUCGUUGGUGGGAA--	x|||||||||:xx||x:x|xxx	UACCCAGAGCGUGCAGUGUGAA	TTL	tubulin tyrosine ligase [Source:VGNC Symbol;Acc:VGNC:24643]	-	-	-	-	-	-	GO:0006464//cellular protein modification process
eca-miR-1912	ENSECAT00000007469	1002	8	-24.6	0.683347	0.0795536	UUGGGUCUUAGGACGGUGCCCGG--	x|||||||:x|x|||xxx|x|:xxx	UACCCAGAG-CGUGC--AGUGUGAA	HUNK	hormonally up-regulated Neu-associated kinase [Source:VGNC Symbol;Acc:VGNC:49301]	-	-	-	-	GO:0005634//nucleus;GO:0005737//cytoplasm	GO:0004672//protein kinase activity;GO:0004674//protein serine/threonine kinase activity;GO:0005524//ATP binding	GO:0006468//protein phosphorylation;GO:0035556//intracellular signal transduction
eca-miR-1912	ENSECAT00000007476	8642	5512	-26	0.994037	0.812001	CGUGGGUCUAUGAAUGUCAA----	x:|||||||x:|x|:||||xxxxx	#NAME?	CLOCK	clock circadian regulator [Source:VGNC Symbol;Acc:VGNC:16627]	Organismal Systems;Organismal Systems;Organismal Systems	Nervous system;Environmental adaptation;Environmental adaptation	ko04728//Dopaminergic synapse;ko04710//Circadian rhythm;ko04711//Circadian rhythm - fly	K02223;K02223;K02223	GO:0005634//nucleus;GO:0005654//nucleoplasm;GO:0005667//transcription factor complex;GO:0005694//chromosome;GO:0005737//cytoplasm;GO:0005829//cytosol;GO:0033391//chromatoid body;GO:0043231//intracellular membrane-bounded organelle	GO:0000978//RNA polymerase II core promoter proximal region sequence-specific DNA binding;GO:0000981//RNA polymerase II transcription factor activity, sequence-specific DNA binding;GO:0001228//transcriptional activator activity, RNA polymerase II transcription regulatory region sequence-specific binding;GO:0003677//DNA binding;GO:0003700//transcription factor activity, sequence-specific DNA bindi…	GO:0000077//DNA damage checkpoint;GO:0006355//regulation of transcription, DNA-templated;GO:0006473//protein acetylation;GO:0007283//spermatogenesis;GO:0007623//circadian rhythm;GO:0016573//histone acetylation;GO:0032922//circadian regulation of gene expression;GO:0042634//regulation of hair cycle;GO:0042752//regulation of circadian rhythm;GO:0043161//proteasome-mediated ubiquitin-dependent prote…
eca-miR-196a	ENSECAT00000000067	765	513	-15.3	1	0.607772	UUCCAUCAUCAAAAGCAAUG----	x|||||||xx||xx:|||:xxxxx	UAGGUAGU--UUCAUGUUGUUGGG	FAM13C	family with sequence similarity 13 member C [Source:VGNC Symbol;Acc:VGNC:51499]	-	-	-	-	-	-	-
eca-miR-196a	ENSECAT00000000496	368	231	-21.4	0.688547	1.68882	CGUCCAUCGUAUCGGUGGGUACAGUCUU	x:||||||:x|xx:||x:xx|||::|:x	-UAGGUAGU-U--UCA-UGUUGUUGGG-	IDH3B	isocitrate dehydrogenase (NAD(+)) 3 non-catalytic subunit beta [Source:VGNC Symbol;Acc:VGNC:51554]	Metabolism;Metabolism;Metabolism;Metabolism;Metabolism	Global and overview maps;Global and overview maps;Global and overview maps;Carbohydrate metabolism;Global and overview maps	ko01100//Metabolic pathways;ko01200//Carbon metabolism;ko01230//Biosynthesis of amino acids;ko00020//Citrate cycle (TCA cycle);ko01210//2-Oxocarboxylic acid metabolism	K00030;K00030;K00030;K00030;K00030	GO:0005739//mitochondrion	GO:0000287//magnesium ion binding;GO:0004449//isocitrate dehydrogenase (NAD+) activity;GO:0016616//oxidoreductase activity, acting on the CH-OH group of donors, NAD or NADP as acceptor;GO:0051287//NAD binding	GO:0006099//tricarboxylic acid cycle;GO:0006102//isocitrate metabolic process;GO:0055114//oxidation-reduction process
eca-miR-196a	ENSECAT00000000701	1757	19	-17.4	1	1.88711	AAUUCAUCGCUAAUGAAGGGAACGUUCCU	x||:||||:xx||x|xxx:x|||:x:||x	-UAGGUAGU--UU-C--AUGUUGUUGGG-	DGKH	diacylglycerol kinase eta [Source:VGNC Symbol;Acc:VGNC:17151]	Metabolism;Environmental Information Processing;Environmental Information Processing;Organismal Systems;Human Diseases;Metabolism;Metabolism	Global and overview maps;Signal transduction;Signal transduction;Development and regeneration;Cancers;Lipid metabolism;Lipid metabolism	ko01100//Metabolic pathways;ko04072//Phospholipase D signaling pathway;ko04070//Phosphatidylinositol signaling system;ko04361//Axon regeneration;ko05231//Choline metabolism in cancer;ko00564//Glycerophospholipid metabolism;ko00561//Glycerolipid metabolism	K00901;K00901;K00901;K00901;K00901;K00901;K00901	GO:0005737//cytoplasm;GO:0005768//endosome	GO:0000166//nucleotide binding;GO:0003951//NAD+ kinase activity;GO:0004143//diacylglycerol kinase activity;GO:0005515//protein binding;GO:0005524//ATP binding;GO:0016301//kinase activity;GO:0016740//transferase activity	GO:0007165//signal transduction;GO:0007205//protein kinase C-activating G-protein coupled receptor signaling pathway;GO:0016310//phosphorylation;GO:0035556//intracellular signal transduction;GO:0046339//diacylglycerol metabolic process;GO:0046473//phosphatidic acid metabolic process;GO:0046486//glycerolipid metabolic process;GO:0046834//lipid phosphorylation
eca-miR-196a	ENSECAT00000000759	902	872	-21.7	0.944559	0.182514	AAUCCAUCA---UACAAUUUCUA	x||||||||xxx|||||:xx|:x	#NAME?	HOXC8	homeobox C8 [Source:NCBI gene;Acc:111773993]	-	-	-	-	GO:0005634//nucleus;GO:0005654//nucleoplasm;GO:0015630//microtubule cytoskeleton	GO:0003677//DNA binding;GO:0003700//transcription factor activity, sequence-specific DNA binding;GO:0043565//sequence-specific DNA binding	GO:0000122//negative regulation of transcription from RNA polymerase II promoter;GO:0006355//regulation of transcription, DNA-templated;GO:0007275//multicellular organism development;GO:0009952//anterior/posterior pattern specification;GO:0030182//neuron differentiation;GO:0048705//skeletal system morphogenesis
eca-miR-196a	ENSECAT00000002055	1854	941	-16.7	1	1.91293	GGUUCAUCGUAGGGUUUCACAUGUU	x:|:||||:xx::||xxx|||xx:x	#NAME?	FOXO1	forkhead box O1 [Source:NCBI gene;Acc:100050481]	Human Diseases;Human Diseases;Human Diseases;Human Diseases;Cellular Processes;Organismal Systems;Environmental Information Processing;Organismal Systems;Environmental Information Processing;Organismal Systems;Human Diseases;Human Diseases;Human Diseases;Organismal Systems;Organismal Systems	Cancers;Infectious diseases;Cancers;Infectious diseases;Cell growth and death;Endocrine system;Signal transduction;Endocrine system;Signal transduction;Endocrine system;Endocrine and metabolic diseases;Endocrine and metabolic diseases;Cancers;Aging;Aging	ko05200//Pathways in cancer;ko05165//Human papillomavirus infection;ko05202//Transcriptional misregulation in cancers;ko05131//Shigellosis;ko04218//Cellular senescence;ko04910//Insulin signaling pathway;ko04152//AMPK signaling pathway;ko04919//Thyroid hormone signaling pathway;ko04068//FoxO signaling pathway;ko04922//Glucagon signaling pathway;ko04933//AGE-RAGE signaling pathway in diabetic compl…	K07201;K07201;K07201;K07201;K07201;K07201;K07201;K07201;K07201;K07201;K07201;K07201;K07201;K07201;K07201	GO:0005634//nucleus;GO:0005737//cytoplasm	GO:0000981//RNA polymerase II transcription factor activity, sequence-specific DNA binding;GO:0003677//DNA binding;GO:0003700//transcription factor activity, sequence-specific DNA binding;GO:0008013//beta-catenin binding;GO:0008134//transcription factor binding;GO:0031625//ubiquitin protein ligase binding;GO:0043565//sequence-specific DNA binding	GO:0000122//negative regulation of transcription from RNA polymerase II promoter;GO:0006355//regulation of transcription, DNA-templated;GO:0008286//insulin receptor signaling pathway;GO:0009267//cellular response to starvation;GO:0010508//positive regulation of autophagy;GO:0032873//negative regulation of stress-activated MAPK cascade;GO:0042593//glucose homeostasis;GO:0043065//positive regulatio…
eca-miR-196a	ENSECAT00000002548	933	747	-17.8	1	0.275544	CUCCAUCA--GUAUUUUCUUGAUCCU	x|||||||xx|||:xxx|xx:|:||x	UAGGUAGUUUCAUG-UUG--UUGGG-	DLD	dihydrolipoamide dehydrogenase [Source:VGNC Symbol;Acc:VGNC:17208]	Metabolism;Metabolism;Metabolism;Metabolism;Metabolism;Metabolism;Metabolism;Metabolism;Metabolism;Metabolism;Metabolism	Global and overview maps;Global and overview maps;Carbohydrate metabolism;Amino acid metabolism;Amino acid metabolism;Amino acid metabolism;Carbohydrate metabolism;Amino acid metabolism;Carbohydrate metabolism;Carbohydrate metabolism;Carbohydrate metabolism	ko01100//Metabolic pathways;ko01200//Carbon metabolism;ko00010//Glycolysis / Gluconeogenesis;ko00280//Valine, leucine and isoleucine degradation;ko00310//Lysine degradation;ko00380//Tryptophan metabolism;ko00620//Pyruvate metabolism;ko00260//Glycine, serine and threonine metabolism;ko00640//Propanoate metabolism;ko00020//Citrate cycle (TCA cycle);ko00630//Glyoxylate and dicarboxylate metabolism	K00382;K00382;K00382;K00382;K00382;K00382;K00382;K00382;K00382;K00382;K00382	GO:0005623//cell;GO:0005634//nucleus;GO:0005654//nucleoplasm;GO:0005739//mitochondrion;GO:0005929//cilium;GO:0043159//acrosomal matrix;GO:0045252//oxoglutarate dehydrogenase complex;GO:0045254//pyruvate dehydrogenase complex	GO:0000166//nucleotide binding;GO:0004148//dihydrolipoyl dehydrogenase activity;GO:0009055//electron carrier activity;GO:0016491//oxidoreductase activity;GO:0016668//oxidoreductase activity, acting on a sulfur group of donors, NAD(P) as acceptor;GO:0034604//pyruvate dehydrogenase (NAD+) activity;GO:0050660//flavin adenine dinucleotide binding	GO:0006086//acetyl-CoA biosynthetic process from pyruvate;GO:0006120//mitochondrial electron transport, NADH to ubiquinone;GO:0006508//proteolysis;GO:0007369//gastrulation;GO:0042391//regulation of membrane potential;GO:0045454//cell redox homeostasis;GO:0048240//sperm capacitation;GO:0055114//oxidation-reduction process
eca-miR-196a	ENSECAT00000006170	1633	1259	-29	0.160539	0.771654	CUCCGUCAG-GUCCAACGACCA	x|||:|||:x||x||||:|||x	UAGGUAGUUUCAUGUUGUUGGG	CORIN	corin, serine peptidase [Source:VGNC Symbol;Acc:VGNC:16789]	-	-	-	-	GO:0005886//plasma membrane;GO:0009986//cell surface;GO:0015629//actin cytoskeleton;GO:0016020//membrane;GO:0016021//integral component of membrane;GO:0016604//nuclear body	GO:0004175//endopeptidase activity;GO:0004252//serine-type endopeptidase activity;GO:0005044//scavenger receptor activity;GO:0005515//protein binding	GO:0003050//regulation of systemic arterial blood pressure by atrial natriuretic peptide;GO:0006508//proteolysis;GO:0006897//endocytosis;GO:0007565//female pregnancy;GO:0008217//regulation of blood pressure;GO:0016486//peptide hormone processing;GO:0035813//regulation of renal sodium excretion
eca-miR-196a	ENSECAT00000006178	2482	1644	-18.8	1	1.75964	UUCCGUCA-CGUCUUAAGUAUCG	x|||:|||xx||xx:||xx|:|x	UAGGUAGUUUCA-UGUUGUUGGG	USP31	ubiquitin specific peptidase 31 [Source:VGNC Symbol;Acc:VGNC:55249]	-	-	-	-	GO:0005634//nucleus	GO:0004843//thiol-dependent ubiquitin-specific protease activity;GO:0036459//thiol-dependent ubiquitinyl hydrolase activity	GO:0006511//ubiquitin-dependent protein catabolic process;GO:0016579//protein deubiquitination
eca-miR-196a	ENSECAT00000006222	2482	1644	-18.8	1	1.75964	UUCCGUCA-CGUCUUAAGUAUCG	x|||:|||xx||xx:||xx|:|x	UAGGUAGUUUCA-UGUUGUUGGG	USP31	ubiquitin specific peptidase 31 [Source:VGNC Symbol;Acc:VGNC:55249]	-	-	-	-	GO:0005634//nucleus	GO:0004843//thiol-dependent ubiquitin-specific protease activity;GO:0036459//thiol-dependent ubiquitinyl hydrolase activity	GO:0006511//ubiquitin-dependent protein catabolic process;GO:0016579//protein deubiquitination
eca-miR-196a	ENSECAT00000006322	1519	884	-23	0.931861	0.131541	UGUCCAUCAGACCCCA-UUACCCG	x:|||||||:|xxx||xxx||||x	-UAGGUAGUUUCAUGUUGUUGGG-	WDR61	WD repeat domain 61 [Source:VGNC Symbol;Acc:VGNC:49432]	Genetic Information Processing	Folding, sorting and degradation	ko03018//RNA degradation	K12602	GO:0005634//nucleus;GO:0005654//nucleoplasm;GO:0005737//cytoplasm;GO:0005829//cytosol;GO:0016593//Cdc73/Paf1 complex;GO:0035327//transcriptionally active chromatin;GO:0055087//Ski complex	GO:0005515//protein binding	GO:0032968//positive regulation of transcription elongation from RNA polymerase II promoter;GO:0045638//negative regulation of myeloid cell differentiation;GO:0045944//positive regulation of transcription from RNA polymerase II promoter;GO:0051571//positive regulation of histone H3-K4 methylation;GO:0080182//histone H3-K4 trimethylation;GO:2001162//positive regulation of histone H3-K79 methylation
eca-miR-196a	ENSECAT00000006449	1275	1116	-21	0.997024	2.34143	GGUCCAUCAAGAUGGUAGGAA--	x:||||||||:x|:xx|x:|xxx	#NAME?	DQB	MHC class II DQ-beta chain [Source:NCBI gene;Acc:100060320]	Human Diseases;Human Diseases;Human Diseases;Environmental Information Processing;Human Diseases;Cellular Processes;Organismal Systems;Human Diseases;Human Diseases;Human Diseases;Human Diseases;Human Diseases;Organismal Systems;Organismal Systems;Human Diseases;Human Diseases;Organismal Systems;Human Diseases;Organismal Systems;Human Diseases;Human Diseases;Human Diseases;Human Diseases;Human Di…	Infectious diseases;Infectious diseases;Infectious diseases;Signaling molecules and interaction;Infectious diseases;Transport and catabolism;Immune system;Immune diseases;Immune diseases;Cardiovascular diseases;Infectious diseases;Infectious diseases;Immune system;Immune system;Immune diseases;Immune diseases;Immune system;Infectious diseases;Immune system;Endocrine and metabolic diseases;Immune …	ko05168//Herpes simplex infection;ko05166//HTLV-I infection;ko05169//Epstein-Barr virus infection;ko04514//Cell adhesion molecules (CAMs);ko05152//Tuberculosis;ko04145//Phagosome;ko04659//Th17 cell differentiation;ko05322//Systemic lupus erythematosus;ko05323//Rheumatoid arthritis;ko05416//Viral myocarditis;ko05150//Staphylococcus aureus infection;ko05164//Influenza A;ko04658//Th1 and Th2 cell di…	K06752;K06752;K06752;K06752;K06752;K06752;K06752;K06752;K06752;K06752;K06752;K06752;K06752;K06752;K06752;K06752;K06752;K06752;K06752;K06752;K06752;K06752;K06752;K06752	GO:0016020//membrane;GO:0016021//integral component of membrane;GO:0042613//MHC class II protein complex	-	GO:0006955//immune response;GO:0019882//antigen processing and presentation
eca-miR-196a	ENSECAT00000006735	7798	38	-22.9	0.999995	1.59841	CAUCCGUCAAAG-AAAACCGUCUG	x||||:||||||xxx|||x::|:x	-UAGGUAGUUUCAUGUUGUUGGG-	TAOK1	TAO kinase 1 [Source:VGNC Symbol;Acc:VGNC:23868]	Environmental Information Processing	Signal transduction	ko04010//MAPK signaling pathway	K04429	GO:0005623//cell;GO:0005737//cytoplasm;GO:0015630//microtubule cytoskeleton;GO:0048471//perinuclear region of cytoplasm	GO:0004672//protein kinase activity;GO:0004674//protein serine/threonine kinase activity;GO:0004709//MAP kinase kinase kinase activity;GO:0005524//ATP binding;GO:0016301//kinase activity;GO:0043014//alpha-tubulin binding;GO:0048487//beta-tubulin binding	GO:0000165//MAPK cascade;GO:0000186//activation of MAPKK activity;GO:0000226//microtubule cytoskeleton organization;GO:0006468//protein phosphorylation;GO:0006974//cellular response to DNA damage stimulus;GO:0007026//negative regulation of microtubule depolymerization;GO:0007095//mitotic G2 DNA damage checkpoint;GO:0007346//regulation of mitotic cell cycle;GO:0016310//phosphorylation;GO:0023014//…
eca-miR-196a	ENSECAT00000007159	2908	632	-20.9	0.999997	0.886664	GGUCCAUCAGCUGUGGUCACAAGUA	x:|||||||:xx||:xxx||||x:x	#NAME?	VWA5A	von Willebrand factor A domain containing 5A [Source:VGNC Symbol;Acc:VGNC:24954]	-	-	-	-	GO:0005654//nucleoplasm;GO:0005886//plasma membrane;GO:0016020//membrane;GO:0016021//integral component of membrane	GO:0004930//G-protein coupled receptor activity;GO:0004984//olfactory receptor activity	GO:0007165//signal transduction;GO:0007186//G-protein coupled receptor signaling pathway;GO:0007608//sensory perception of smell;GO:0050896//response to stimulus;GO:0050911//detection of chemical stimulus involved in sensory perception of smell
eca-miR-196a	ENSECAT00000007670	754	525	-13.9	1	1.7739	UUCCAUCAC-------------	x|||||||xxxxxxxxxxxxxx	UAGGUAGUUUCAUGUUGUUGGG	KCNAB1	potassium voltage-gated channel subfamily A member regulatory beta subunit 1 [Source:VGNC Symbol;Acc:VGNC:19263]	-	-	-	-	GO:0005737//cytoplasm;GO:0005829//cytosol;GO:0008076//voltage-gated potassium channel complex;GO:0016021//integral component of membrane;GO:0031234//extrinsic component of cytoplasmic side of plasma membrane;GO:0034705//potassium channel complex	GO:0005249//voltage-gated potassium channel activity;GO:0015459//potassium channel regulator activity;GO:0019904//protein domain specific binding;GO:0070402//NADPH binding	GO:0006813//potassium ion transport;GO:0055085//transmembrane transport;GO:0071805//potassium ion transmembrane transport;GO:1901379//regulation of potassium ion transmembrane transport;GO:1903817//negative regulation of voltage-gated potassium channel activity
eca-miR-196b	ENSECAT00000000067	765	513	-15.5	1	0.607772	UUCCAUCAUCAAAAGCAAUG----	x|||||||xx||xx:|||:xxxxx	UAGGUAGU--UUCCUGUUGUUGGG	FAM13C	family with sequence similarity 13 member C [Source:VGNC Symbol;Acc:VGNC:51499]	-	-	-	-	-	-	-
eca-miR-196b	ENSECAT00000000181	1451	878	-20.6	0.999842	1.32529	UUUCAUCAUCAAUGA--GCAACCCC	x|:|||||xx||x||xx:||||||x	UAGGUAGU--UUCCUGUUGUUGGG-	SPATA6	spermatogenesis associated 6 [Source:VGNC Symbol;Acc:VGNC:23496]	-	-	-	-	GO:0097224//sperm connecting piece	GO:0032027//myosin light chain binding	GO:0007283//spermatogenesis;GO:0044458//motile cilium assembly
eca-miR-196b	ENSECAT00000001935	2134	965	-21.6	0.999624	2.37642	CAUCCGUUACUGGGUAAUGAUG-	x||||:|:|xx||::||::|:xx	#NAME?	ZMYND11	zinc finger MYND-type containing 11 [Source:NCBI gene;Acc:100057731]	-	-	-	-	-	GO:0005515//protein binding;GO:0046872//metal ion binding	-
eca-miR-196b	ENSECAT00000002055	1854	941	-20.9	0.999927	1.33614	GGUUCAUCGUAGGGUUUCACAUGUU	x:|:||||:x|||::xxx|||xx:x	#NAME?	FOXO1	forkhead box O1 [Source:NCBI gene;Acc:100050481]	Human Diseases;Human Diseases;Human Diseases;Human Diseases;Cellular Processes;Organismal Systems;Environmental Information Processing;Organismal Systems;Environmental Information Processing;Organismal Systems;Human Diseases;Human Diseases;Human Diseases;Organismal Systems;Organismal Systems	Cancers;Infectious diseases;Cancers;Infectious diseases;Cell growth and death;Endocrine system;Signal transduction;Endocrine system;Signal transduction;Endocrine system;Endocrine and metabolic diseases;Endocrine and metabolic diseases;Cancers;Aging;Aging	ko05200//Pathways in cancer;ko05165//Human papillomavirus infection;ko05202//Transcriptional misregulation in cancers;ko05131//Shigellosis;ko04218//Cellular senescence;ko04910//Insulin signaling pathway;ko04152//AMPK signaling pathway;ko04919//Thyroid hormone signaling pathway;ko04068//FoxO signaling pathway;ko04922//Glucagon signaling pathway;ko04933//AGE-RAGE signaling pathway in diabetic compl…	K07201;K07201;K07201;K07201;K07201;K07201;K07201;K07201;K07201;K07201;K07201;K07201;K07201;K07201;K07201	GO:0005634//nucleus;GO:0005737//cytoplasm	GO:0000981//RNA polymerase II transcription factor activity, sequence-specific DNA binding;GO:0003677//DNA binding;GO:0003700//transcription factor activity, sequence-specific DNA binding;GO:0008013//beta-catenin binding;GO:0008134//transcription factor binding;GO:0031625//ubiquitin protein ligase binding;GO:0043565//sequence-specific DNA binding	GO:0000122//negative regulation of transcription from RNA polymerase II promoter;GO:0006355//regulation of transcription, DNA-templated;GO:0008286//insulin receptor signaling pathway;GO:0009267//cellular response to starvation;GO:0010508//positive regulation of autophagy;GO:0032873//negative regulation of stress-activated MAPK cascade;GO:0042593//glucose homeostasis;GO:0043065//positive regulatio…
eca-miR-196b	ENSECAT00000002548	933	202	-19.1	0.999993	1.41169	UAUUCAUCGAAAAAAGACGUUAUAAUUA	x||:||||:xxx||x|||:xx|:||::x	#NAME?	DLD	dihydrolipoamide dehydrogenase [Source:VGNC Symbol;Acc:VGNC:17208]	Metabolism;Metabolism;Metabolism;Metabolism;Metabolism;Metabolism;Metabolism;Metabolism;Metabolism;Metabolism;Metabolism	Global and overview maps;Global and overview maps;Carbohydrate metabolism;Amino acid metabolism;Amino acid metabolism;Amino acid metabolism;Carbohydrate metabolism;Amino acid metabolism;Carbohydrate metabolism;Carbohydrate metabolism;Carbohydrate metabolism	ko01100//Metabolic pathways;ko01200//Carbon metabolism;ko00010//Glycolysis / Gluconeogenesis;ko00280//Valine, leucine and isoleucine degradation;ko00310//Lysine degradation;ko00380//Tryptophan metabolism;ko00620//Pyruvate metabolism;ko00260//Glycine, serine and threonine metabolism;ko00640//Propanoate metabolism;ko00020//Citrate cycle (TCA cycle);ko00630//Glyoxylate and dicarboxylate metabolism	K00382;K00382;K00382;K00382;K00382;K00382;K00382;K00382;K00382;K00382;K00382	GO:0005623//cell;GO:0005634//nucleus;GO:0005654//nucleoplasm;GO:0005739//mitochondrion;GO:0005929//cilium;GO:0043159//acrosomal matrix;GO:0045252//oxoglutarate dehydrogenase complex;GO:0045254//pyruvate dehydrogenase complex	GO:0000166//nucleotide binding;GO:0004148//dihydrolipoyl dehydrogenase activity;GO:0009055//electron carrier activity;GO:0016491//oxidoreductase activity;GO:0016668//oxidoreductase activity, acting on a sulfur group of donors, NAD(P) as acceptor;GO:0034604//pyruvate dehydrogenase (NAD+) activity;GO:0050660//flavin adenine dinucleotide binding	GO:0006086//acetyl-CoA biosynthetic process from pyruvate;GO:0006120//mitochondrial electron transport, NADH to ubiquinone;GO:0006508//proteolysis;GO:0007369//gastrulation;GO:0042391//regulation of membrane potential;GO:0045454//cell redox homeostasis;GO:0048240//sperm capacitation;GO:0055114//oxidation-reduction process
eca-miR-196b	ENSECAT00000006170	1633	1259	-28.1	0.267395	0.244398	CUCCGUCAG-GUCCAACGACCA	x|||:|||:x|xx||||:|||x	UAGGUAGUUUCCUGUUGUUGGG	CORIN	corin, serine peptidase [Source:VGNC Symbol;Acc:VGNC:16789]	-	-	-	-	GO:0005886//plasma membrane;GO:0009986//cell surface;GO:0015629//actin cytoskeleton;GO:0016020//membrane;GO:0016021//integral component of membrane;GO:0016604//nuclear body	GO:0004175//endopeptidase activity;GO:0004252//serine-type endopeptidase activity;GO:0005044//scavenger receptor activity;GO:0005515//protein binding	GO:0003050//regulation of systemic arterial blood pressure by atrial natriuretic peptide;GO:0006508//proteolysis;GO:0006897//endocytosis;GO:0007565//female pregnancy;GO:0008217//regulation of blood pressure;GO:0016486//peptide hormone processing;GO:0035813//regulation of renal sodium excretion
eca-miR-196b	ENSECAT00000006178	2482	1644	-18.1	1	2.55168	UUCCGUCACGUCUUAAGUAUCG	x|||:|||x:xxx:||xx|:|x	UAGGUAGUUUCCUGUUGUUGGG	USP31	ubiquitin specific peptidase 31 [Source:VGNC Symbol;Acc:VGNC:55249]	-	-	-	-	GO:0005634//nucleus	GO:0004843//thiol-dependent ubiquitin-specific protease activity;GO:0036459//thiol-dependent ubiquitinyl hydrolase activity	GO:0006511//ubiquitin-dependent protein catabolic process;GO:0016579//protein deubiquitination
eca-miR-196b	ENSECAT00000006222	2482	1644	-18.1	1	2.55168	UUCCGUCACGUCUUAAGUAUCG	x|||:|||x:xxx:||xx|:|x	UAGGUAGUUUCCUGUUGUUGGG	USP31	ubiquitin specific peptidase 31 [Source:VGNC Symbol;Acc:VGNC:55249]	-	-	-	-	GO:0005634//nucleus	GO:0004843//thiol-dependent ubiquitin-specific protease activity;GO:0036459//thiol-dependent ubiquitinyl hydrolase activity	GO:0006511//ubiquitin-dependent protein catabolic process;GO:0016579//protein deubiquitination
eca-miR-196b	ENSECAT00000006322	1519	884	-23	0.950668	0.131541	UGUCCAUCAGACCCCA-UUACCCG	x:|||||||:|xxx||xxx||||x	-UAGGUAGUUUCCUGUUGUUGGG-	WDR61	WD repeat domain 61 [Source:VGNC Symbol;Acc:VGNC:49432]	Genetic Information Processing	Folding, sorting and degradation	ko03018//RNA degradation	K12602	GO:0005634//nucleus;GO:0005654//nucleoplasm;GO:0005737//cytoplasm;GO:0005829//cytosol;GO:0016593//Cdc73/Paf1 complex;GO:0035327//transcriptionally active chromatin;GO:0055087//Ski complex	GO:0005515//protein binding	GO:0032968//positive regulation of transcription elongation from RNA polymerase II promoter;GO:0045638//negative regulation of myeloid cell differentiation;GO:0045944//positive regulation of transcription from RNA polymerase II promoter;GO:0051571//positive regulation of histone H3-K4 methylation;GO:0080182//histone H3-K4 trimethylation;GO:2001162//positive regulation of histone H3-K79 methylation
eca-miR-196b	ENSECAT00000006449	1275	1114	-22	0.98197	1.78077	GGUCCAUCAAGAUGGUAGGAAUG-	x:||||||||:xx|::|:x||:xx	#NAME?	DQB	MHC class II DQ-beta chain [Source:NCBI gene;Acc:100060320]	Human Diseases;Human Diseases;Human Diseases;Environmental Information Processing;Human Diseases;Cellular Processes;Organismal Systems;Human Diseases;Human Diseases;Human Diseases;Human Diseases;Human Diseases;Organismal Systems;Organismal Systems;Human Diseases;Human Diseases;Organismal Systems;Human Diseases;Organismal Systems;Human Diseases;Human Diseases;Human Diseases;Human Diseases;Human Di…	Infectious diseases;Infectious diseases;Infectious diseases;Signaling molecules and interaction;Infectious diseases;Transport and catabolism;Immune system;Immune diseases;Immune diseases;Cardiovascular diseases;Infectious diseases;Infectious diseases;Immune system;Immune system;Immune diseases;Immune diseases;Immune system;Infectious diseases;Immune system;Endocrine and metabolic diseases;Immune …	ko05168//Herpes simplex infection;ko05166//HTLV-I infection;ko05169//Epstein-Barr virus infection;ko04514//Cell adhesion molecules (CAMs);ko05152//Tuberculosis;ko04145//Phagosome;ko04659//Th17 cell differentiation;ko05322//Systemic lupus erythematosus;ko05323//Rheumatoid arthritis;ko05416//Viral myocarditis;ko05150//Staphylococcus aureus infection;ko05164//Influenza A;ko04658//Th1 and Th2 cell di…	K06752;K06752;K06752;K06752;K06752;K06752;K06752;K06752;K06752;K06752;K06752;K06752;K06752;K06752;K06752;K06752;K06752;K06752;K06752;K06752;K06752;K06752;K06752;K06752	GO:0016020//membrane;GO:0016021//integral component of membrane;GO:0042613//MHC class II protein complex	-	GO:0006955//immune response;GO:0019882//antigen processing and presentation
eca-miR-196b	ENSECAT00000006735	7798	38	-22.9	0.999998	1.59841	CAUCCGUCAAAG-AAAACCGUCUG	x||||:||||||xxx|||x::|:x	-UAGGUAGUUUCCUGUUGUUGGG-	TAOK1	TAO kinase 1 [Source:VGNC Symbol;Acc:VGNC:23868]	Environmental Information Processing	Signal transduction	ko04010//MAPK signaling pathway	K04429	GO:0005623//cell;GO:0005737//cytoplasm;GO:0015630//microtubule cytoskeleton;GO:0048471//perinuclear region of cytoplasm	GO:0004672//protein kinase activity;GO:0004674//protein serine/threonine kinase activity;GO:0004709//MAP kinase kinase kinase activity;GO:0005524//ATP binding;GO:0016301//kinase activity;GO:0043014//alpha-tubulin binding;GO:0048487//beta-tubulin binding	GO:0000165//MAPK cascade;GO:0000186//activation of MAPKK activity;GO:0000226//microtubule cytoskeleton organization;GO:0006468//protein phosphorylation;GO:0006974//cellular response to DNA damage stimulus;GO:0007026//negative regulation of microtubule depolymerization;GO:0007095//mitotic G2 DNA damage checkpoint;GO:0007346//regulation of mitotic cell cycle;GO:0016310//phosphorylation;GO:0023014//…
eca-miR-196b	ENSECAT00000007159	2908	2337	-22.6	0.998752	2.26003	UAUCCGUUAUUAAAGGAACUGUAGUCA	x||||:|:|xxx|||||xxx::|::|x	#NAME?	VWA5A	von Willebrand factor A domain containing 5A [Source:VGNC Symbol;Acc:VGNC:24954]	-	-	-	-	GO:0005654//nucleoplasm;GO:0005886//plasma membrane;GO:0016020//membrane;GO:0016021//integral component of membrane	GO:0004930//G-protein coupled receptor activity;GO:0004984//olfactory receptor activity	GO:0007165//signal transduction;GO:0007186//G-protein coupled receptor signaling pathway;GO:0007608//sensory perception of smell;GO:0050896//response to stimulus;GO:0050911//detection of chemical stimulus involved in sensory perception of smell
eca-miR-196b	ENSECAT00000007670	754	525	-13.9	1	1.7739	UUCCAUCAC-------------	x|||||||xxxxxxxxxxxxxx	UAGGUAGUUUCCUGUUGUUGGG	KCNAB1	potassium voltage-gated channel subfamily A member regulatory beta subunit 1 [Source:VGNC Symbol;Acc:VGNC:19263]	-	-	-	-	GO:0005737//cytoplasm;GO:0005829//cytosol;GO:0008076//voltage-gated potassium channel complex;GO:0016021//integral component of membrane;GO:0031234//extrinsic component of cytoplasmic side of plasma membrane;GO:0034705//potassium channel complex	GO:0005249//voltage-gated potassium channel activity;GO:0015459//potassium channel regulator activity;GO:0019904//protein domain specific binding;GO:0070402//NADPH binding	GO:0006813//potassium ion transport;GO:0055085//transmembrane transport;GO:0071805//potassium ion transmembrane transport;GO:1901379//regulation of potassium ion transmembrane transport;GO:1903817//negative regulation of voltage-gated potassium channel activity
eca-miR-206	ENSECAT00000000027	1002	937	-14.3	1	1.65383	UCCUUACAG-------------	x|||||||xxxxxxxxxxxxxx	UGGAAUGUAAGGAAGUGUGUGG	FGD1	FYVE, RhoGEF and PH domain containing 1 [Source:VGNC Symbol;Acc:VGNC:56732]	Cellular Processes	Cell motility	ko04810//Regulation of actin cytoskeleton	K05720	GO:0001726//ruffle;GO:0005737//cytoplasm;GO:0005794//Golgi apparatus;GO:0030027//lamellipodium	GO:0005085//guanyl-nucleotide exchange factor activity;GO:0031267//small GTPase binding;GO:0046872//metal ion binding	GO:0007010//cytoskeleton organization;GO:0008360//regulation of cell shape;GO:0030036//actin cytoskeleton organization;GO:0043087//regulation of GTPase activity;GO:0046847//filopodium assembly
eca-miR-206	ENSECAT00000000095	180	105	-16	0.999989	1.79276	GACCUUACAG-------------	x||||||||xxxxxxxxxxxxxx	#NAME?	BCL2A1	BCL2 related protein A1 [Source:VGNC Symbol;Acc:VGNC:55905]	Human Diseases;Environmental Information Processing;Cellular Processes;Human Diseases	Cancers;Signal transduction;Cell growth and death;Cancers	ko05202//Transcriptional misregulation in cancers;ko04064//NF-kappa B signaling pathway;ko04210//Apoptosis;ko05221//Acute myeloid leukemia	K02162;K02162;K02162;K02162	GO:0005739//mitochondrion;GO:0005741//mitochondrial outer membrane	GO:0000166//nucleotide binding;GO:0005524//ATP binding;GO:0030272//5-formyltetrahydrofolate cyclo-ligase activity;GO:0042803//protein homodimerization activity;GO:0046872//metal ion binding;GO:0046982//protein heterodimerization activity	GO:0008630//intrinsic apoptotic signaling pathway in response to DNA damage;GO:0009396//folic acid-containing compound biosynthetic process;GO:0035999//tetrahydrofolate interconversion;GO:0042981//regulation of apoptotic process;GO:0043066//negative regulation of apoptotic process;GO:0097192//extrinsic apoptotic signaling pathway in absence of ligand
eca-miR-206	ENSECAT00000000275	248	126	-19.3	0.92229	1.57678	AACCUUACAUUUUA---------	x||||||||||::xxxxxxxxxx	#NAME?	CAGE1	cancer antigen 1 [Source:NCBI gene;Acc:100061413]	-	-	-	-	-	-	-
eca-miR-206	ENSECAT00000000277	161	76	-21.9	0.268096	0.356828	UCCUUACAUCGUUAGUUCAGUCCCCA	x||||||||xxx|xx||||xx|x||x	UGGAAUGUA---AGGAAGUGUGUGG-	-	metallothionein-1A-like [Source:NCBI gene;Acc:100630858]	Organismal Systems	Digestive system	ko04978//Mineral absorption	K14739	GO:0005623//cell;GO:0005634//nucleus;GO:0005737//cytoplasm	GO:0046872//metal ion binding	GO:0006882//cellular zinc ion homeostasis;GO:0010273//detoxification of copper ion;GO:0071276//cellular response to cadmium ion;GO:0071280//cellular response to copper ion;GO:0071294//cellular response to zinc ion
eca-miR-206	ENSECAT00000000449	1002	350	-21.1	0.992178	0.994013	AACCUUACA---CUUGUUAUU--	x||||||||xxx|||xx:|:xxx	#NAME?	VSIG2	V-set and immunoglobulin domain containing 2 [Source:VGNC Symbol;Acc:VGNC:56802]	-	-	-	-	GO:0016020//membrane;GO:0016021//integral component of membrane	-	-
eca-miR-206	ENSECAT00000000498	2804	761	-18.6	1	0.571703	CCCUUACAAAUCC-GGACGGAA-	x|||||||xx|||xxx||:x|xx	UGGAAUGU-AAGGAAGUGUGUGG	PTCH1	patched 1 [Source:VGNC Symbol;Acc:VGNC:21979]	Human Diseases;Human Diseases;Environmental Information Processing;Organismal Systems;Environmental Information Processing;Human Diseases;Environmental Information Processing	Cancers;Cancers;Signal transduction;Development;Signal transduction;Cancers;Signal transduction	ko05200//Pathways in cancer;ko05205//Proteoglycans in cancer;ko04024//cAMP signaling pathway;ko04360//Axon guidance;ko04340//Hedgehog signaling pathway;ko05217//Basal cell carcinoma;ko04341//Hedgehog signaling pathway - fly	K06225;K06225;K06225;K06225;K06225;K06225;K06225	GO:0005794//Golgi apparatus;GO:0005886//plasma membrane;GO:0005901//caveola;GO:0005929//cilium;GO:0016020//membrane;GO:0016021//integral component of membrane;GO:0030496//midbody;GO:0043231//intracellular membrane-bounded organelle;GO:0048471//perinuclear region of cytoplasm	GO:0005113//patched binding;GO:0005119//smoothened binding;GO:0008158//hedgehog receptor activity;GO:0008201//heparin binding;GO:0015485//cholesterol binding;GO:0030332//cyclin binding;GO:0044877//macromolecular complex binding;GO:0097108//hedgehog family protein binding	GO:0000122//negative regulation of transcription from RNA polymerase II promoter;GO:0001658//branching involved in ureteric bud morphogenesis;GO:0001701//in utero embryonic development;GO:0001709//cell fate determination;GO:0001841//neural tube formation;GO:0001843//neural tube closure;GO:0003007//heart morphogenesis;GO:0007165//signal transduction;GO:0007224//smoothened signaling pathway;GO:0007…
eca-miR-206	ENSECAT00000000563	1891	1580	-18.1	1	1.33122	AACCUUACAU-CUAUUAUU----	x|||||||||x|:x|:|:xxxxx	#NAME?	PCDH7	protocadherin 7 [Source:VGNC Symbol;Acc:VGNC:58208]	-	-	-	-	GO:0005886//plasma membrane;GO:0005887//integral component of plasma membrane;GO:0016020//membrane;GO:0016021//integral component of membrane	GO:0005509//calcium ion binding	GO:0007155//cell adhesion;GO:0007156//homophilic cell adhesion via plasma membrane adhesion molecules
eca-miR-206	ENSECAT00000000701	1757	191	-17.1	1	1.9377	UACCUUACAUA------------	x|||||||||xxxxxxxxxxxxx	#NAME?	DGKH	diacylglycerol kinase eta [Source:VGNC Symbol;Acc:VGNC:17151]	Metabolism;Environmental Information Processing;Environmental Information Processing;Organismal Systems;Human Diseases;Metabolism;Metabolism	Global and overview maps;Signal transduction;Signal transduction;Development and regeneration;Cancers;Lipid metabolism;Lipid metabolism	ko01100//Metabolic pathways;ko04072//Phospholipase D signaling pathway;ko04070//Phosphatidylinositol signaling system;ko04361//Axon regeneration;ko05231//Choline metabolism in cancer;ko00564//Glycerophospholipid metabolism;ko00561//Glycerolipid metabolism	K00901;K00901;K00901;K00901;K00901;K00901;K00901	GO:0005737//cytoplasm;GO:0005768//endosome	GO:0000166//nucleotide binding;GO:0003951//NAD+ kinase activity;GO:0004143//diacylglycerol kinase activity;GO:0005515//protein binding;GO:0005524//ATP binding;GO:0016301//kinase activity;GO:0016740//transferase activity	GO:0007165//signal transduction;GO:0007205//protein kinase C-activating G-protein coupled receptor signaling pathway;GO:0016310//phosphorylation;GO:0035556//intracellular signal transduction;GO:0046339//diacylglycerol metabolic process;GO:0046473//phosphatidic acid metabolic process;GO:0046486//glycerolipid metabolic process;GO:0046834//lipid phosphorylation
eca-miR-206	ENSECAT00000002630	2045	392	-19.2	1	1.08622	CACCUUACA---UAAAAUACAUCC	x||||||||xxx:xxx|:|||:|x	-UGGAAUGUAAGGAAGUGUGUGG-	TGFB1I1	transforming growth factor beta 1 induced transcript 1 [Source:VGNC Symbol;Acc:VGNC:24052]	-	-	-	-	GO:0005634//nucleus;GO:0005829//cytosol;GO:0005856//cytoskeleton;GO:0005886//plasma membrane;GO:0005925//focal adhesion;GO:0016363//nuclear matrix	GO:0003712//transcription cofactor activity;GO:0003713//transcription coactivator activity;GO:0046872//metal ion binding;GO:0048495//Roundabout binding;GO:0050681//androgen receptor binding;GO:0070411//I-SMAD binding	GO:0007179//transforming growth factor beta receptor signaling pathway;GO:0010718//positive regulation of epithelial to mesenchymal transition;GO:0016055//Wnt signaling pathway;GO:0016331//morphogenesis of embryonic epithelium;GO:0030154//cell differentiation;GO:0030511//positive regulation of transforming growth factor beta receptor signaling pathway;GO:0030512//negative regulation of transformi…
eca-miR-206	ENSECAT00000002829	933	831	-14.2	1	1.65383	UCCUUACAC-------------	x|||||||xxxxxxxxxxxxxx	UGGAAUGUAAGGAAGUGUGUGG	ACTR1B	actin related protein 1B [Source:VGNC Symbol;Acc:VGNC:15027]	Human Diseases	Neurodegenerative diseases	ko05016//Huntington disease	K16575	GO:0005623//cell;GO:0005737//cytoplasm;GO:0005813//centrosome;GO:0005856//cytoskeleton;GO:0005869//dynactin complex;GO:0015630//microtubule cytoskeleton;GO:0099738//cell cortex region	GO:0000166//nucleotide binding;GO:0005524//ATP binding	GO:0000132//establishment of mitotic spindle orientation;GO:0030473//nuclear migration along microtubule
eca-miR-206	ENSECAT00000004024	897	130	-26.7	0.246893	0.0582778	CGCCUUACAGUUCCCUUUCGCGAAAACA	x:|||||||x||||xx|||:|:xxx||x	#NAME?	HOXC5	homeobox C5 [Source:VGNC Symbol;Acc:VGNC:56576]	-	-	-	-	GO:0005634//nucleus;GO:0005654//nucleoplasm;GO:0030054//cell junction	GO:0000978//RNA polymerase II core promoter proximal region sequence-specific DNA binding;GO:0000981//RNA polymerase II transcription factor activity, sequence-specific DNA binding;GO:0003677//DNA binding;GO:0003700//transcription factor activity, sequence-specific DNA binding;GO:0043565//sequence-specific DNA binding	GO:0006355//regulation of transcription, DNA-templated;GO:0006357//regulation of transcription from RNA polymerase II promoter;GO:0007275//multicellular organism development;GO:0009952//anterior/posterior pattern specification;GO:0048706//embryonic skeletal system development
eca-miR-206	ENSECAT00000004056	373	216	-18.4	0.998814	1.63336	CACCUUACAUUUG----------	x||||||||||:xxxxxxxxxxx	#NAME?	SKIDA1	SKI/DACH domain containing 1 [Source:NCBI gene;Acc:100055804]	-	-	-	-	-	-	-
eca-miR-206	ENSECAT00000004159	891	350	-21.6	0.965613	0.617648	CCCUUACAACGUCGUCUCACAUG	x|||||||xxx:|x||x||||:x	UGGAAUGU-AAGGAAGUGUGUGG	CNGA2	cyclic nucleotide gated channel subunit alpha 2 [Source:VGNC Symbol;Acc:VGNC:16664]	Organismal Systems;Environmental Information Processing	Sensory system;Signal transduction	ko04740//Olfactory transduction;ko04024//cAMP signaling pathway	K04949;K04949	GO:0016020//membrane;GO:0016021//integral component of membrane	GO:0005216//ion channel activity;GO:0005222//intracellular cAMP activated cation channel activity;GO:0005223//intracellular cGMP activated cation channel activity;GO:0030553//cGMP binding	GO:0006811//ion transport;GO:0007608//sensory perception of smell;GO:0034220//ion transmembrane transport;GO:0055085//transmembrane transport;GO:0098655//cation transmembrane transport
eca-miR-206	ENSECAT00000004160	682	191	-20	0.996317	0.159192	UCCUUACACUCCCUUAGAUG--	x|||||||x|||x|:|x|:xxx	UGGAAUGUAAGGAAGUGUGUGG	BMS1	BMS1 ribosome biogenesis factor [Source:VGNC Symbol;Acc:VGNC:15854]	Genetic Information Processing	Translation	ko03008//Ribosome biogenesis in eukaryotes	K14569	GO:0005634//nucleus;GO:0005654//nucleoplasm;GO:0005730//nucleolus;GO:0030686//90S preribosome	GO:0003924//GTPase activity;GO:0005525//GTP binding;GO:0034511//U3 snoRNA binding	GO:0000462//maturation of SSU-rRNA from tricistronic rRNA transcript (SSU-rRNA, 5.8S rRNA, LSU-rRNA);GO:0000479//endonucleolytic cleavage of tricistronic rRNA transcript (SSU-rRNA, 5.8S rRNA, LSU-rRNA);GO:0042254//ribosome biogenesis
eca-miR-206	ENSECAT00000004495	69	30	-14.2	0.999984	1.65383	UCCUUACAA-------------	x|||||||xxxxxxxxxxxxxx	UGGAAUGUAAGGAAGUGUGUGG	WFDC1	WAP four-disulfide core domain 1 [Source:VGNC Symbol;Acc:VGNC:51346]	-	-	-	-	GO:0005576//extracellular region;GO:0005615//extracellular space	GO:0030414//peptidase inhibitor activity	GO:0001558//regulation of cell growth;GO:0010466//negative regulation of peptidase activity;GO:0050728//negative regulation of inflammatory response;GO:0061045//negative regulation of wound healing
eca-miR-206	ENSECAT00000004861	692	382	-23.5	0.628095	0.499105	CCCUUACAUCUUUAAUUCUUCAAUACAUCU	x||||||||xxx|xxx:|||||x:|||:|x	UGGAAUGUA---A---GGAAGU-GUGUGG-	YWHAQ	tyrosine 3-monooxygenase/tryptophan 5-monooxygenase activation protein theta [Source:VGNC Symbol;Acc:VGNC:25120]	Environmental Information Processing;Human Diseases;Human Diseases;Environmental Information Processing;Human Diseases;Cellular Processes;Cellular Processes;Environmental Information Processing;Organismal Systems;Environmental Information Processing	Signal transduction;Cancers;Infectious diseases;Signal transduction;Infectious diseases;Cell growth and death;Cell growth and death;Signal transduction;Aging;Signal transduction	ko04151//PI3K-Akt signaling pathway;ko05203//Viral carcinogenesis;ko05161//Hepatitis B;ko04390//Hippo signaling pathway;ko05160//Hepatitis C;ko04114//Oocyte meiosis;ko04110//Cell cycle;ko04013//MAPK signaling pathway - fly;ko04212//Longevity regulating pathway - worm;ko04391//Hippo signaling pathway -fly	K16197;K16197;K16197;K16197;K16197;K16197;K16197;K16197;K16197;K16197	GO:0005737//cytoplasm;GO:0032991//macromolecular complex	GO:0019904//protein domain specific binding;GO:0042802//identical protein binding;GO:0047485//protein N-terminus binding	GO:0006605//protein targeting;GO:0007264//small GTPase mediated signal transduction;GO:0045892//negative regulation of transcription, DNA-templated
eca-miR-206	ENSECAT00000004959	2040	1660	-19.5	1	1.28853	CCCUUACGAGUC-GAGGUCGA-	x||||||:xx:|xxx:xx|:xx	UGGAAUGUAAGGAAGUGUGUGG	PES1	pescadillo ribosomal biogenesis factor 1 [Source:VGNC Symbol;Acc:VGNC:21316]	-	-	-	-	GO:0000793//condensed chromosome;GO:0005634//nucleus;GO:0005654//nucleoplasm;GO:0005694//chromosome;GO:0005730//nucleolus;GO:0005829//cytosol;GO:0030687//preribosome, large subunit precursor;GO:0070545//PeBoW complex	GO:0043021//ribonucleoprotein complex binding	GO:0000463//maturation of LSU-rRNA from tricistronic rRNA transcript (SSU-rRNA, 5.8S rRNA, LSU-rRNA);GO:0000466//maturation of 5.8S rRNA from tricistronic rRNA transcript (SSU-rRNA, 5.8S rRNA, LSU-rRNA);GO:0006364//rRNA processing;GO:0007000//nucleolus organization;GO:0008283//cell proliferation;GO:0033365//protein localization to organelle;GO:0042254//ribosome biogenesis;GO:0042273//ribosomal la…
eca-miR-206	ENSECAT00000004960	2164	2005	-19.3	1	0.258887	UUCUUACA-ACCU-CG-ACACUG	x:||||||xx|||x|:x||||:x	UGGAAUGUAAGGAAGUGUGUGG-	MICAL3	microtubule associated monooxygenase, calponin and LIM domain containing 3 [Source:NCBI gene;Acc:100054807]	-	-	-	-	GO:0005634//nucleus;GO:0005654//nucleoplasm;GO:0005815//microtubule organizing center;GO:0005829//cytosol;GO:0005886//plasma membrane;GO:0031941//filamentous actin;GO:0045171//intercellular bridge;GO:0090543//Flemming body	GO:0003779//actin binding;GO:0005515//protein binding;GO:0016709//oxidoreductase activity, acting on paired donors, with incorporation or reduction of molecular oxygen, NAD(P)H as one donor, and incorporation of one atom of oxygen;GO:0017137//Rab GTPase binding;GO:0046872//metal ion binding;GO:0071949//FAD binding	GO:0006887//exocytosis;GO:0007010//cytoskeleton organization;GO:0030036//actin cytoskeleton organization;GO:0030042//actin filament depolymerization;GO:0055114//oxidation-reduction process
eca-miR-206	ENSECAT00000005498	1727	1594	-20	0.999999	0.691524	UACCUUACAGUUUGUUUAAUCAUAA-	x||||||||xx||x:||xxx||:|xx	#NAME?	GJA1	gap junction protein alpha 1 [Source:VGNC Symbol;Acc:VGNC:18348]	Human Diseases;Human Diseases;Cellular Processes	Infectious diseases;Cardiovascular diseases;Cellular community - eukaryotes	ko05131//Shigellosis;ko05412//Arrhythmogenic right ventricular cardiomyopathy (ARVC);ko04540//Gap junction	K07372;K07372;K07372	GO:0005623//cell;GO:0005654//nucleoplasm;GO:0005737//cytoplasm;GO:0005739//mitochondrion;GO:0005886//plasma membrane;GO:0005921//gap junction;GO:0005922//connexon complex;GO:0014704//intercalated disc;GO:0016020//membrane;GO:0016021//integral component of membrane;GO:0030054//cell junction;GO:0043231//intracellular membrane-bounded organelle;GO:0044291//cell-cell contact zone;GO:0070160//occludin…	GO:0005243//gap junction channel activity;GO:0008013//beta-catenin binding;GO:0015075//ion transmembrane transporter activity;GO:0015631//tubulin binding;GO:0022857//transmembrane transporter activity;GO:0055077//gap junction hemi-channel activity;GO:1903763//gap junction channel activity involved in cell communication by electrical coupling	GO:0000132//establishment of mitotic spindle orientation;GO:0007154//cell communication;GO:0007165//signal transduction;GO:0007267//cell-cell signaling;GO:0007507//heart development;GO:0010644//cell communication by electrical coupling;GO:0032277//negative regulation of gonadotropin secretion;GO:0034220//ion transmembrane transport;GO:0034613//cellular protein localization;GO:0055085//transmembra…
eca-miR-206	ENSECAT00000005667	1787	937	-15.6	1	2.02493	UCCUUACAGUGGGCAAUCAAAACGA-	x|||||||x|xxx|xx|||xx||:xx	UGGAAUGU-A--AGGAAGU-GUGUGG	PLPPR4	phospholipid phosphatase related 4 [Source:VGNC Symbol;Acc:VGNC:50861]	-	-	-	-	GO:0005887//integral component of plasma membrane;GO:0016020//membrane;GO:0016021//integral component of membrane	GO:0008195//phosphatidate phosphatase activity;GO:0016791//phosphatase activity;GO:0042577//lipid phosphatase activity	GO:0006644//phospholipid metabolic process;GO:0007165//signal transduction;GO:0007409//axonogenesis;GO:0046839//phospholipid dephosphorylation;GO:0048839//inner ear development
eca-miR-206	ENSECAT00000005944	1002	148	-15.9	1	1.79276	AACCUUACAA-------------	x||||||||xxxxxxxxxxxxxx	#NAME?	FAM118B	family with sequence similarity 118 member B [Source:VGNC Symbol;Acc:VGNC:17792]	-	-	-	-	-	-	GO:0030576//Cajal body organization
eca-miR-206	ENSECAT00000006007	735	286	-18.4	0.999999	0.700075	UACCUUACAUAGUCUG--------	x|||||||||xx:||xxxxxxxxx	#NAME?	NEDD9	neural precursor cell expressed, developmentally down-regulated 9 [Source:VGNC Symbol;Acc:VGNC:20661]	-	-	-	-	GO:0000922//spindle pole;GO:0005634//nucleus;GO:0005654//nucleoplasm;GO:0005737//cytoplasm;GO:0005829//cytosol;GO:0005886//plasma membrane	GO:0005515//protein binding;GO:1990782//protein tyrosine kinase binding	GO:0007169//transmembrane receptor protein tyrosine kinase signaling pathway;GO:0016477//cell migration;GO:0030335//positive regulation of cell migration;GO:0061098//positive regulation of protein tyrosine kinase activity;GO:0090527//actin filament reorganization;GO:0090630//activation of GTPase activity;GO:1900026//positive regulation of substrate adhesion-dependent cell spreading
eca-miR-206	ENSECAT00000006157	1964	680	-19.9	1	0.447915	UACCUUACA--AUUUCGA-----	x||||||||xxx:|||:xxxxxx	#NAME?	LY9	lymphocyte antigen 9 [Source:VGNC Symbol;Acc:VGNC:19847]	-	-	-	-	GO:0005886//plasma membrane	-	GO:0032740//positive regulation of interleukin-17 production;GO:0072540//T-helper 17 cell lineage commitment
eca-miR-206	ENSECAT00000006322	1519	41	-19.1	1	1.21785	UCCUUACAGUACUAGUUAGAUAUG	x|||||||xxx||xx|:|x|:|:x	UGGAAUGUAAGGA--AGUGUGUGG	WDR61	WD repeat domain 61 [Source:VGNC Symbol;Acc:VGNC:49432]	Genetic Information Processing	Folding, sorting and degradation	ko03018//RNA degradation	K12602	GO:0005634//nucleus;GO:0005654//nucleoplasm;GO:0005737//cytoplasm;GO:0005829//cytosol;GO:0016593//Cdc73/Paf1 complex;GO:0035327//transcriptionally active chromatin;GO:0055087//Ski complex	GO:0005515//protein binding	GO:0032968//positive regulation of transcription elongation from RNA polymerase II promoter;GO:0045638//negative regulation of myeloid cell differentiation;GO:0045944//positive regulation of transcription from RNA polymerase II promoter;GO:0051571//positive regulation of histone H3-K4 methylation;GO:0080182//histone H3-K4 trimethylation;GO:2001162//positive regulation of histone H3-K79 methylation
eca-miR-206	ENSECAT00000006638	1673	638	-18.5	1	0.904425	UCCUUACAGACCCCAAGGGCGA-	x|||||||xxx||xxx:x:|:xx	UGGAAUGU-AAGGAAGUGUGUGG	GALNT10	polypeptide N-acetylgalactosaminyltransferase 10 [Source:VGNC Symbol;Acc:VGNC:18223]	Metabolism;Metabolism;Metabolism	Global and overview maps;Glycan biosynthesis and metabolism;Glycan biosynthesis and metabolism	ko01100//Metabolic pathways;ko00514//Other types of O-glycan biosynthesis;ko00512//Mucin type O-glycan biosynthesis	K00710;K00710;K00710	GO:0000118//histone deacetylase complex;GO:0000139//Golgi membrane;GO:0005794//Golgi apparatus;GO:0016020//membrane;GO:0016021//integral component of membrane	GO:0003712//transcription cofactor activity;GO:0004407//histone deacetylase activity;GO:0004653//polypeptide N-acetylgalactosaminyltransferase activity;GO:0005515//protein binding;GO:0016740//transferase activity;GO:0016757//transferase activity, transferring glycosyl groups;GO:0030246//carbohydrate binding	GO:0006355//regulation of transcription, DNA-templated;GO:0006486//protein glycosylation;GO:0006493//protein O-linked glycosylation;GO:0016266//O-glycan processing;GO:0016575//histone deacetylation
eca-miR-206	ENSECAT00000006677	137	13	-21.3	0.29188	0.99015	GACCUUACAUUU---UACAG---	x||||||||||:xxx:|||xxxx	#NAME?	EIF1AX	eukaryotic translation initiation factor 1A X-linked [Source:VGNC Symbol;Acc:VGNC:58994]	Genetic Information Processing	Translation	ko03013//RNA transport	K03236	-	GO:0003723//RNA binding;GO:0003743//translation initiation factor activity	GO:0006412//translation;GO:0006413//translational initiation
eca-miR-206	ENSECAT00000006831	2398	2031	-20	1	0.0936174	CCCUUACA--CCAUUACAGAG-	x|||||||xx||x|:|||x|xx	UGGAAUGUAAGGAAGUGUGUGG	-	complement factor H [Source:NCBI gene;Acc:100051358]	Human Diseases;Organismal Systems	Infectious diseases;Immune system	ko05150//Staphylococcus aureus infection;ko04610//Complement and coagulation cascades	K04004;K04004	-	-	-
eca-miR-206	ENSECAT00000007080	685	87	-28.3	0.084655	0.097526	GACCUUACA--CCUUUCCACACG	x||||||||xx||||:x|||||x	#NAME?	RASA1	RAS p21 protein activator 1 [Source:VGNC Symbol;Acc:VGNC:22190]	Environmental Information Processing;Environmental Information Processing;Organismal Systems;Environmental Information Processing	Signal transduction;Signal transduction;Development;Signal transduction	ko04010//MAPK signaling pathway;ko04014//Ras signaling pathway;ko04360//Axon guidance;ko04013//MAPK signaling pathway - fly	K04352;K04352;K04352;K04352	GO:0001726//ruffle;GO:0005886//plasma membrane	GO:0001784//phosphotyrosine binding;GO:0005096//GTPase activator activity;GO:0005102//receptor binding;GO:0005515//protein binding;GO:0051020//GTPase binding	GO:0001953//negative regulation of cell-matrix adhesion;GO:0007162//negative regulation of cell adhesion;GO:0007165//signal transduction;GO:0030833//regulation of actin filament polymerization;GO:0043066//negative regulation of apoptotic process;GO:0043087//regulation of GTPase activity;GO:0043547//positive regulation of GTPase activity;GO:0046580//negative regulation of Ras protein signal transd…
eca-miR-206	ENSECAT00000007312	956	317	-21.3	0.984965	1.16253	UCCUUACAAAAUUUCUUU---UACCG	x|||||||xxx||:|||:xxx:|||x	UGGAAUGU---AAGGAAGUGUGUGG-	ABHD6	abhydrolase domain containing 6 [Source:VGNC Symbol;Acc:VGNC:14948]	Organismal Systems	Nervous system	ko04723//Retrograde endocannabinoid signaling	K13700	GO:0005739//mitochondrion;GO:0005765//lysosomal membrane;GO:0016020//membrane;GO:0016021//integral component of membrane;GO:0031902//late endosome membrane;GO:0032281//AMPA glutamate receptor complex	GO:0003824//catalytic activity;GO:0004620//phospholipase activity;GO:0047372//acylglycerol lipase activity	GO:0009395//phospholipid catabolic process;GO:0030336//negative regulation of cell migration;GO:0046464//acylglycerol catabolic process;GO:0046889//positive regulation of lipid biosynthetic process;GO:0052651//monoacylglycerol catabolic process;GO:0060292//long term synaptic depression;GO:2000124//regulation of endocannabinoid signaling pathway;GO:2001311//lysobisphosphatidic acid metabolic proce…
eca-miR-206	ENSECAT00000007410	1673	638	-18.5	1	0.904425	UCCUUACAGACCCCAAGGGCGA-	x|||||||xxx||xxx:x:|:xx	UGGAAUGU-AAGGAAGUGUGUGG	GALNT10	polypeptide N-acetylgalactosaminyltransferase 10 [Source:VGNC Symbol;Acc:VGNC:18223]	Metabolism;Metabolism;Metabolism	Global and overview maps;Glycan biosynthesis and metabolism;Glycan biosynthesis and metabolism	ko01100//Metabolic pathways;ko00514//Other types of O-glycan biosynthesis;ko00512//Mucin type O-glycan biosynthesis	K00710;K00710;K00710	GO:0000118//histone deacetylase complex;GO:0000139//Golgi membrane;GO:0005794//Golgi apparatus;GO:0016020//membrane;GO:0016021//integral component of membrane	GO:0003712//transcription cofactor activity;GO:0004407//histone deacetylase activity;GO:0004653//polypeptide N-acetylgalactosaminyltransferase activity;GO:0005515//protein binding;GO:0016740//transferase activity;GO:0016757//transferase activity, transferring glycosyl groups;GO:0030246//carbohydrate binding	GO:0006355//regulation of transcription, DNA-templated;GO:0006486//protein glycosylation;GO:0006493//protein O-linked glycosylation;GO:0016266//O-glycan processing;GO:0016575//histone deacetylation
eca-miR-206	ENSECAT00000007472	1912	369	-22.6	0.989537	0.574209	GUCUUACGAUAUCUUUCGGAGUUG	x:|||||:xxx||:|||:x|xx:x	UGGAAUGU--AAGGAAGUGUGUGG	TBC1D15	TBC1 domain family member 15 [Source:VGNC Symbol;Acc:VGNC:23898]	Cellular Processes	Transport and catabolism	ko04137//Mitophagy - animal	K20168	GO:0005576//extracellular region;GO:0005737//cytoplasm	GO:0005096//GTPase activator activity;GO:0017137//Rab GTPase binding	GO:0006886//intracellular protein transport;GO:0043087//regulation of GTPase activity;GO:0043547//positive regulation of GTPase activity;GO:0090630//activation of GTPase activity
eca-miR-206	ENSECAT00000007665	83	29	-21.6	0.11415	0.151525	AACCUUACAU-CCGGGGCGGGG-	x|||||||||x||xxx:|:x:xx	#NAME?	SPHK2	sphingosine kinase 2 [Source:VGNC Symbol;Acc:VGNC:23517]	Metabolism;Environmental Information Processing;Human Diseases;Environmental Information Processing;Organismal Systems;Environmental Information Processing;Environmental Information Processing;Environmental Information Processing;Metabolism	Global and overview maps;Signal transduction;Infectious diseases;Signal transduction;Immune system;Signal transduction;Signal transduction;Signal transduction;Lipid metabolism	ko01100//Metabolic pathways;ko04020//Calcium signaling pathway;ko05152//Tuberculosis;ko04072//Phospholipase D signaling pathway;ko04666//Fc gamma R-mediated phagocytosis;ko04371//Apelin signaling pathway;ko04071//Sphingolipid signaling pathway;ko04370//VEGF signaling pathway;ko00600//Sphingolipid metabolism	K04718;K04718;K04718;K04718;K04718;K04718;K04718;K04718;K04718	GO:0000786//nucleosome;GO:0005634//nucleus;GO:0005737//cytoplasm;GO:0005739//mitochondrion;GO:0005743//mitochondrial inner membrane;GO:0005783//endoplasmic reticulum;GO:0005829//cytosol;GO:0016020//membrane;GO:0043231//intracellular membrane-bounded organelle	GO:0003951//NAD+ kinase activity;GO:0008481//sphinganine kinase activity;GO:0016301//kinase activity;GO:0017050//D-erythro-sphingosine kinase activity;GO:0031493//nucleosomal histone binding;GO:0038036//sphingosine-1-phosphate receptor activity	GO:0001568//blood vessel development;GO:0002374//cytokine secretion involved in immune response;GO:0003376//sphingosine-1-phosphate signaling pathway;GO:0006669//sphinganine-1-phosphate biosynthetic process;GO:0006670//sphingosine metabolic process;GO:0007420//brain development;GO:0008284//positive regulation of cell proliferation;GO:0016310//phosphorylation;GO:0030308//negative regulation of cel…
eca-miR-211	ENSECAT00000000203	781	513	-18.9	0.999986	0.665916	CGAGGGAAACCGUC---------	x:||||||||x||xxxxxxxxxx	#NAME?	-	spermatogenesis and oogenesis specific basic helix-loop-helix 2 [Source:NCBI gene;Acc:102151108]	-	-	-	-	GO:0005634//nucleus	GO:0001228//transcriptional activator activity, RNA polymerase II transcription regulatory region sequence-specific binding;GO:0046983//protein dimerization activity	GO:0006355//regulation of transcription, DNA-templated;GO:0007283//spermatogenesis;GO:0030154//cell differentiation;GO:0045944//positive regulation of transcription from RNA polymerase II promoter;GO:0048477//oogenesis
eca-miR-211	ENSECAT00000000498	2804	2041	-23.3	0.992054	0.592673	AGAGGGAAACGGUU---------	x:||||||||:||xxxxxxxxxx	#NAME?	PTCH1	patched 1 [Source:VGNC Symbol;Acc:VGNC:21979]	Human Diseases;Human Diseases;Environmental Information Processing;Organismal Systems;Environmental Information Processing;Human Diseases;Environmental Information Processing	Cancers;Cancers;Signal transduction;Development;Signal transduction;Cancers;Signal transduction	ko05200//Pathways in cancer;ko05205//Proteoglycans in cancer;ko04024//cAMP signaling pathway;ko04360//Axon guidance;ko04340//Hedgehog signaling pathway;ko05217//Basal cell carcinoma;ko04341//Hedgehog signaling pathway - fly	K06225;K06225;K06225;K06225;K06225;K06225;K06225	GO:0005794//Golgi apparatus;GO:0005886//plasma membrane;GO:0005901//caveola;GO:0005929//cilium;GO:0016020//membrane;GO:0016021//integral component of membrane;GO:0030496//midbody;GO:0043231//intracellular membrane-bounded organelle;GO:0048471//perinuclear region of cytoplasm	GO:0005113//patched binding;GO:0005119//smoothened binding;GO:0008158//hedgehog receptor activity;GO:0008201//heparin binding;GO:0015485//cholesterol binding;GO:0030332//cyclin binding;GO:0044877//macromolecular complex binding;GO:0097108//hedgehog family protein binding	GO:0000122//negative regulation of transcription from RNA polymerase II promoter;GO:0001658//branching involved in ureteric bud morphogenesis;GO:0001701//in utero embryonic development;GO:0001709//cell fate determination;GO:0001841//neural tube formation;GO:0001843//neural tube closure;GO:0003007//heart morphogenesis;GO:0007165//signal transduction;GO:0007224//smoothened signaling pathway;GO:0007…
eca-miR-211	ENSECAT00000000503	850	411	-19.3	0.999953	1.14023	GAAGGGAAAGAGA----------	x||||||||x||xxxxxxxxxxx	#NAME?	TRIB3	tribbles pseudokinase 3 [Source:VGNC Symbol;Acc:VGNC:51621]	Human Diseases	Endocrine and metabolic diseases	ko04931//Insulin resistance	K19518	GO:0005634//nucleus;GO:0005654//nucleoplasm	GO:0003714//transcription corepressor activity;GO:0004672//protein kinase activity;GO:0005524//ATP binding;GO:0019899//enzyme binding;GO:0019901//protein kinase binding;GO:0031434//mitogen-activated protein kinase kinase binding;GO:0031625//ubiquitin protein ligase binding;GO:0055106//ubiquitin-protein transferase regulator activity	GO:0006468//protein phosphorylation;GO:0006469//negative regulation of protein kinase activity;GO:0010827//regulation of glucose transport;GO:0032092//positive regulation of protein binding;GO:0032436//positive regulation of proteasomal ubiquitin-dependent protein catabolic process;GO:0032869//cellular response to insulin stimulus;GO:0043405//regulation of MAP kinase activity;GO:0045599//negative…
eca-miR-211	ENSECAT00000000599	324	141	-16.8	0.999999	0.759148	AAAGGGAAA-GGAAAAAAAAAAGGAA	x||||||||x:|x|xx|||xxx|||x	-UUCCCUUUGUCAUCCUUU--GCCU-	HOXC9	homeobox C9 [Source:VGNC Symbol;Acc:VGNC:18851]	-	-	-	-	GO:0005634//nucleus;GO:0005654//nucleoplasm;GO:0016235//aggresome	GO:0000978//RNA polymerase II core promoter proximal region sequence-specific DNA binding;GO:0003677//DNA binding;GO:0003700//transcription factor activity, sequence-specific DNA binding;GO:0043565//sequence-specific DNA binding	GO:0006351//transcription, DNA-templated;GO:0006355//regulation of transcription, DNA-templated;GO:0007275//multicellular organism development;GO:0009952//anterior/posterior pattern specification;GO:0009954//proximal/distal pattern formation;GO:0045944//positive regulation of transcription from RNA polymerase II promoter;GO:0048704//embryonic skeletal system morphogenesis;GO:0048706//embryonic sk…
eca-miR-211	ENSECAT00000000693	1212	825	-27.5	0.251157	0.626374	GAGGGGGAGCGCGUGAAGGUCACAGGGG	x|:|||:|:|:x||xx|||xx||x||:x	-UUCCCUUUGU-CA--UCCUUUG-CCU-	FOXL1	forkhead box L1 [Source:VGNC Symbol;Acc:VGNC:58450]	-	-	-	-	GO:0005634//nucleus	GO:0000981//RNA polymerase II transcription factor activity, sequence-specific DNA binding;GO:0003677//DNA binding;GO:0003700//transcription factor activity, sequence-specific DNA binding;GO:0043565//sequence-specific DNA binding	GO:0006355//regulation of transcription, DNA-templated;GO:0006357//regulation of transcription from RNA polymerase II promoter;GO:0007495//visceral mesoderm-endoderm interaction involved in midgut development;GO:0007507//heart development;GO:0009653//anatomical structure morphogenesis;GO:0030111//regulation of Wnt signaling pathway;GO:0030154//cell differentiation;GO:0030166//proteoglycan biosynt…
eca-miR-211	ENSECAT00000000726	2828	1347	-21.9	0.999872	1.63636	CAGGGGAGGAG-GGUUGAGGGC	x||||:|:x||x:|xx:|x||x	UUCCCUUUGUCAUCCUUUGCCU	ADAMTS17	ADAM metallopeptidase with thrombospondin type 1 motif 17 [Source:VGNC Symbol;Acc:VGNC:15066]	-	-	-	-	-	GO:0003676//nucleic acid binding;GO:0004222//metalloendopeptidase activity;GO:0008233//peptidase activity;GO:0008237//metallopeptidase activity	GO:0006508//proteolysis
eca-miR-211	ENSECAT00000000759	902	506	-22.7	0.867485	0.221269	AAAGGGAAA--GUAAAGGA--AGGAA	x||||||||xx||xx||||xxx|||x	-UUCCCUUUGUCA--UCCUUUGCCU-	HOXC8	homeobox C8 [Source:NCBI gene;Acc:111773993]	-	-	-	-	GO:0005634//nucleus;GO:0005654//nucleoplasm;GO:0015630//microtubule cytoskeleton	GO:0003677//DNA binding;GO:0003700//transcription factor activity, sequence-specific DNA binding;GO:0043565//sequence-specific DNA binding	GO:0000122//negative regulation of transcription from RNA polymerase II promoter;GO:0006355//regulation of transcription, DNA-templated;GO:0007275//multicellular organism development;GO:0009952//anterior/posterior pattern specification;GO:0030182//neuron differentiation;GO:0048705//skeletal system morphogenesis
eca-miR-211	ENSECAT00000000777	2828	1347	-21.9	0.999872	1.63636	CAGGGGAGGAG-GGUUGAGGGC	x||||:|:x||x:|xx:|x||x	UUCCCUUUGUCAUCCUUUGCCU	ADAMTS17	ADAM metallopeptidase with thrombospondin type 1 motif 17 [Source:VGNC Symbol;Acc:VGNC:15066]	-	-	-	-	-	GO:0003676//nucleic acid binding;GO:0004222//metalloendopeptidase activity;GO:0008233//peptidase activity;GO:0008237//metallopeptidase activity	GO:0006508//proteolysis
eca-miR-211	ENSECAT00000000924	223	144	-15.4	1	1.62908	AGAGGGAAAG-------------	x:|||||||xxxxxxxxxxxxxx	#NAME?	-	-	Organismal Systems	Sensory system	ko04740//Olfactory transduction	K04257	GO:0005886//plasma membrane;GO:0016020//membrane;GO:0016021//integral component of membrane	GO:0004888//transmembrane signaling receptor activity;GO:0004930//G-protein coupled receptor activity;GO:0004984//olfactory receptor activity	GO:0007165//signal transduction;GO:0007186//G-protein coupled receptor signaling pathway;GO:0007608//sensory perception of smell;GO:0050896//response to stimulus;GO:0050911//detection of chemical stimulus involved in sensory perception of smell
eca-miR-211	ENSECAT00000001184	241	206	-15.4	1	1.42516	CAGGGAAAUU------------	x|||||||:xxxxxxxxxxxxx	UUCCCUUUGUCAUCCUUUGCCU	SLC7A7	solute carrier family 7 member 7 [Source:VGNC Symbol;Acc:VGNC:23272]	Organismal Systems	Digestive system	ko04974//Protein digestion and absorption	K13867	GO:0016020//membrane;GO:0016021//integral component of membrane	GO:0015174//basic amino acid transmembrane transporter activity;GO:0015179//L-amino acid transmembrane transporter activity;GO:0022857//transmembrane transporter activity	GO:0000821//regulation of arginine metabolic process;GO:0055085//transmembrane transport;GO:1902475//L-alpha-amino acid transmembrane transport;GO:1990822//basic amino acid transmembrane transport
eca-miR-211	ENSECAT00000001856	1263	744	-18.9	1	0.887632	AGAGGGAAAC-CUAAGAAAUC--	x:||||||||xx||x||||:xxx	#NAME?	VWC2L	von Willebrand factor C domain containing 2 like [Source:VGNC Symbol;Acc:VGNC:56617]	-	-	-	-	GO:0005615//extracellular space;GO:0032281//AMPA glutamate receptor complex	GO:0005515//protein binding	GO:0030514//negative regulation of BMP signaling pathway;GO:0045666//positive regulation of neuron differentiation
eca-miR-211	ENSECAT00000002055	1854	1349	-21.8	0.998371	1.33706	GAGGGGGAGCCGGUUUUGGUGUUGUGC	x|:|||:|:|x:||xxx||xxx:|x|x	#NAME?	FOXO1	forkhead box O1 [Source:NCBI gene;Acc:100050481]	Human Diseases;Human Diseases;Human Diseases;Human Diseases;Cellular Processes;Organismal Systems;Environmental Information Processing;Organismal Systems;Environmental Information Processing;Organismal Systems;Human Diseases;Human Diseases;Human Diseases;Organismal Systems;Organismal Systems	Cancers;Infectious diseases;Cancers;Infectious diseases;Cell growth and death;Endocrine system;Signal transduction;Endocrine system;Signal transduction;Endocrine system;Endocrine and metabolic diseases;Endocrine and metabolic diseases;Cancers;Aging;Aging	ko05200//Pathways in cancer;ko05165//Human papillomavirus infection;ko05202//Transcriptional misregulation in cancers;ko05131//Shigellosis;ko04218//Cellular senescence;ko04910//Insulin signaling pathway;ko04152//AMPK signaling pathway;ko04919//Thyroid hormone signaling pathway;ko04068//FoxO signaling pathway;ko04922//Glucagon signaling pathway;ko04933//AGE-RAGE signaling pathway in diabetic compl…	K07201;K07201;K07201;K07201;K07201;K07201;K07201;K07201;K07201;K07201;K07201;K07201;K07201;K07201;K07201	GO:0005634//nucleus;GO:0005737//cytoplasm	GO:0000981//RNA polymerase II transcription factor activity, sequence-specific DNA binding;GO:0003677//DNA binding;GO:0003700//transcription factor activity, sequence-specific DNA binding;GO:0008013//beta-catenin binding;GO:0008134//transcription factor binding;GO:0031625//ubiquitin protein ligase binding;GO:0043565//sequence-specific DNA binding	GO:0000122//negative regulation of transcription from RNA polymerase II promoter;GO:0006355//regulation of transcription, DNA-templated;GO:0008286//insulin receptor signaling pathway;GO:0009267//cellular response to starvation;GO:0010508//positive regulation of autophagy;GO:0032873//negative regulation of stress-activated MAPK cascade;GO:0042593//glucose homeostasis;GO:0043065//positive regulatio…
eca-miR-211	ENSECAT00000002423	361	284	-15.5	1	1.73257	UAAGGGAAAG-------------	x||||||||xxxxxxxxxxxxxx	#NAME?	TCEAL9	transcription elongation factor A like 9 [Source:VGNC Symbol;Acc:VGNC:23943]	-	-	-	-	GO:0005634//nucleus	GO:0050699//WW domain binding	-
eca-miR-211	ENSECAT00000002526	716	441	-26.1	0.248977	0.0123376	CAGGGAGAGGGU-GGUCACAGGAG	x|||||:|x:||x||xx||x|||x	UUCCCUUUGUCAUCCUUUG-CCU-	CIAO3	cytosolic iron-sulfur assembly component 3 [Source:VGNC Symbol;Acc:VGNC:51171]	-	-	-	-	GO:0097361//CIA complex	-	GO:0001666//response to hypoxia;GO:0002244//hematopoietic progenitor cell differentiation;GO:0010468//regulation of gene expression;GO:0016226//iron-sulfur cluster assembly;GO:0032364//oxygen homeostasis
eca-miR-211	ENSECAT00000002712	699	78	-23.1	0.709723	0.231984	UAAGGGAAAAAG-GGGAAAA---	x||||||||x||x:|||||xxxx	#NAME?	EPHA5	EPH receptor A5 [Source:VGNC Symbol;Acc:VGNC:17619]	Organismal Systems	Development	ko04360//Axon guidance	K05106	GO:0005887//integral component of plasma membrane;GO:0005912//adherens junction;GO:0016020//membrane;GO:0016021//integral component of membrane;GO:0043005//neuron projection;GO:0043235//receptor complex;GO:0071944//cell periphery	GO:0000166//nucleotide binding;GO:0004672//protein kinase activity;GO:0004713//protein tyrosine kinase activity;GO:0004714//transmembrane receptor protein tyrosine kinase activity;GO:0005003//ephrin receptor activity;GO:0005004//GPI-linked ephrin receptor activity;GO:0005005//transmembrane-ephrin receptor activity;GO:0005515//protein binding;GO:0005524//ATP binding;GO:0016301//kinase activity;GO:…	GO:0006468//protein phosphorylation;GO:0007169//transmembrane receptor protein tyrosine kinase signaling pathway;GO:0007275//multicellular organism development;GO:0007411//axon guidance;GO:0016310//phosphorylation;GO:0018108//peptidyl-tyrosine phosphorylation;GO:0021766//hippocampus development;GO:0032956//regulation of actin cytoskeleton organization;GO:0033674//positive regulation of kinase act…
eca-miR-211	ENSECAT00000003541	1980	1430	-17.8	1	2.24361	UGGGGGAAGGUUUUUAGACGUGAC	x:|||:||x:x|xxx|:|||x||x	UUCCCUUUGUCAUCCUUUGC-CU-	DLC1	DLC1 Rho GTPase activating protein [Source:VGNC Symbol;Acc:VGNC:17207]	-	-	-	-	GO:0005634//nucleus;GO:0005737//cytoplasm;GO:0005829//cytosol;GO:0005901//caveola;GO:0005925//focal adhesion;GO:0030864//cortical actin cytoskeleton;GO:0032587//ruffle membrane	GO:0005096//GTPase activator activity;GO:0005515//protein binding;GO:0008289//lipid binding;GO:0042169//SH2 domain binding	GO:0006915//apoptotic process;GO:0006919//activation of cysteine-type endopeptidase activity involved in apoptotic process;GO:0007165//signal transduction;GO:0008285//negative regulation of cell proliferation;GO:0008360//regulation of cell shape;GO:0030336//negative regulation of cell migration;GO:0032956//regulation of actin cytoskeleton organization;GO:0035023//regulation of Rho protein signal …
eca-miR-211	ENSECAT00000003772	2741	1495	-25.2	0.873224	0.238447	AGAGGGAGACAUUGU-GGAAAUC--	x:|||||:|||xx||x|||||:xxx	#NAME?	LRRC75A	leucine rich repeat containing 75A [Source:VGNC Symbol;Acc:VGNC:19791]	-	-	-	-	GO:0005737//cytoplasm	-	-
eca-miR-211	ENSECAT00000003788	553	540	-15.5	1	1.42516	UAGGGAAAUU------------	x|||||||:xxxxxxxxxxxxx	UUCCCUUUGUCAUCCUUUGCCU	SCN10A	sodium voltage-gated channel alpha subunit 10 [Source:VGNC Symbol;Acc:VGNC:22730]	-	-	-	-	GO:0001518//voltage-gated sodium channel complex;GO:0005886//plasma membrane;GO:0016020//membrane;GO:0016021//integral component of membrane	GO:0005216//ion channel activity;GO:0005244//voltage-gated ion channel activity;GO:0005248//voltage-gated sodium channel activity;GO:0005261//cation channel activity;GO:0005272//sodium channel activity;GO:0044325//ion channel binding	GO:0002027//regulation of heart rate;GO:0006811//ion transport;GO:0006814//sodium ion transport;GO:0019228//neuronal action potential;GO:0019233//sensory perception of pain;GO:0034220//ion transmembrane transport;GO:0034765//regulation of ion transmembrane transport;GO:0035725//sodium ion transmembrane transport;GO:0055085//transmembrane transport;GO:0055117//regulation of cardiac muscle contract…
eca-miR-211	ENSECAT00000004005	215	81	-16.4	0.999986	0.646684	AAAGGGAAA-GGUC---------	x||||||||x:||xxxxxxxxxx	#NAME?	VEZT	vezatin, adherens junctions transmembrane protein [Source:VGNC Symbol;Acc:VGNC:56418]	-	-	-	-	GO:0005654//nucleoplasm;GO:0005829//cytosol;GO:0016020//membrane;GO:0016021//integral component of membrane	GO:0017022//myosin binding	GO:0098609//cell-cell adhesion
eca-miR-211	ENSECAT00000004027	1919	1004	-20.3	0.999998	0.504807	GAAGGGAAACCAGUC---------	x|||||||||x|||xxxxxxxxxx	#NAME?	-	-	Organismal Systems	Circulatory system	ko04261//Adrenergic signaling in cardiomyocytes	K04894	GO:0016020//membrane;GO:0016324//apical plasma membrane	GO:0005249//voltage-gated potassium channel activity;GO:0015459//potassium channel regulator activity	GO:0002070//epithelial cell maturation;GO:0006811//ion transport;GO:0006813//potassium ion transport;GO:0060047//heart contraction;GO:0086091//regulation of heart rate by cardiac conduction
eca-miR-211	ENSECAT00000004667	421	70	-18.6	0.999058	0.947328	GAAGGGAAACCGA----------	x|||||||||x|xxxxxxxxxxx	#NAME?	CLEC14A	C-type lectin domain containing 14A [Source:HGNC Symbol;Acc:HGNC:19832]	-	-	-	-	GO:0009897//external side of plasma membrane;GO:0016020//membrane;GO:0016021//integral component of membrane	GO:0050840//extracellular matrix binding;GO:1990430//extracellular matrix protein binding	GO:0002042//cell migration involved in sprouting angiogenesis;GO:0016477//cell migration
eca-miR-211	ENSECAT00000004814	337	313	-21.3	0.719736	0.646051	AGAGGGAAAGA-UUUGUAACGGU	x:|||||||x|x|xx|x|||||x	#NAME?	PLEKHH2	pleckstrin homology, MyTH4 and FERM domain containing H2 [Source:VGNC Symbol;Acc:VGNC:21573]	-	-	-	-	GO:0005654//nucleoplasm;GO:0005737//cytoplasm;GO:0005829//cytosol;GO:0005856//cytoskeleton;GO:0005886//plasma membrane;GO:0016604//nuclear body;GO:0030027//lamellipodium;GO:0030864//cortical actin cytoskeleton	GO:0003779//actin binding;GO:0042802//identical protein binding	GO:0030835//negative regulation of actin filament depolymerization
eca-miR-211	ENSECAT00000005145	526	429	-21.7	0.832916	0.802645	AAAGGGAAAAAGUAGU-------	x||||||||x|||||xxxxxxxx	#NAME?	CBFA2T3	CBFA2/RUNX1 partner transcriptional co-repressor 3 [Source:VGNC Symbol;Acc:VGNC:58454]	-	-	-	-	GO:0005634//nucleus;GO:0005654//nucleoplasm	GO:0003700//transcription factor activity, sequence-specific DNA binding;GO:0003714//transcription corepressor activity;GO:0046872//metal ion binding	GO:0001666//response to hypoxia;GO:0006355//regulation of transcription, DNA-templated;GO:0008285//negative regulation of cell proliferation;GO:0030851//granulocyte differentiation;GO:0032436//positive regulation of proteasomal ubiquitin-dependent protein catabolic process;GO:0045820//negative regulation of glycolytic process;GO:0045892//negative regulation of transcription, DNA-templated;GO:1903…
eca-miR-211	ENSECAT00000005168	526	429	-21.7	0.832916	0.802645	AAAGGGAAAAAGUAGU-------	x||||||||x|||||xxxxxxxx	#NAME?	CBFA2T3	CBFA2/RUNX1 partner transcriptional co-repressor 3 [Source:VGNC Symbol;Acc:VGNC:58454]	-	-	-	-	GO:0005634//nucleus;GO:0005654//nucleoplasm	GO:0003700//transcription factor activity, sequence-specific DNA binding;GO:0003714//transcription corepressor activity;GO:0046872//metal ion binding	GO:0001666//response to hypoxia;GO:0006355//regulation of transcription, DNA-templated;GO:0008285//negative regulation of cell proliferation;GO:0030851//granulocyte differentiation;GO:0032436//positive regulation of proteasomal ubiquitin-dependent protein catabolic process;GO:0045820//negative regulation of glycolytic process;GO:0045892//negative regulation of transcription, DNA-templated;GO:1903…
eca-miR-211	ENSECAT00000005297	1238	462	-29.9	0.091561	1.51276	GAAGGGGAGGGGUUCGGGACCUCGGAG	x|||||:|:x:||xx:|||xxx||||x	-UUCCCUUUGUCA--UCCU-UUGCCU-	DNASE1L1	deoxyribonuclease 1 like 1 [Source:VGNC Symbol;Acc:VGNC:17245]	-	-	-	-	GO:0005634//nucleus;GO:0005783//endoplasmic reticulum	GO:0003677//DNA binding;GO:0004518//nuclease activity;GO:0004519//endonuclease activity;GO:0004530//deoxyribonuclease I activity;GO:0004536//deoxyribonuclease activity;GO:0016787//hydrolase activity	GO:0000737//DNA catabolic process, endonucleolytic;GO:0006308//DNA catabolic process
eca-miR-211	ENSECAT00000005382	701	183	-24.3	0.494633	0.633444	UGAGGGAAAC-GUAUAAGUUAGGGGAC	x:||||||||x||xxx||xx|:x|||x	-UUCCCUUUGUCA---UCCUUUGCCU-	PCDHGA4	protocadherin gamma subfamily A, 4 [Source:HGNC Symbol;Acc:HGNC:8702]	-	-	-	-	GO:0005886//plasma membrane;GO:0005887//integral component of plasma membrane;GO:0016020//membrane;GO:0016021//integral component of membrane	GO:0005509//calcium ion binding	GO:0007155//cell adhesion;GO:0007156//homophilic cell adhesion via plasma membrane adhesion molecules
eca-miR-211	ENSECAT00000005447	282	75	-16.4	1	1.471	AAAGGGAAAUU------------	x||||||||:xxxxxxxxxxxxx	#NAME?	SFR1	SWI5 dependent homologous recombination repair protein 1 [Source:VGNC Symbol;Acc:VGNC:22898]	-	-	-	-	GO:0005634//nucleus;GO:0032798//Swi5-Sfr1 complex	GO:0030374//ligand-dependent nuclear receptor transcription coactivator activity	GO:0000724//double-strand break repair via homologous recombination;GO:0045893//positive regulation of transcription, DNA-templated;GO:0071391//cellular response to estrogen stimulus;GO:1903508//positive regulation of nucleic acid-templated transcription
eca-miR-211	ENSECAT00000005524	885	785	-16.8	1	0.931149	AAAGGGAAAUUGA----------	x||||||||xx|xxxxxxxxxxx	#NAME?	EGLN3	egl-9 family hypoxia inducible factor 3 [Source:VGNC Symbol;Acc:VGNC:17461]	Human Diseases;Environmental Information Processing;Human Diseases	Cancers;Signal transduction;Cancers	ko05200//Pathways in cancer;ko04066//HIF-1 signaling pathway;ko05211//Renal cell carcinoma	K09592;K09592;K09592	GO:0005634//nucleus;GO:0005737//cytoplasm;GO:0005829//cytosol	GO:0005506//iron ion binding;GO:0016491//oxidoreductase activity;GO:0016705//oxidoreductase activity, acting on paired donors, with incorporation or reduction of molecular oxygen;GO:0016706//oxidoreductase activity, acting on paired donors, with incorporation or reduction of molecular oxygen, 2-oxoglutarate as one donor, and incorporation of one atom each of oxygen into both donors;GO:0031418//L-…	GO:0001666//response to hypoxia;GO:0006915//apoptotic process;GO:0006919//activation of cysteine-type endopeptidase activity involved in apoptotic process;GO:0018126//protein hydroxylation;GO:0018401//peptidyl-proline hydroxylation to 4-hydroxy-L-proline;GO:0042127//regulation of cell proliferation;GO:0055114//oxidation-reduction process
eca-miR-211	ENSECAT00000005667	1787	1552	-24.5	0.837836	0.360711	CAAGGGAAAAUAG-GGGAACCGU-	x||||||||x:||x:||||x||xx	#NAME?	PLPPR4	phospholipid phosphatase related 4 [Source:VGNC Symbol;Acc:VGNC:50861]	-	-	-	-	GO:0005887//integral component of plasma membrane;GO:0016020//membrane;GO:0016021//integral component of membrane	GO:0008195//phosphatidate phosphatase activity;GO:0016791//phosphatase activity;GO:0042577//lipid phosphatase activity	GO:0006644//phospholipid metabolic process;GO:0007165//signal transduction;GO:0007409//axonogenesis;GO:0046839//phospholipid dephosphorylation;GO:0048839//inner ear development
eca-miR-211	ENSECAT00000006014	622	257	-24.2	0.460196	0.513451	UAGGGAGAAGGUUAAGGUAGAUAGGAC	x|||||:|x:||xx|||x|:|:x|||x	UUCCCUUUGUCA--UCC-UUUG-CCU-	RPA2	replication protein A2 [Source:VGNC Symbol;Acc:VGNC:22509]	Genetic Information Processing;Genetic Information Processing;Genetic Information Processing;Genetic Information Processing;Genetic Information Processing	Replication and repair;Replication and repair;Replication and repair;Replication and repair;Replication and repair	ko03440//Homologous recombination;ko03460//Fanconi anemia pathway;ko03420//Nucleotide excision repair;ko03030//DNA replication;ko03430//Mismatch repair	K10739;K10739;K10739;K10739;K10739	GO:0000781//chromosome, telomeric region;GO:0000785//chromatin;GO:0005634//nucleus;GO:0005654//nucleoplasm;GO:0005662//DNA replication factor A complex;GO:0016604//nuclear body;GO:0016605//PML body;GO:0035861//site of double-strand break	GO:0003677//DNA binding;GO:0003684//damaged DNA binding;GO:0003697//single-stranded DNA binding;GO:0019899//enzyme binding;GO:0019903//protein phosphatase binding;GO:0031625//ubiquitin protein ligase binding;GO:0098505//G-rich strand telomeric DNA binding	GO:0000723//telomere maintenance;GO:0000724//double-strand break repair via homologous recombination;GO:0006260//DNA replication;GO:0006281//DNA repair;GO:0006284//base-excision repair;GO:0006289//nucleotide-excision repair;GO:0006298//mismatch repair;GO:0006310//DNA recombination;GO:0010569//regulation of double-strand break repair via homologous recombination;GO:0031571//mitotic G1 DNA damage c…
eca-miR-211	ENSECAT00000006178	2482	1310	-15.4	1	0.838785	CAAGGGAAAAAAGA----------	x||||||||xx||xxxxxxxxxxx	#NAME?	USP31	ubiquitin specific peptidase 31 [Source:VGNC Symbol;Acc:VGNC:55249]	-	-	-	-	GO:0005634//nucleus	GO:0004843//thiol-dependent ubiquitin-specific protease activity;GO:0036459//thiol-dependent ubiquitinyl hydrolase activity	GO:0006511//ubiquitin-dependent protein catabolic process;GO:0016579//protein deubiquitination
eca-miR-211	ENSECAT00000006222	2482	1310	-15.4	1	0.838785	CAAGGGAAAAAAGA----------	x||||||||xx||xxxxxxxxxxx	#NAME?	USP31	ubiquitin specific peptidase 31 [Source:VGNC Symbol;Acc:VGNC:55249]	-	-	-	-	GO:0005634//nucleus	GO:0004843//thiol-dependent ubiquitin-specific protease activity;GO:0036459//thiol-dependent ubiquitinyl hydrolase activity	GO:0006511//ubiquitin-dependent protein catabolic process;GO:0016579//protein deubiquitination
eca-miR-211	ENSECAT00000006560	380	341	-15.7	1	0.880295	UAGGGAAA-AAUA--AAAUGU-	x|||||||xxx||xx|||:|xx	UUCCCUUUGUCAUCCUUUGCCU	CCDC6	coiled-coil domain containing 6 [Source:VGNC Symbol;Acc:VGNC:16170]	Human Diseases;Human Diseases	Cancers;Cancers	ko05200//Pathways in cancer;ko05216//Thyroid cancer	K09288;K09288	GO:0005829//cytosol	-	-
eca-miR-211	ENSECAT00000006628	1263	597	-21.2	0.997195	0.962989	UGGGGAAACAGG----------	x:|||||||||xxxxxxxxxxx	UUCCCUUUGUCAUCCUUUGCCU	FBXO45	F-box protein 45 [Source:VGNC Symbol;Acc:VGNC:17957]	-	-	-	-	GO:0014069//postsynaptic density;GO:0019005//SCF ubiquitin ligase complex;GO:0045202//synapse;GO:0098793//presynapse;GO:0099523//presynaptic cytosol;GO:0099524//postsynaptic cytosol	GO:0005515//protein binding	GO:0001764//neuron migration;GO:0006511//ubiquitin-dependent protein catabolic process;GO:0006974//cellular response to DNA damage stimulus;GO:0016567//protein ubiquitination;GO:0021799//cerebral cortex radially oriented cell migration;GO:0021800//cerebral cortex tangential migration;GO:0021957//corticospinal tract morphogenesis;GO:0021960//anterior commissure morphogenesis;GO:0043161//proteasome…
eca-miR-211	ENSECAT00000006920	567	498	-18.6	0.999924	0.0934929	GAAGGGAAACCG-AGAGUAAUA--	x|||||||||x|x||x|x||:xxx	#NAME?	HYLS1	HYLS1 centriolar and ciliogenesis associated [Source:VGNC Symbol;Acc:VGNC:18920]	-	-	-	-	GO:0005634//nucleus;GO:0005737//cytoplasm;GO:0005813//centrosome;GO:0005814//centriole;GO:0005829//cytosol;GO:0005886//plasma membrane	-	GO:0060271//cilium morphogenesis
eca-miR-211	ENSECAT00000007104	202	146	-19	0.905138	1.30702	GGAGGGAAACAA-----------	x:|||||||||xxxxxxxxxxxx	#NAME?	KBTBD8	kelch repeat and BTB domain containing 8 [Source:VGNC Symbol;Acc:VGNC:19258]	-	-	-	-	GO:0031463//Cul3-RING ubiquitin ligase complex	GO:0005515//protein binding	GO:0006513//protein monoubiquitination;GO:0014029//neural crest formation;GO:0014032//neural crest cell development
eca-miR-211	ENSECAT00000007330	1147	1032	-22.9	0.908122	0.345487	UAGGGAAAAUUAUGUAGUGAAACA--	x|||||||xx:|x||||x|||||xxx	UUCCCUUU--GU-CAUC-CUUUGCCU	USP8	ubiquitin specific peptidase 8 [Source:VGNC Symbol;Acc:VGNC:24856]	Cellular Processes;Human Diseases;Cellular Processes	Transport and catabolism;Endocrine and metabolic diseases;Transport and catabolism	ko04144//Endocytosis;ko04934//Cushing syndrome;ko04137//Mitophagy - animal	K11839;K11839;K11839	GO:0005737//cytoplasm;GO:0005769//early endosome;GO:0005829//cytosol;GO:0014069//postsynaptic density;GO:0019897//extrinsic component of plasma membrane;GO:0030496//midbody;GO:0031313//extrinsic component of endosome membrane;GO:0043197//dendritic spine	GO:0004843//thiol-dependent ubiquitin-specific protease activity;GO:0036459//thiol-dependent ubiquitinyl hydrolase activity	GO:0000281//mitotic cytokinesis;GO:0006511//ubiquitin-dependent protein catabolic process;GO:0007032//endosome organization;GO:0007265//Ras protein signal transduction;GO:0016579//protein deubiquitination;GO:0031647//regulation of protein stability;GO:0032880//regulation of protein localization;GO:0070536//protein K63-linked deubiquitination;GO:0071108//protein K48-linked deubiquitination;GO:0090…
eca-miR-211	ENSECAT00000007382	1002	94	-20.8	0.996502	0.102192	AGAGGGAAAAAUUA---AACGGU	x:|||||||xxx||xxx|||||x	#NAME?	PJVK	pejvakin [Source:VGNC Symbol;Acc:VGNC:21486]	-	-	-	-	GO:0043025//neuronal cell body	-	GO:0007605//sensory perception of sound
eca-miR-211	ENSECAT00000007476	8642	1160	-20.3	1	1.43403	AAAGGGGAGUUUAUUGGGAC-----	x|||||:|:xx:|x|:|||xxxxxx	#NAME?	CLOCK	clock circadian regulator [Source:VGNC Symbol;Acc:VGNC:16627]	Organismal Systems;Organismal Systems;Organismal Systems	Nervous system;Environmental adaptation;Environmental adaptation	ko04728//Dopaminergic synapse;ko04710//Circadian rhythm;ko04711//Circadian rhythm - fly	K02223;K02223;K02223	GO:0005634//nucleus;GO:0005654//nucleoplasm;GO:0005667//transcription factor complex;GO:0005694//chromosome;GO:0005737//cytoplasm;GO:0005829//cytosol;GO:0033391//chromatoid body;GO:0043231//intracellular membrane-bounded organelle	GO:0000978//RNA polymerase II core promoter proximal region sequence-specific DNA binding;GO:0000981//RNA polymerase II transcription factor activity, sequence-specific DNA binding;GO:0001228//transcriptional activator activity, RNA polymerase II transcription regulatory region sequence-specific binding;GO:0003677//DNA binding;GO:0003700//transcription factor activity, sequence-specific DNA bindi…	GO:0000077//DNA damage checkpoint;GO:0006355//regulation of transcription, DNA-templated;GO:0006473//protein acetylation;GO:0007283//spermatogenesis;GO:0007623//circadian rhythm;GO:0016573//histone acetylation;GO:0032922//circadian regulation of gene expression;GO:0042634//regulation of hair cycle;GO:0042752//regulation of circadian rhythm;GO:0043161//proteasome-mediated ubiquitin-dependent prote…
eca-miR-211	ENSECAT00000007670	754	269	-24.4	0.508996	0.914871	GAAGGGGAGGAUGUGAAGGGUGACGU-	x|||||:|:x|x||xx|||:x:|||xx	#NAME?	KCNAB1	potassium voltage-gated channel subfamily A member regulatory beta subunit 1 [Source:VGNC Symbol;Acc:VGNC:19263]	-	-	-	-	GO:0005737//cytoplasm;GO:0005829//cytosol;GO:0008076//voltage-gated potassium channel complex;GO:0016021//integral component of membrane;GO:0031234//extrinsic component of cytoplasmic side of plasma membrane;GO:0034705//potassium channel complex	GO:0005249//voltage-gated potassium channel activity;GO:0015459//potassium channel regulator activity;GO:0019904//protein domain specific binding;GO:0070402//NADPH binding	GO:0006813//potassium ion transport;GO:0055085//transmembrane transport;GO:0071805//potassium ion transmembrane transport;GO:1901379//regulation of potassium ion transmembrane transport;GO:1903817//negative regulation of voltage-gated potassium channel activity
eca-miR-212	ENSECAT00000000491	372	5	-19.3	0.988843	0.106506	GAUUGUCAGGUGACCAGA-----	x||||||||:x|xx|||xxxxxx	#NAME?	UNC5CL	unc-5 family C-terminal like [Source:VGNC Symbol;Acc:VGNC:24799]	-	-	-	-	GO:0016020//membrane;GO:0016021//integral component of membrane	GO:0005042//netrin receptor activity;GO:0005515//protein binding;GO:0008233//peptidase activity	GO:0006508//proteolysis;GO:0007165//signal transduction;GO:0038007//netrin-activated signaling pathway;GO:0043123//positive regulation of I-kappaB kinase/NF-kappaB signaling;GO:0046330//positive regulation of JNK cascade
eca-miR-212	ENSECAT00000000504	207	169	-18.4	0.974469	0.58168	UUUGUCAGAUUACCGUUAGUGA---	x|||||||xxx|xx||:||||xxxx	UAACAGUC---U-CCAGUCACGGCC	CFL2	cofilin 2 [Source:VGNC Symbol;Acc:VGNC:16465]	Human Diseases;Cellular Processes;Organismal Systems;Organismal Systems;Human Diseases	Infectious disease: viral;Cell motility;Development;Immune system;Infectious diseases	ko05170//Human immunodeficiency virus 1 infection;ko04810//Regulation of actin cytoskeleton;ko04360//Axon guidance;ko04666//Fc gamma R-mediated phagocytosis;ko05133//Pertussis	K05765;K05765;K05765;K05765;K05765	GO:0005623//cell;GO:0015629//actin cytoskeleton;GO:0030018//Z disc;GO:0031674//I band	GO:0003779//actin binding;GO:0051015//actin filament binding	GO:0007015//actin filament organization;GO:0007519//skeletal muscle tissue development;GO:0030042//actin filament depolymerization;GO:0030043//actin filament fragmentation;GO:0030836//positive regulation of actin filament depolymerization;GO:0045214//sarcomere organization;GO:0046716//muscle cell cellular homeostasis
eca-miR-212	ENSECAT00000000516	698	194	-15.9	1	2.17986	CGUUGUCAGAA-----------	x:||||||||xxxxxxxxxxxx	#NAME?	SLC2A1	solute carrier family 2 member 1 [Source:VGNC Symbol;Acc:VGNC:23139]	Human Diseases;Human Diseases;Organismal Systems;Organismal Systems;Environmental Information Processing;Human Diseases;Organismal Systems;Organismal Systems;Human Diseases;Human Diseases;Organismal Systems	Cancers;Infectious diseases;Endocrine system;Endocrine system;Signal transduction;Endocrine and metabolic diseases;Endocrine system;Endocrine system;Cancers;Cancers;Digestive system	ko05200//Pathways in cancer;ko05166//HTLV-I infection;ko04919//Thyroid hormone signaling pathway;ko04922//Glucagon signaling pathway;ko04066//HIF-1 signaling pathway;ko04931//Insulin resistance;ko04911//Insulin secretion;ko04920//Adipocytokine signaling pathway;ko05211//Renal cell carcinoma;ko05230//Central carbon metabolism in cancer;ko04976//Bile secretion	K07299;K07299;K07299;K07299;K07299;K07299;K07299;K07299;K07299;K07299;K07299	GO:0001939//female pronucleus;GO:0005737//cytoplasm;GO:0005829//cytosol;GO:0005886//plasma membrane;GO:0005887//integral component of plasma membrane;GO:0016020//membrane;GO:0016021//integral component of membrane;GO:0016323//basolateral plasma membrane;GO:0016324//apical plasma membrane;GO:0030496//midbody;GO:0030864//cortical actin cytoskeleton;GO:0031982//vesicle;GO:0045121//membrane raft;GO:0…	GO:0005355//glucose transmembrane transporter activity;GO:0022857//transmembrane transporter activity;GO:0033300//dehydroascorbic acid transporter activity;GO:0042802//identical protein binding;GO:0043621//protein self-association;GO:0055056//D-glucose transmembrane transporter activity	GO:0042149//cellular response to glucose starvation;GO:0055085//transmembrane transport;GO:0065003//macromolecular complex assembly;GO:0070837//dehydroascorbic acid transport;GO:1904659//glucose transmembrane transport
eca-miR-212	ENSECAT00000000594	2288	1914	-21.1	0.999988	1.11649	CUUGUCAGCUGUGGGACUUGGA	x|||||||xx||x:|xx::||x	UAACAGUCUCCAGUCACGGCC-	SART3	spliceosome associated factor 3, U4/U6 recycling protein [Source:VGNC Symbol;Acc:VGNC:57213]	-	-	-	-	GO:0005634//nucleus;GO:0005654//nucleoplasm;GO:0005691//U6atac snRNP;GO:0005737//cytoplasm;GO:0015030//Cajal body;GO:0061574//ASAP complex;GO:0071001//U4/U6 snRNP	GO:0003676//nucleic acid binding;GO:0003723//RNA binding;GO:0005515//protein binding;GO:0017070//U6 snRNA binding;GO:0030621//U4 snRNA binding;GO:0030624//U6atac snRNA binding;GO:0042393//histone binding;GO:1990381//ubiquitin-specific protease binding	GO:0000244//spliceosomal tri-snRNP complex assembly;GO:0000381//regulation of alternative mRNA splicing, via spliceosome;GO:0000387//spliceosomal snRNP assembly;GO:0000398//mRNA splicing, via spliceosome;GO:0000902//cell morphogenesis;GO:0006334//nucleosome assembly;GO:0006396//RNA processing;GO:0008380//RNA splicing;GO:0010468//regulation of gene expression;GO:0048872//homeostasis of number of c…
eca-miR-212	ENSECAT00000000701	1757	985	-18.5	1	0.632274	AGUUGUCAGAUGUAUAAUGUUUACGU	x:||||||||x||xxx|x||xxx||x	#NAME?	DGKH	diacylglycerol kinase eta [Source:VGNC Symbol;Acc:VGNC:17151]	Metabolism;Environmental Information Processing;Environmental Information Processing;Organismal Systems;Human Diseases;Metabolism;Metabolism	Global and overview maps;Signal transduction;Signal transduction;Development and regeneration;Cancers;Lipid metabolism;Lipid metabolism	ko01100//Metabolic pathways;ko04072//Phospholipase D signaling pathway;ko04070//Phosphatidylinositol signaling system;ko04361//Axon regeneration;ko05231//Choline metabolism in cancer;ko00564//Glycerophospholipid metabolism;ko00561//Glycerolipid metabolism	K00901;K00901;K00901;K00901;K00901;K00901;K00901	GO:0005737//cytoplasm;GO:0005768//endosome	GO:0000166//nucleotide binding;GO:0003951//NAD+ kinase activity;GO:0004143//diacylglycerol kinase activity;GO:0005515//protein binding;GO:0005524//ATP binding;GO:0016301//kinase activity;GO:0016740//transferase activity	GO:0007165//signal transduction;GO:0007205//protein kinase C-activating G-protein coupled receptor signaling pathway;GO:0016310//phosphorylation;GO:0035556//intracellular signal transduction;GO:0046339//diacylglycerol metabolic process;GO:0046473//phosphatidic acid metabolic process;GO:0046486//glycerolipid metabolic process;GO:0046834//lipid phosphorylation
eca-miR-212	ENSECAT00000001244	1117	577	-18	1	2.34152	CGUUGUCGGGCUUUCGAGGUCU-	x:|||||:|:xxx||:xx|:|xx	#NAME?	SEC23IP	SEC23 interacting protein [Source:VGNC Symbol;Acc:VGNC:22791]	-	-	-	-	GO:0005737//cytoplasm;GO:0005794//Golgi apparatus;GO:0030134//ER to Golgi transport vesicle;GO:0043231//intracellular membrane-bounded organelle	GO:0004620//phospholipase activity;GO:0005515//protein binding;GO:0046872//metal ion binding	GO:0006888//ER to Golgi vesicle-mediated transport
eca-miR-212	ENSECAT00000001970	1002	404	-15.4	1	2.33051	CUUGUCAGAACUUUUUUUUGGG	x||||||||xx|:xx|x::||x	UAACAGUCUCCAGUCACGGCC-	HEG1	heart development protein with EGF like domains 1 [Source:NCBI gene;Acc:100070351]	-	-	-	-	GO:0005911//cell-cell junction;GO:0009897//external side of plasma membrane;GO:0009986//cell surface;GO:0016020//membrane;GO:0016021//integral component of membrane	GO:0005509//calcium ion binding	GO:0001570//vasculogenesis;GO:0001701//in utero embryonic development;GO:0001885//endothelial cell development;GO:0001886//endothelial cell morphogenesis;GO:0001944//vasculature development;GO:0001945//lymph vessel development;GO:0003017//lymph circulation;GO:0003209//cardiac atrium morphogenesis;GO:0003222//ventricular trabecula myocardium morphogenesis;GO:0003281//ventricular septum development…
eca-miR-212	ENSECAT00000002400	845	244	-16.2	1	2.17986	AGUUGUCAGAC-----------	x:||||||||xxxxxxxxxxxx	#NAME?	-	speedy protein E4-like [Source:NCBI gene;Acc:100061391]	Cellular Processes;Organismal Systems	Cell growth and death;Endocrine system	ko04114//Oocyte meiosis;ko04914//Progesterone-mediated oocyte maturation	K08694;K08694	-	GO:0019901//protein kinase binding	-
eca-miR-212	ENSECAT00000002658	1966	1620	-15.7	1	0.820127	UUUGUCAG-UGUAAGC-----	x|||||||xx||x||xxxxxx	UAACAGUCUCCAGUCACGGCC	NDRG4	NDRG family member 4 [Source:VGNC Symbol;Acc:VGNC:51265]	-	-	-	-	GO:0005737//cytoplasm;GO:0016323//basolateral plasma membrane	-	GO:0007165//signal transduction;GO:0007420//brain development;GO:0010642//negative regulation of platelet-derived growth factor receptor signaling pathway;GO:0014912//negative regulation of smooth muscle cell migration;GO:0048662//negative regulation of smooth muscle cell proliferation;GO:0070374//positive regulation of ERK1 and ERK2 cascade
eca-miR-212	ENSECAT00000003053	1269	485	-16.1	1	2.29628	GGUUGUCAGGU-----------	x:|||||||:xxxxxxxxxxxx	#NAME?	ZNF772	zinc finger protein 772 [Source:NCBI gene;Acc:100051250]	Human Diseases	Infectious diseases	ko05168//Herpes simplex infection	K09228	-	GO:0003676//nucleic acid binding;GO:0046872//metal ion binding	GO:0006355//regulation of transcription, DNA-templated
eca-miR-212	ENSECAT00000003140	385	98	-21.7	0.735863	1.77717	CUUGUCAGGGAUGAGUUUUGU	x|||||||:|x|x|||x::|x	UAACAGUCUCCAGUCACGGCC	PSMD13	proteasome 26S subunit, non-ATPase 13 [Source:VGNC Symbol;Acc:VGNC:21959]	Human Diseases;Genetic Information Processing	Infectious diseases;Folding, sorting and degradation	ko05169//Epstein-Barr virus infection;ko03050//Proteasome	K03039;K03039	GO:0000502//proteasome complex;GO:0005634//nucleus;GO:0005829//cytosol;GO:0005838//proteasome regulatory particle;GO:0008541//proteasome regulatory particle, lid subcomplex;GO:0022624//proteasome accessory complex	GO:0005198//structural molecule activity	GO:0006511//ubiquitin-dependent protein catabolic process;GO:0007127//meiosis I;GO:0043248//proteasome assembly
eca-miR-212	ENSECAT00000003645	2204	329	-19.3	1	0.427402	CUUGUCAGUCCUUA-UGCUGA	x|||||||xxx|:|x|||:|x	UAACAGUCUCCAGUCACGGCC	SLC6A1	solute carrier family 6 member 1 [Source:VGNC Symbol;Acc:VGNC:23251]	Organismal Systems;Organismal Systems	Nervous system;Nervous system	ko04727//GABAergic synapse;ko04721//Synaptic vesicle cycle	K05034;K05034	GO:0005886//plasma membrane;GO:0005887//integral component of plasma membrane;GO:0009986//cell surface;GO:0016020//membrane;GO:0016021//integral component of membrane;GO:0030424//axon;GO:0043005//neuron projection	GO:0005328//neurotransmitter:sodium symporter activity;GO:0005332//gamma-aminobutyric acid:sodium symporter activity;GO:0015293//symporter activity;GO:0042165//neurotransmitter binding	GO:0006836//neurotransmitter transport;GO:0015734//taurine transport;GO:0015812//gamma-aminobutyric acid transport;GO:0055085//transmembrane transport
eca-miR-212	ENSECAT00000003772	2741	1556	-17	1	1.0805	GAUUGUCAG-GCUCAU------	x||||||||x|x|||xxxxxxx	#NAME?	LRRC75A	leucine rich repeat containing 75A [Source:VGNC Symbol;Acc:VGNC:19791]	-	-	-	-	GO:0005737//cytoplasm	-	-
eca-miR-212	ENSECAT00000003842	1167	221	-16	1	1.63213	UUUGUCAGACACUCUGUU----	x||||||||xxx||x||xxxxx	UAACAGUCU-CCAGUCACGGCC	GHR	growth hormone receptor [Source:VGNC Symbol;Acc:VGNC:18333]	Environmental Information Processing;Environmental Information Processing;Environmental Information Processing;Environmental Information Processing;Organismal Systems	Signal transduction;Signaling molecules and interaction;Signaling molecules and interaction;Signal transduction;Endocrine system	ko04151//PI3K-Akt signaling pathway;ko04080//Neuroactive ligand-receptor interaction;ko04060//Cytokine-cytokine receptor interaction;ko04630//Jak-STAT signaling pathway;ko04935//Growth hormone synthesis, secretion and action	K05080;K05080;K05080;K05080;K05080	GO:0005829//cytosol;GO:0005886//plasma membrane;GO:0009897//external side of plasma membrane;GO:0016020//membrane;GO:0016021//integral component of membrane;GO:0036464//cytoplasmic ribonucleoprotein granule;GO:0043235//receptor complex;GO:0070195//growth hormone receptor complex	GO:0004896//cytokine receptor activity;GO:0004903//growth hormone receptor activity;GO:0005515//protein binding;GO:0017046//peptide hormone binding;GO:0019838//growth factor binding;GO:0019955//cytokine binding	GO:0019221//cytokine-mediated signaling pathway;GO:0046427//positive regulation of JAK-STAT cascade;GO:0050731//positive regulation of peptidyl-tyrosine phosphorylation;GO:0060396//growth hormone receptor signaling pathway
eca-miR-212	ENSECAT00000004423	307	118	-15.2	1	2.02081	GGUUGUCAGC------------	x:|||||||xxxxxxxxxxxxx	#NAME?	YIPF5	Yip1 domain family member 5 [Source:VGNC Symbol;Acc:VGNC:25104]	-	-	-	-	GO:0005654//nucleoplasm;GO:0005783//endoplasmic reticulum;GO:0005794//Golgi apparatus;GO:0016020//membrane;GO:0016021//integral component of membrane;GO:0030134//ER to Golgi transport vesicle;GO:0042175//nuclear outer membrane-endoplasmic reticulum membrane network;GO:0043231//intracellular membrane-bounded organelle;GO:0070971//endoplasmic reticulum exit site	-	GO:0060628//regulation of ER to Golgi vesicle-mediated transport
eca-miR-212	ENSECAT00000005784	454	382	-18.2	0.999948	0.642556	UUUGUCAGAGAGC---------	x|||||||||x|xxxxxxxxxx	UAACAGUCUC-CAGUCACGGCC	WIPI1	WD repeat domain, phosphoinositide interacting 1 [Source:VGNC Symbol;Acc:VGNC:25036]	Human Diseases;Human Diseases;Human Diseases;Cellular Processes;Human Diseases;Cellular Processes	Neurodegenerative diseases;Infectious diseases;Neurodegenerative diseases;Transport and catabolism;Neurodegenerative disease;Transport and catabolism	ko05010//Alzheimer disease;ko05131//Shigellosis;ko05016//Huntington disease;ko04140//Autophagy - animal;ko05017//Spinocerebellar ataxia;ko04136//Autophagy - other eukaryotes	K17908;K17908;K17908;K17908;K17908;K17908	GO:0000407//pre-autophagosomal structure;GO:0000421//autophagosome membrane;GO:0005737//cytoplasm;GO:0005802//trans-Golgi network;GO:0005829//cytosol;GO:0010008//endosome membrane;GO:0019898//extrinsic component of membrane;GO:0034045//pre-autophagosomal structure membrane	GO:0005102//receptor binding;GO:0005515//protein binding;GO:0030331//estrogen receptor binding;GO:0032266//phosphatidylinositol-3-phosphate binding;GO:0050681//androgen receptor binding;GO:0080025//phosphatidylinositol-3,5-bisphosphate binding	GO:0000045//autophagosome assembly;GO:0000422//mitophagy;GO:0006497//protein lipidation;GO:0006914//autophagy;GO:0009267//cellular response to starvation;GO:0034497//protein localization to pre-autophagosomal structure;GO:0044804//nucleophagy;GO:0048203//vesicle targeting, trans-Golgi to endosome
eca-miR-212	ENSECAT00000006403	3434	3119	-24.5	0.977093	0.162806	CUUGUCAG--UUCAG-GGCGGG	x|||||||xxx||||x|x|||x	UAACAGUCUCCAGUCACGGCC-	IL17B	interleukin 17B [Source:NCBI gene;Acc:100060593]	Environmental Information Processing;Organismal Systems	Signaling molecules and interaction;Immune system	ko04060//Cytokine-cytokine receptor interaction;ko04657//IL-17 signaling pathway	K05490;K05490	GO:0005576//extracellular region	GO:0005125//cytokine activity	GO:0006954//inflammatory response;GO:0007165//signal transduction;GO:1900017//positive regulation of cytokine production involved in inflammatory response
eca-miR-212	ENSECAT00000006536	108	9	-20.2	0.401239	1.27229	AGUUGUCAGG-AUCUGU-CUGU	x:|||||||:xx||x||x|:|x	#NAME?	RALGAPB	Ral GTPase activating protein non-catalytic beta subunit [Source:VGNC Symbol;Acc:VGNC:22163]	-	-	-	-	-	GO:0005096//GTPase activator activity;GO:0046982//protein heterodimerization activity	GO:0043547//positive regulation of GTPase activity;GO:0051056//regulation of small GTPase mediated signal transduction;GO:0090630//activation of GTPase activity
eca-miR-212	ENSECAT00000006595	1002	951	-18.4	1	1.54909	UUUGUCAGAUACACUCAACGUACCGGU	x|||||||xx|xxx|||xx||x||||x	UAACAGUC--U-CCAGU--CACGGCC-	XYLT1	xylosyltransferase 1 [Source:VGNC Symbol;Acc:VGNC:58277]	Metabolism;Metabolism;Metabolism	Global and overview maps;Glycan biosynthesis and metabolism;Glycan biosynthesis and metabolism	ko01100//Metabolic pathways;ko00534//Glycosaminoglycan biosynthesis - heparan sulfate / heparin;ko00532//Glycosaminoglycan biosynthesis - chondroitin sulfate / dermatan sulfate	K00771;K00771;K00771	GO:0000139//Golgi membrane;GO:0005615//extracellular space;GO:0016020//membrane;GO:0016021//integral component of membrane	GO:0008375//acetylglucosaminyltransferase activity;GO:0030158//protein xylosyltransferase activity	GO:0006024//glycosaminoglycan biosynthetic process;GO:0015012//heparan sulfate proteoglycan biosynthetic process;GO:0030166//proteoglycan biosynthetic process;GO:0050650//chondroitin sulfate proteoglycan biosynthetic process
eca-miR-212	ENSECAT00000006639	465	21	-18	0.999986	0.850637	UAUUGUCAGGUAAGGG---------	x||||||||xxx|||xxxxxxxxxx	#NAME?	SNW1	SNW domain containing 1 [Source:VGNC Symbol;Acc:VGNC:23408]	Human Diseases;Human Diseases;Genetic Information Processing;Environmental Information Processing	Infectious diseases;Cancers;Transcription;Signal transduction	ko05169//Epstein-Barr virus infection;ko05203//Viral carcinogenesis;ko03040//Spliceosome;ko04330//Notch signaling pathway	K06063;K06063;K06063;K06063	GO:0005654//nucleoplasm;GO:0005681//spliceosomal complex	-	GO:0000398//mRNA splicing, via spliceosome
eca-miR-212	ENSECAT00000006844	1677	399	-15.8	1	2.17986	CGUUGUCAGAU-----------	x:||||||||xxxxxxxxxxxx	#NAME?	FAM98B	family with sequence similarity 98 member B [Source:NCBI gene;Acc:100071589]	-	-	-	-	GO:0005634//nucleus;GO:0005654//nucleoplasm;GO:0005737//cytoplasm;GO:0043231//intracellular membrane-bounded organelle;GO:0072669//tRNA-splicing ligase complex	GO:0008276//protein methyltransferase activity;GO:0042802//identical protein binding	GO:0006479//protein methylation;GO:0008284//positive regulation of cell proliferation;GO:0010628//positive regulation of gene expression
eca-miR-212	ENSECAT00000007080	685	401	-20.1	0.996942	0.882088	CUUGUCAGACCUUAG-GUCA-	x||||||||xx|:||x|:|xx	UAACAGUCUCCAGUCACGGCC	RASA1	RAS p21 protein activator 1 [Source:VGNC Symbol;Acc:VGNC:22190]	Environmental Information Processing;Environmental Information Processing;Organismal Systems;Environmental Information Processing	Signal transduction;Signal transduction;Development;Signal transduction	ko04010//MAPK signaling pathway;ko04014//Ras signaling pathway;ko04360//Axon guidance;ko04013//MAPK signaling pathway - fly	K04352;K04352;K04352;K04352	GO:0001726//ruffle;GO:0005886//plasma membrane	GO:0001784//phosphotyrosine binding;GO:0005096//GTPase activator activity;GO:0005102//receptor binding;GO:0005515//protein binding;GO:0051020//GTPase binding	GO:0001953//negative regulation of cell-matrix adhesion;GO:0007162//negative regulation of cell adhesion;GO:0007165//signal transduction;GO:0030833//regulation of actin filament polymerization;GO:0043066//negative regulation of apoptotic process;GO:0043087//regulation of GTPase activity;GO:0043547//positive regulation of GTPase activity;GO:0046580//negative regulation of Ras protein signal transd…
eca-miR-212	ENSECAT00000007159	2908	2504	-20	1	0.814518	CUUGUCAGAG--AAGUU----	x|||||||||xxx|||xxxxx	UAACAGUCUCCAGUCACGGCC	VWA5A	von Willebrand factor A domain containing 5A [Source:VGNC Symbol;Acc:VGNC:24954]	-	-	-	-	GO:0005654//nucleoplasm;GO:0005886//plasma membrane;GO:0016020//membrane;GO:0016021//integral component of membrane	GO:0004930//G-protein coupled receptor activity;GO:0004984//olfactory receptor activity	GO:0007165//signal transduction;GO:0007186//G-protein coupled receptor signaling pathway;GO:0007608//sensory perception of smell;GO:0050896//response to stimulus;GO:0050911//detection of chemical stimulus involved in sensory perception of smell
eca-miR-212	ENSECAT00000007573	998	401	-22.4	0.941239	1.52425	UAUUGUCAGGGUUCGAAUCCA-	x||||||||:|x||:xxx||xx	#NAME?	AUNIP	aurora kinase A and ninein interacting protein [Source:VGNC Symbol;Acc:VGNC:15701]	-	-	-	-	GO:0000922//spindle pole;GO:0005813//centrosome	GO:0003684//damaged DNA binding	GO:0000724//double-strand break repair via homologous recombination;GO:0007051//spindle organization;GO:2001033//negative regulation of double-strand break repair via nonhomologous end joining
eca-miR-212	ENSECAT00000007661	884	283	-16.2	1	2.17986	AGUUGUCAGAC-----------	x:||||||||xxxxxxxxxxxx	#NAME?	-	speedy protein E4-like [Source:NCBI gene;Acc:100061360]	Cellular Processes;Organismal Systems	Cell growth and death;Endocrine system	ko04114//Oocyte meiosis;ko04914//Progesterone-mediated oocyte maturation	K08694;K08694	-	GO:0019901//protein kinase binding	-
eca-miR-212	ENSECAT00000007675	2600	2414	-21	0.999998	1.39835	UUUGUCAGGGAUGGAAGUCGU	x|||||||:|x|x:xx|:||x	UAACAGUCUCCAGUCACGGCC	IRF6	interferon regulatory factor 6 [Source:VGNC Symbol;Acc:VGNC:19136]	-	-	-	-	GO:0005634//nucleus;GO:0005654//nucleoplasm;GO:0005737//cytoplasm;GO:0005829//cytosol;GO:0030054//cell junction	GO:0000981//RNA polymerase II transcription factor activity, sequence-specific DNA binding;GO:0003677//DNA binding;GO:0003700//transcription factor activity, sequence-specific DNA binding;GO:0005515//protein binding;GO:0043565//sequence-specific DNA binding;GO:0044212//transcription regulatory region DNA binding	GO:0002376//immune system process;GO:0006355//regulation of transcription, DNA-templated;GO:0006357//regulation of transcription from RNA polymerase II promoter;GO:0007050//cell cycle arrest;GO:0008285//negative regulation of cell proliferation;GO:0030216//keratinocyte differentiation;GO:0043588//skin development;GO:0043616//keratinocyte proliferation;GO:0045893//positive regulation of transcript…
eca-miR-224	ENSECAT00000000171	858	326	-24.1	0.5696	0.24618	AGUUCAGUGACUCUGAGAGGA--	x|||||||||x||xxx:|||xxx	#NAME?	ZDHHC4	zinc finger DHHC-type containing 4 [Source:VGNC Symbol;Acc:VGNC:25200]	-	-	-	-	GO:0005783//endoplasmic reticulum;GO:0005794//Golgi apparatus;GO:0016020//membrane;GO:0016021//integral component of membrane	GO:0016409//palmitoyltransferase activity;GO:0016740//transferase activity;GO:0016746//transferase activity, transferring acyl groups;GO:0019706//protein-cysteine S-palmitoyltransferase activity	GO:0006612//protein targeting to membrane;GO:0018230//peptidyl-L-cysteine S-palmitoylation
eca-miR-224	ENSECAT00000000416	3154	1221	-22.5	0.998983	0.265059	UUUCAGUGGUUUCUAAUGGG--	x|||||||:|xx|:||x||xxx	CAAGUCACUAGUGGUU-CCGUU	STK17B	serine/threonine kinase 17b [Source:VGNC Symbol;Acc:VGNC:23684]	-	-	-	-	GO:0005634//nucleus	GO:0000166//nucleotide binding;GO:0004672//protein kinase activity;GO:0004674//protein serine/threonine kinase activity;GO:0005524//ATP binding;GO:0016301//kinase activity	GO:0006468//protein phosphorylation;GO:0016310//phosphorylation;GO:0035556//intracellular signal transduction;GO:2000271//positive regulation of fibroblast apoptotic process
eca-miR-224	ENSECAT00000000431	1002	631	-27.5	0.175753	0.283717	AUUCAGUGGUCGUCUCAGGA--	x|||||||:||::|xx|||xxx	CAAGUCACUAGUGG-UUCCGUU	-	-	Human Diseases	Infectious diseases	ko05168//Herpes simplex infection	K09228	-	GO:0003676//nucleic acid binding;GO:0046872//metal ion binding	GO:0006355//regulation of transcription, DNA-templated;GO:0045892//negative regulation of transcription, DNA-templated
eca-miR-224	ENSECAT00000000479	411	42	-23	0.43796	0.9236	UGUUCAGUG-UCGUUGCGGUC-	x||||||||x||:::xx||:xx	#NAME?	NIT1	nitrilase 1 [Source:VGNC Symbol;Acc:VGNC:20744]	-	-	-	-	GO:0005737//cytoplasm;GO:0005739//mitochondrion	GO:0016811//hydrolase activity, acting on carbon-nitrogen (but not peptide) bonds, in linear amides	GO:0006807//nitrogen compound metabolic process
eca-miR-224	ENSECAT00000001856	1263	240	-21.4	0.991834	1.38558	AGUUCAGUGGUAGUUCGU-----	x||||||||:|xxx:|:xxxxxx	#NAME?	VWC2L	von Willebrand factor C domain containing 2 like [Source:VGNC Symbol;Acc:VGNC:56617]	-	-	-	-	GO:0005615//extracellular space;GO:0032281//AMPA glutamate receptor complex	GO:0005515//protein binding	GO:0030514//negative regulation of BMP signaling pathway;GO:0045666//positive regulation of neuron differentiation
eca-miR-224	ENSECAT00000002019	610	145	-18.1	0.999993	0.986465	CUUCAGUGGU-ACUAC-----	x|||||||:|x||:|xxxxxx	CAAGUCACUAGUGGUUCCGUU	NSMAF	neutral sphingomyelinase activation associated factor [Source:VGNC Symbol;Acc:VGNC:20904]	Environmental Information Processing	Signal transduction	ko04071//Sphingolipid signaling pathway	K18953	-	GO:0005515//protein binding	-
eca-miR-224	ENSECAT00000002691	2556	524	-16.8	1	0.184176	CUUCAGUGCCGUCUCCCAC-----	x|||||||xx:||xx|||xxxxxx	CAAGUCAC--UAG-UGGUUCCGUU	AGPAT4	1-acylglycerol-3-phosphate O-acyltransferase 4 [Source:VGNC Symbol;Acc:VGNC:15167]	Metabolism;Environmental Information Processing;Metabolism;Metabolism	Global and overview maps;Signal transduction;Lipid metabolism;Lipid metabolism	ko01100//Metabolic pathways;ko04072//Phospholipase D signaling pathway;ko00564//Glycerophospholipid metabolism;ko00561//Glycerolipid metabolism	K13523;K13523;K13523;K13523	GO:0005741//mitochondrial outer membrane;GO:0005783//endoplasmic reticulum;GO:0012505//endomembrane system;GO:0016020//membrane;GO:0016021//integral component of membrane	GO:0003841//1-acylglycerol-3-phosphate O-acyltransferase activity;GO:0016746//transferase activity, transferring acyl groups;GO:0042171//lysophosphatidic acid acyltransferase activity	GO:0006644//phospholipid metabolic process
eca-miR-224	ENSECAT00000002767	669	217	-17.2	1	0.885537	CUUCAGUGAAGAGUCGAU----	x||||||||xxx::|:|xxxxx	CAAGUCACU-AGUGGUUCCGUU	TRIP6	thyroid hormone receptor interactor 6 [Source:VGNC Symbol;Acc:VGNC:51256]	Organismal Systems	Immune system	ko04621//NOD-like receptor signaling pathway	K12792	GO:0001725//stress fiber;GO:0005634//nucleus;GO:0005737//cytoplasm;GO:0005829//cytosol;GO:0005856//cytoskeleton;GO:0005886//plasma membrane;GO:0005925//focal adhesion	GO:0005149//interleukin-1 receptor binding;GO:0019900//kinase binding;GO:0046872//metal ion binding	GO:0007165//signal transduction;GO:0030335//positive regulation of cell migration;GO:0043009//chordate embryonic development;GO:1901224//positive regulation of NIK/NF-kappaB signaling
eca-miR-224	ENSECAT00000002824	111	53	-20.4	0.306871	0.178204	CUUCAGUGGUU-CCGU-----	x|||||||:|:x||:xxxxxx	CAAGUCACUAGUGGUUCCGUU	RNF144B	ring finger protein 144B [Source:VGNC Symbol;Acc:VGNC:22441]	-	-	-	-	GO:0000151//ubiquitin ligase complex;GO:0005737//cytoplasm;GO:0016020//membrane;GO:0016021//integral component of membrane;GO:0031966//mitochondrial membrane	GO:0004842//ubiquitin-protein transferase activity;GO:0016740//transferase activity;GO:0031624//ubiquitin conjugating enzyme binding;GO:0046872//metal ion binding;GO:0061630//ubiquitin protein ligase activity	GO:0000209//protein polyubiquitination;GO:0006511//ubiquitin-dependent protein catabolic process;GO:0016567//protein ubiquitination;GO:0032436//positive regulation of proteasomal ubiquitin-dependent protein catabolic process;GO:0043066//negative regulation of apoptotic process
eca-miR-224	ENSECAT00000002968	1003	265	-20.1	0.999221	0.524936	UUUCAGUGA-CGGUACUGGA--	x||||||||x|:x:|xx||xxx	CAAGUCACUAGUGGU-UCCGUU	CRY2	cryptochrome circadian regulator 2 [Source:VGNC Symbol;Acc:VGNC:16881]	Organismal Systems	Environmental adaptation	ko04710//Circadian rhythm	K02295	GO:0005634//nucleus;GO:0005739//mitochondrion;GO:0005829//cytosol;GO:0016607//nuclear speck	GO:0000976//transcription regulatory region sequence-specific DNA binding;GO:0019900//kinase binding;GO:0019901//protein kinase binding;GO:0035257//nuclear hormone receptor binding;GO:0071949//FAD binding	GO:0006606//protein import into nucleus;GO:0007623//circadian rhythm;GO:0009416//response to light stimulus;GO:0014823//response to activity;GO:0019915//lipid storage;GO:0032868//response to insulin;GO:0032922//circadian regulation of gene expression;GO:0042593//glucose homeostasis;GO:0042752//regulation of circadian rhythm;GO:0042754//negative regulation of circadian rhythm;GO:0043153//entrainme…
eca-miR-224	ENSECAT00000004394	589	220	-26.3	0.154949	1.50804	UUUUAGUGGUUUCCAGGGA--	x||:||||:|xx|||:||xxx	CAAGUCACUAGUGGUUCCGUU	DVL2	dishevelled segment polarity protein 2 [Source:VGNC Symbol;Acc:VGNC:17362]	Human Diseases;Human Diseases;Human Diseases;Human Diseases;Environmental Information Processing;Environmental Information Processing;Human Diseases;Environmental Information Processing;Human Diseases;Human Diseases;Cellular Processes;Organismal Systems;Environmental Information Processing;Human Diseases	Cancers;Infectious diseases;Neurodegenerative diseases;Cancers;Signal transduction;Signal transduction;Endocrine and metabolic diseases;Signal transduction;Cancers;Cancers;Cellular community - eukaryotes;Endocrine system;Signal transduction;Cancers	ko05200//Pathways in cancer;ko05165//Human papillomavirus infection;ko05010//Alzheimer disease;ko05225//Hepatocellular carcinoma;ko04310//Wnt signaling pathway;ko04150//mTOR signaling pathway;ko04934//Cushing syndrome;ko04390//Hippo signaling pathway;ko05226//Gastric cancer;ko05224//Breast cancer;ko04550//Signaling pathways regulating pluripotency of stem cells;ko04916//Melanogenesis;ko04330//Not…	K02353;K02353;K02353;K02353;K02353;K02353;K02353;K02353;K02353;K02353;K02353;K02353;K02353;K02353	GO:0005634//nucleus;GO:0005654//nucleoplasm;GO:0005737//cytoplasm;GO:0005829//cytosol;GO:0005886//plasma membrane;GO:0016235//aggresome;GO:0016328//lateral plasma membrane;GO:0016604//nuclear body;GO:0030136//clathrin-coated vesicle;GO:0031410//cytoplasmic vesicle;GO:0045177//apical part of cell	GO:0005109//frizzled binding;GO:0005515//protein binding;GO:0019901//protein kinase binding;GO:0019904//protein domain specific binding;GO:0030674//protein binding, bridging;GO:0042802//identical protein binding;GO:0043621//protein self-association;GO:0048365//Rac GTPase binding	GO:0001843//neural tube closure;GO:0001934//positive regulation of protein phosphorylation;GO:0003007//heart morphogenesis;GO:0003151//outflow tract morphogenesis;GO:0006366//transcription from RNA polymerase II promoter;GO:0007379//segment specification;GO:0007507//heart development;GO:0016055//Wnt signaling pathway;GO:0022007//convergent extension involved in neural plate elongation;GO:0034613/…
eca-miR-224	ENSECAT00000005160	197	119	-23.8	0.11456	1.54891	UUUCAGUGGCUACAAAGGUC-	x|||||||:x:||x||||:xx	CAAGUCACUAGUGGUUCCGUU	SGIP1	SH3GL interacting endocytic adaptor 1 [Source:VGNC Symbol;Acc:VGNC:22916]	-	-	-	-	GO:0005737//cytoplasm;GO:0005856//cytoskeleton;GO:0005886//plasma membrane;GO:0005905//coated pit;GO:0016020//membrane;GO:0030122//AP-2 adaptor complex;GO:0030136//clathrin-coated vesicle	GO:0005543//phospholipid binding;GO:0008017//microtubule binding;GO:0008092//cytoskeletal protein binding;GO:0015631//tubulin binding;GO:0017124//SH3 domain binding	GO:0048260//positive regulation of receptor-mediated endocytosis;GO:0048268//clathrin coat assembly;GO:0072583//clathrin-mediated endocytosis
eca-miR-224	ENSECAT00000005174	197	119	-23.8	0.11456	1.54891	UUUCAGUGGCUACAAAGGUC-	x|||||||:x:||x||||:xx	CAAGUCACUAGUGGUUCCGUU	SGIP1	SH3GL interacting endocytic adaptor 1 [Source:VGNC Symbol;Acc:VGNC:22916]	-	-	-	-	GO:0005737//cytoplasm;GO:0005856//cytoskeleton;GO:0005886//plasma membrane;GO:0005905//coated pit;GO:0016020//membrane;GO:0030122//AP-2 adaptor complex;GO:0030136//clathrin-coated vesicle	GO:0005543//phospholipid binding;GO:0008017//microtubule binding;GO:0008092//cytoskeletal protein binding;GO:0015631//tubulin binding;GO:0017124//SH3 domain binding	GO:0048260//positive regulation of receptor-mediated endocytosis;GO:0048268//clathrin coat assembly;GO:0072583//clathrin-mediated endocytosis
eca-miR-224	ENSECAT00000005196	197	119	-23.8	0.11456	1.54891	UUUCAGUGGCUACAAAGGUC-	x|||||||:x:||x||||:xx	CAAGUCACUAGUGGUUCCGUU	SGIP1	SH3GL interacting endocytic adaptor 1 [Source:VGNC Symbol;Acc:VGNC:22916]	-	-	-	-	GO:0005737//cytoplasm;GO:0005856//cytoskeleton;GO:0005886//plasma membrane;GO:0005905//coated pit;GO:0016020//membrane;GO:0030122//AP-2 adaptor complex;GO:0030136//clathrin-coated vesicle	GO:0005543//phospholipid binding;GO:0008017//microtubule binding;GO:0008092//cytoskeletal protein binding;GO:0015631//tubulin binding;GO:0017124//SH3 domain binding	GO:0048260//positive regulation of receptor-mediated endocytosis;GO:0048268//clathrin coat assembly;GO:0072583//clathrin-mediated endocytosis
eca-miR-224	ENSECAT00000005466	614	119	-18.9	0.999654	1.41355	UUUCAGUGGUAA--AGGGA--	x|||||||:|x|xx|:||xxx	CAAGUCACUAGUGGUUCCGUU	SLC39A7	solute carrier family 39 member 7 [Source:VGNC Symbol;Acc:VGNC:23207]	Metabolism;Metabolism;Metabolism;Metabolism	Global and overview maps;Lipid metabolism;Global and overview maps;Lipid metabolism	ko01100//Metabolic pathways;ko00140//Steroid hormone biosynthesis;ko01212//Fatty acid metabolism;ko00061//Fatty acid biosynthesis	K13370;K13370;K13370;K13370	GO:0005623//cell;GO:0005654//nucleoplasm;GO:0005783//endoplasmic reticulum;GO:0016020//membrane;GO:0016021//integral component of membrane	GO:0004303//estradiol 17-beta-dehydrogenase activity;GO:0005385//zinc ion transmembrane transporter activity;GO:0016491//oxidoreductase activity;GO:0016616//oxidoreductase activity, acting on the CH-OH group of donors, NAD or NADP as acceptor;GO:0046873//metal ion transmembrane transporter activity;GO:0048038//quinone binding	GO:0006633//fatty acid biosynthetic process;GO:0006703//estrogen biosynthetic process;GO:0006882//cellular zinc ion homeostasis;GO:0030001//metal ion transport;GO:0055085//transmembrane transport;GO:0055114//oxidation-reduction process;GO:0071577//zinc II ion transmembrane transport
eca-miR-224	ENSECAT00000006157	1964	149	-17.2	1	0.337738	CUUCAGUG--UACCC------	x|||||||xx:|||xxxxxxx	CAAGUCACUAGUGGUUCCGUU	LY9	lymphocyte antigen 9 [Source:VGNC Symbol;Acc:VGNC:19847]	-	-	-	-	GO:0005886//plasma membrane	-	GO:0032740//positive regulation of interleukin-17 production;GO:0072540//T-helper 17 cell lineage commitment
eca-miR-224	ENSECAT00000006351	3134	3010	-23.2	0.99355	1.91715	CUUUAGUGACGACGUAGGUU-	x||:|||||xx||xx|||:xx	CAAGUCACUAGUGGUUCCGUU	MITF	melanocyte inducing transcription factor [Source:VGNC Symbol;Acc:VGNC:20201]	Human Diseases;Human Diseases;Organismal Systems;Organismal Systems;Cellular Processes;Human Diseases	Cancers;Cancers;Development;Endocrine system;Transport and catabolism;Cancers	ko05200//Pathways in cancer;ko05202//Transcriptional misregulation in cancers;ko04380//Osteoclast differentiation;ko04916//Melanogenesis;ko04137//Mitophagy - animal;ko05218//Melanoma	K09455;K09455;K09455;K09455;K09455;K09455	GO:0005634//nucleus;GO:0032991//macromolecular complex	GO:0000978//RNA polymerase II core promoter proximal region sequence-specific DNA binding;GO:0000981//RNA polymerase II transcription factor activity, sequence-specific DNA binding;GO:0001228//transcriptional activator activity, RNA polymerase II transcription regulatory region sequence-specific binding;GO:0003677//DNA binding;GO:0003682//chromatin binding;GO:0003700//transcription factor activit…	GO:0000122//negative regulation of transcription from RNA polymerase II promoter;GO:0006355//regulation of transcription, DNA-templated;GO:0006357//regulation of transcription from RNA polymerase II promoter;GO:0010468//regulation of gene expression;GO:0010628//positive regulation of gene expression;GO:0016055//Wnt signaling pathway;GO:0030154//cell differentiation;GO:0030316//osteoclast differen…
eca-miR-224	ENSECAT00000006375	3134	3010	-23.2	0.99355	1.91715	CUUUAGUGACGACGUAGGUU-	x||:|||||xx||xx|||:xx	CAAGUCACUAGUGGUUCCGUU	MITF	melanocyte inducing transcription factor [Source:VGNC Symbol;Acc:VGNC:20201]	Human Diseases;Human Diseases;Organismal Systems;Organismal Systems;Cellular Processes;Human Diseases	Cancers;Cancers;Development;Endocrine system;Transport and catabolism;Cancers	ko05200//Pathways in cancer;ko05202//Transcriptional misregulation in cancers;ko04380//Osteoclast differentiation;ko04916//Melanogenesis;ko04137//Mitophagy - animal;ko05218//Melanoma	K09455;K09455;K09455;K09455;K09455;K09455	GO:0005634//nucleus;GO:0032991//macromolecular complex	GO:0000978//RNA polymerase II core promoter proximal region sequence-specific DNA binding;GO:0000981//RNA polymerase II transcription factor activity, sequence-specific DNA binding;GO:0001228//transcriptional activator activity, RNA polymerase II transcription regulatory region sequence-specific binding;GO:0003677//DNA binding;GO:0003682//chromatin binding;GO:0003700//transcription factor activit…	GO:0000122//negative regulation of transcription from RNA polymerase II promoter;GO:0006355//regulation of transcription, DNA-templated;GO:0006357//regulation of transcription from RNA polymerase II promoter;GO:0010468//regulation of gene expression;GO:0010628//positive regulation of gene expression;GO:0016055//Wnt signaling pathway;GO:0030154//cell differentiation;GO:0030316//osteoclast differen…
eca-miR-224	ENSECAT00000006390	1475	610	-22.2	0.978682	0.12513	CUUCAGUGUGCGUC-CGUAGGG--	x|||||||xxx:||x|xx|||xxx	CAAGUCAC---UAGUGGUUCCGUU	CD7	CD7 molecule [Source:VGNC Symbol;Acc:VGNC:56404]	Organismal Systems	Immune system	ko04640//Hematopoietic cell lineage	K06457	GO:0016020//membrane;GO:0016021//integral component of membrane	GO:0005125//cytokine activity;GO:0038023//signaling receptor activity	GO:0002250//adaptive immune response;GO:0006955//immune response;GO:0007165//signal transduction
eca-miR-224	ENSECAT00000006403	3434	1258	-20.3	1	1.0382	CUUCAGUG-UCGUCGGU----	x|||||||x||::|::xxxxx	CAAGUCACUAGUGGUUCCGUU	IL17B	interleukin 17B [Source:NCBI gene;Acc:100060593]	Environmental Information Processing;Organismal Systems	Signaling molecules and interaction;Immune system	ko04060//Cytokine-cytokine receptor interaction;ko04657//IL-17 signaling pathway	K05490;K05490	GO:0005576//extracellular region	GO:0005125//cytokine activity	GO:0006954//inflammatory response;GO:0007165//signal transduction;GO:1900017//positive regulation of cytokine production involved in inflammatory response
eca-miR-224	ENSECAT00000006504	724	573	-17.6	1	0.514108	UUUCAGUGGAAUUCAUA-------	x|||||||:xxx|||:xxxxxxxx	CAAGUCACU---AGUGGUUCCGUU	AIMP1	aminoacyl tRNA synthetase complex interacting multifunctional protein 1 [Source:VGNC Symbol;Acc:VGNC:15188]	-	-	-	-	-	GO:0000049//tRNA binding;GO:0003723//RNA binding	-
eca-miR-224	ENSECAT00000006713	154	30	-16.9	0.993535	0.975886	UUUCAGUGGUAGGU-UCGCAU	x|||||||:|x:x:xxx|||x	CAAGUCACUAGUGGUUCCGUU	SNAPC3	small nuclear RNA activating complex polypeptide 3 [Source:VGNC Symbol;Acc:VGNC:23379]	-	-	-	-	GO:0005654//nucleoplasm;GO:0005730//nucleolus;GO:0016604//nuclear body	-	-
eca-miR-224	ENSECAT00000007415	553	294	-22.8	0.611265	0.231602	UUUCAGUGUGUGUCAAGGA--	x|||||||xxx::|||||xxx	CAAGUCACUAGUGGUUCCGUU	LIPK	lipase member K [Source:NCBI gene;Acc:100062243]	Cellular Processes;Organismal Systems;Metabolism	Transport and catabolism;Digestive system;Lipid metabolism	ko04142//Lysosome;ko04979//Cholesterol metabolism;ko00100//Steroid biosynthesis	K01052;K01052;K01052	GO:0043231//intracellular membrane-bounded organelle	GO:0016787//hydrolase activity;GO:0016788//hydrolase activity, acting on ester bonds	GO:0016042//lipid catabolic process
eca-miR-224	ENSECAT00000007476	8642	7600	-18.8	1	1.2396	UUUUAGUGAUUGCGUCAACGA--	x||:||||||xx|::|||x|xxx	CAAGUCACUA--GUGGUUCCGUU	CLOCK	clock circadian regulator [Source:VGNC Symbol;Acc:VGNC:16627]	Organismal Systems;Organismal Systems;Organismal Systems	Nervous system;Environmental adaptation;Environmental adaptation	ko04728//Dopaminergic synapse;ko04710//Circadian rhythm;ko04711//Circadian rhythm - fly	K02223;K02223;K02223	GO:0005634//nucleus;GO:0005654//nucleoplasm;GO:0005667//transcription factor complex;GO:0005694//chromosome;GO:0005737//cytoplasm;GO:0005829//cytosol;GO:0033391//chromatoid body;GO:0043231//intracellular membrane-bounded organelle	GO:0000978//RNA polymerase II core promoter proximal region sequence-specific DNA binding;GO:0000981//RNA polymerase II transcription factor activity, sequence-specific DNA binding;GO:0001228//transcriptional activator activity, RNA polymerase II transcription regulatory region sequence-specific binding;GO:0003677//DNA binding;GO:0003700//transcription factor activity, sequence-specific DNA bindi…	GO:0000077//DNA damage checkpoint;GO:0006355//regulation of transcription, DNA-templated;GO:0006473//protein acetylation;GO:0007283//spermatogenesis;GO:0007623//circadian rhythm;GO:0016573//histone acetylation;GO:0032922//circadian regulation of gene expression;GO:0042634//regulation of hair cycle;GO:0042752//regulation of circadian rhythm;GO:0043161//proteasome-mediated ubiquitin-dependent prote…
eca-miR-224	ENSECAT00000007660	714	532	-18.6	0.99998	0.295528	CUUCAGUGAGUUAC--AGACAC	x||||||||x|:||xx||x||x	CAAGUCACU-AGUGGUUCCGUU	SPPL3	signal peptide peptidase like 3 [Source:VGNC Symbol;Acc:VGNC:23538]	-	-	-	-	GO:0005623//cell;GO:0005791//rough endoplasmic reticulum;GO:0005886//plasma membrane;GO:0016020//membrane;GO:0016021//integral component of membrane;GO:0030660//Golgi-associated vesicle membrane;GO:0033116//endoplasmic reticulum-Golgi intermediate compartment membrane;GO:0043231//intracellular membrane-bounded organelle;GO:0071458//integral component of cytoplasmic side of endoplasmic reticulum m…	GO:0004190//aspartic-type endopeptidase activity;GO:0042500//aspartic endopeptidase activity, intramembrane cleaving;GO:0042803//protein homodimerization activity	GO:0006465//signal peptide processing;GO:0007204//positive regulation of cytosolic calcium ion concentration;GO:0032092//positive regulation of protein binding;GO:0033619//membrane protein proteolysis;GO:0035307//positive regulation of protein dephosphorylation;GO:0050852//T cell receptor signaling pathway;GO:0070886//positive regulation of calcineurin-NFAT signaling cascade
eca-miR-224	ENSECAT00000007674	214	63	-16.1	0.999993	0.990846	CUUCAGUGCAGUCGA--------	x|||||||xx:||:xxxxxxxxx	CAAGUCAC--UAGUGGUUCCGUU	RHOU	ras homolog family member U [Source:VGNC Symbol;Acc:VGNC:59293]	-	-	-	-	GO:0005737//cytoplasm;GO:0005856//cytoskeleton;GO:0005886//plasma membrane;GO:0005938//cell cortex;GO:0031410//cytoplasmic vesicle;GO:0042995//cell projection;GO:0043231//intracellular membrane-bounded organelle	GO:0000166//nucleotide binding;GO:0003924//GTPase activity;GO:0005525//GTP binding;GO:0019901//protein kinase binding	GO:0006897//endocytosis;GO:0007015//actin filament organization;GO:0007163//establishment or maintenance of cell polarity;GO:0007264//small GTPase mediated signal transduction;GO:0007266//Rho protein signal transduction;GO:0008360//regulation of cell shape;GO:0016477//cell migration;GO:0030031//cell projection assembly;GO:0030036//actin cytoskeleton organization;GO:0030865//cortical cytoskeleton …
eca-miR-2483	ENSECAT00000000067	765	709	-15.6	1	2.53736	UAGACAGUUA---------------	x||||||||xxxxxxxxxxxxxxxx	#NAME?	FAM13C	family with sequence similarity 13 member C [Source:VGNC Symbol;Acc:VGNC:51499]	-	-	-	-	-	-	-
eca-miR-2483	ENSECAT00000000142	197	60	-17.4	0.999687	1.76006	GAGACAGUU--CAAGUCUUUAGGA-	x||||||||xxx|x|||xx:|::xx	#NAME?	-	prostaglandin F synthase 1 [Source:NCBI gene;Acc:100070501]	Metabolism;Metabolism;Metabolism;Organismal Systems;Metabolism	Global and overview maps;Lipid metabolism;Lipid metabolism;Endocrine system;Metabolism of cofactors and vitamins	ko01100//Metabolic pathways;ko00140//Steroid hormone biosynthesis;ko00590//Arachidonic acid metabolism;ko04913//Ovarian Steroidogenesis;ko00790//Folate biosynthesis	K04119;K04119;K04119;K04119;K04119	GO:0005829//cytosol	GO:0004032//alditol:NADP+ 1-oxidoreductase activity;GO:0008106//alcohol dehydrogenase (NADP+) activity;GO:0016229//steroid dehydrogenase activity;GO:0016491//oxidoreductase activity;GO:0047086//ketosteroid monooxygenase activity	GO:0008202//steroid metabolic process;GO:0055114//oxidation-reduction process
eca-miR-2483	ENSECAT00000000187	1702	1353	-25.8	0.765515	0.345813	UAGACGGUUGGACACGAACGACGAC--	x||||:|||||xx|x|xx||||:|xxx	#NAME?	RAB3C	RAB3C, member RAS oncogene family [Source:VGNC Symbol;Acc:VGNC:22119]	-	-	-	-	GO:0005768//endosome;GO:0005886//plasma membrane;GO:0008021//synaptic vesicle;GO:0012505//endomembrane system;GO:0031410//cytoplasmic vesicle;GO:0031982//vesicle;GO:0048471//perinuclear region of cytoplasm	GO:0003924//GTPase activity;GO:0005525//GTP binding;GO:0030742//GTP-dependent protein binding;GO:0031489//myosin V binding	GO:0006886//intracellular protein transport;GO:0006904//vesicle docking involved in exocytosis;GO:0009306//protein secretion;GO:0017157//regulation of exocytosis;GO:0019882//antigen processing and presentation;GO:0032482//Rab protein signal transduction;GO:0072659//protein localization to plasma membrane
eca-miR-2483	ENSECAT00000000199	3567	1187	-16	1	1.20678	GAGACAGUU-CUA--CCGUGGUUCG	x||||||||xx||xxx||xx:xx|x	#NAME?	ACVR2A	activin A receptor type 2A [Source:VGNC Symbol;Acc:VGNC:15038]	Environmental Information Processing;Human Diseases;Cellular Processes;Environmental Information Processing	Signaling molecules and interaction;Cardiovascular diseases;Cellular community - eukaryotes;Signal transduction	ko04060//Cytokine-cytokine receptor interaction;ko05418//Fluid shear stress and atherosclerosis;ko04550//Signaling pathways regulating pluripotency of stem cells;ko04350//TGF-beta signaling pathway	K04670;K04670;K04670;K04670	GO:0005737//cytoplasm;GO:0005886//plasma membrane;GO:0009986//cell surface;GO:0016020//membrane;GO:0016021//integral component of membrane;GO:0034673//inhibin-betaglycan-ActRII complex;GO:0043235//receptor complex;GO:0048179//activin receptor complex	GO:0000166//nucleotide binding;GO:0004672//protein kinase activity;GO:0004674//protein serine/threonine kinase activity;GO:0004675//transmembrane receptor protein serine/threonine kinase activity;GO:0005524//ATP binding;GO:0015026//coreceptor activity;GO:0016301//kinase activity;GO:0016740//transferase activity;GO:0017002//activin-activated receptor activity;GO:0019838//growth factor binding;GO:0…	GO:0001702//gastrulation with mouth forming second;GO:0001934//positive regulation of protein phosphorylation;GO:0006468//protein phosphorylation;GO:0007178//transmembrane receptor protein serine/threonine kinase signaling pathway;GO:0007283//spermatogenesis;GO:0007368//determination of left/right symmetry;GO:0007498//mesoderm development;GO:0008584//male gonad development;GO:0009952//anterior/po…
eca-miR-2483	ENSECAT00000000381	1710	1337	-33.4	0.052972	0.563304	AAGACAGUUAGUGUGUUGACAGACG	x||||||||x||:x||:||||:||x	#NAME?	ZC3H12C	zinc finger CCCH-type containing 12C [Source:VGNC Symbol;Acc:VGNC:56805]	-	-	-	-	-	GO:0046872//metal ion binding	-
eca-miR-2483	ENSECAT00000000416	3154	400	-20.8	1	0.248584	AAGACAGUUG-U-CUUCGUGUCAUGUCCU	x|||||||||x|xxx|||xxx||xxx||x	-UCUGUCAACCAUCCAGC--UGU-UUGG-	STK17B	serine/threonine kinase 17b [Source:VGNC Symbol;Acc:VGNC:23684]	-	-	-	-	GO:0005634//nucleus	GO:0000166//nucleotide binding;GO:0004672//protein kinase activity;GO:0004674//protein serine/threonine kinase activity;GO:0005524//ATP binding;GO:0016301//kinase activity	GO:0006468//protein phosphorylation;GO:0016310//phosphorylation;GO:0035556//intracellular signal transduction;GO:2000271//positive regulation of fibroblast apoptotic process
eca-miR-2483	ENSECAT00000000498	2804	2543	-15.7	1	2.53736	AAGACAGUUU---------------	x||||||||xxxxxxxxxxxxxxxx	#NAME?	PTCH1	patched 1 [Source:VGNC Symbol;Acc:VGNC:21979]	Human Diseases;Human Diseases;Environmental Information Processing;Organismal Systems;Environmental Information Processing;Human Diseases;Environmental Information Processing	Cancers;Cancers;Signal transduction;Development;Signal transduction;Cancers;Signal transduction	ko05200//Pathways in cancer;ko05205//Proteoglycans in cancer;ko04024//cAMP signaling pathway;ko04360//Axon guidance;ko04340//Hedgehog signaling pathway;ko05217//Basal cell carcinoma;ko04341//Hedgehog signaling pathway - fly	K06225;K06225;K06225;K06225;K06225;K06225;K06225	GO:0005794//Golgi apparatus;GO:0005886//plasma membrane;GO:0005901//caveola;GO:0005929//cilium;GO:0016020//membrane;GO:0016021//integral component of membrane;GO:0030496//midbody;GO:0043231//intracellular membrane-bounded organelle;GO:0048471//perinuclear region of cytoplasm	GO:0005113//patched binding;GO:0005119//smoothened binding;GO:0008158//hedgehog receptor activity;GO:0008201//heparin binding;GO:0015485//cholesterol binding;GO:0030332//cyclin binding;GO:0044877//macromolecular complex binding;GO:0097108//hedgehog family protein binding	GO:0000122//negative regulation of transcription from RNA polymerase II promoter;GO:0001658//branching involved in ureteric bud morphogenesis;GO:0001701//in utero embryonic development;GO:0001709//cell fate determination;GO:0001841//neural tube formation;GO:0001843//neural tube closure;GO:0003007//heart morphogenesis;GO:0007165//signal transduction;GO:0007224//smoothened signaling pathway;GO:0007…
eca-miR-2483	ENSECAT00000000866	669	488	-19.3	0.99998	1.68481	UGGACAGUU--AAGAACGGUUAAUG	x:|||||||xxx||xx||:xx||:x	#NAME?	COIL	coilin [Source:VGNC Symbol;Acc:VGNC:16719]	-	-	-	-	GO:0001650//fibrillar center;GO:0005634//nucleus;GO:0005654//nucleoplasm;GO:0005730//nucleolus;GO:0015030//Cajal body;GO:0016604//nuclear body	GO:0008022//protein C-terminus binding;GO:0030619//U1 snRNA binding;GO:0030620//U2 snRNA binding;GO:0042802//identical protein binding	GO:0000387//spliceosomal snRNP assembly
eca-miR-2483	ENSECAT00000001108	1213	366	-15.4	1	2.53736	UAGACAGUUC---------------	x||||||||xxxxxxxxxxxxxxxx	#NAME?	CNTN5	contactin 5 [Source:VGNC Symbol;Acc:VGNC:59382]	-	-	-	-	GO:0043005//neuron projection	GO:0005515//protein binding	GO:0007605//sensory perception of sound
eca-miR-2483	ENSECAT00000001454	1930	1350	-21.1	0.999996	0.647952	CGACAGUUGUCA--CCGACAGUGUA	x||||||||xx|xxx|||||:xx:x	UCUGUCAACCAUCCAGCUGUUUGG-	ODF3B	outer dense fiber of sperm tails 3B [Source:NCBI gene;Acc:100055399]	-	-	-	-	GO:0005829//cytosol	GO:0004645//phosphorylase activity;GO:0009032//thymidine phosphorylase activity;GO:0016154//pyrimidine-nucleoside phosphorylase activity;GO:0016757//transferase activity, transferring glycosyl groups;GO:0016763//transferase activity, transferring pentosyl groups	GO:0006206//pyrimidine nucleobase metabolic process;GO:0006213//pyrimidine nucleoside metabolic process
eca-miR-2483	ENSECAT00000001915	1084	421	-18.9	1	0.450424	UGACAGUUGUUA--UUAAUAAACUA	x||||||||x||xx|:x|:||||:x	UCUGUCAACCAUCCAGCUGUUUGG-	LARP7	La ribonucleoprotein 7, transcriptional regulator [Source:VGNC Symbol;Acc:VGNC:19590]	-	-	-	-	GO:0005634//nucleus;GO:0005654//nucleoplasm;GO:0005829//cytosol;GO:1990904//ribonucleoprotein complex	GO:0003676//nucleic acid binding;GO:0003723//RNA binding	GO:0006396//RNA processing
eca-miR-2483	ENSECAT00000002613	356	165	-26	0.173241	1.06226	CGACGGUUCGUA-AGUGACGAACA	x|||:|||x|||xxx:|||:|||x	UCUGUCAACCAUCCAGCUGUUUGG	SESN1	sestrin 1 [Source:VGNC Symbol;Acc:VGNC:22869]	Organismal Systems;Cellular Processes	Aging;Cell growth and death	ko04211//Longevity regulating pathway - mammal;ko04115//p53 signaling pathway	K10141;K10141	GO:0001650//fibrillar center;GO:0005634//nucleus;GO:0005654//nucleoplasm;GO:0005737//cytoplasm;GO:0031932//TORC2 complex;GO:0061700//GATOR2 complex	GO:0016684//oxidoreductase activity, acting on peroxide as acceptor;GO:0070728//leucine binding	GO:0016239//positive regulation of macroautophagy;GO:0034198//cellular response to amino acid starvation;GO:0042149//cellular response to glucose starvation;GO:0055114//oxidation-reduction process;GO:0071230//cellular response to amino acid stimulus;GO:0071233//cellular response to leucine;GO:0072593//reactive oxygen species metabolic process;GO:0098869//cellular oxidant detoxification;GO:1901031…
eca-miR-2483	ENSECAT00000002670	1833	458	-20.2	1	0.268561	UGGACGGUUUUUGCUGGGUU-AC--UCCG	x:|||:|||xxx|x|:|||:x||xxx||x	-UCUGUCAA---CCAUCCAGCUGUUUGG-	TDG	thymine DNA glycosylase [Source:VGNC Symbol;Acc:VGNC:23970]	Genetic Information Processing	Replication and repair	ko03410//Base excision repair	K20813	GO:0005634//nucleus;GO:0005654//nucleoplasm;GO:0005886//plasma membrane	GO:0000287//magnesium ion binding;GO:0003690//double-stranded DNA binding;GO:0004844//uracil DNA N-glycosylase activity;GO:0005524//ATP binding;GO:0008263//pyrimidine-specific mismatch base pair DNA N-glycosylase activity;GO:0019104//DNA N-glycosylase activity;GO:0030983//mismatched DNA binding;GO:0031402//sodium ion binding;GO:0031404//chloride ion binding;GO:0032183//SUMO binding;GO:0042803//pr…	GO:0006281//DNA repair;GO:0006284//base-excision repair;GO:0006285//base-excision repair, AP site formation;GO:0006298//mismatch repair;GO:1902544//regulation of DNA N-glycosylase activity
eca-miR-2483	ENSECAT00000004960	2164	775	-15.7	1	1.59037	UGACAGUUGA--------------	x||||||||xxxxxxxxxxxxxxx	UCUGUCAACCAUCCAGCUGUUUGG	MICAL3	microtubule associated monooxygenase, calponin and LIM domain containing 3 [Source:NCBI gene;Acc:100054807]	-	-	-	-	GO:0005634//nucleus;GO:0005654//nucleoplasm;GO:0005815//microtubule organizing center;GO:0005829//cytosol;GO:0005886//plasma membrane;GO:0031941//filamentous actin;GO:0045171//intercellular bridge;GO:0090543//Flemming body	GO:0003779//actin binding;GO:0005515//protein binding;GO:0016709//oxidoreductase activity, acting on paired donors, with incorporation or reduction of molecular oxygen, NAD(P)H as one donor, and incorporation of one atom of oxygen;GO:0017137//Rab GTPase binding;GO:0046872//metal ion binding;GO:0071949//FAD binding	GO:0006887//exocytosis;GO:0007010//cytoskeleton organization;GO:0030036//actin cytoskeleton organization;GO:0030042//actin filament depolymerization;GO:0055114//oxidation-reduction process
eca-miR-2483	ENSECAT00000005121	1003	559	-20.3	0.999949	0.775099	AGGACAGUUUGGGAGUUUUGGA-----	x:|||||||x||x||xx|:|:xxxxxx	#NAME?	NYAP2	neuronal tyrosine-phosphorylated phosphoinositide-3-kinase adaptor 2 [Source:VGNC Symbol;Acc:VGNC:20993]	-	-	-	-	-	-	GO:0014065//phosphatidylinositol 3-kinase signaling;GO:0048812//neuron projection morphogenesis
eca-miR-2483	ENSECAT00000005480	321	74	-16.3	1	0.875468	UAGACAGUU--UAAAUAGACAC---	x||||||||xx||xx|x||||xxxx	#NAME?	CACYBP	calcyclin binding protein [Source:VGNC Symbol;Acc:VGNC:15998]	Environmental Information Processing	Signal transduction	ko04310//Wnt signaling pathway	K04507	GO:0005634//nucleus;GO:0005641//nuclear envelope lumen;GO:0005654//nucleoplasm;GO:0005737//cytoplasm;GO:0005829//cytosol;GO:0019005//SCF ubiquitin ligase complex;GO:0030877//beta-catenin destruction complex	GO:0015631//tubulin binding;GO:0019904//protein domain specific binding;GO:0031625//ubiquitin protein ligase binding;GO:0042803//protein homodimerization activity;GO:0044548//S100 protein binding	GO:0007507//heart development;GO:1990830//cellular response to leukemia inhibitory factor
eca-miR-2483	ENSECAT00000005498	1727	1340	-13.9	1	0.753409	UGACAGUUUGAGUAU-----------	x|||||||x|x|||xxxxxxxxxxxx	UCUGUCAA-C-CAUCCAGCUGUUUGG	GJA1	gap junction protein alpha 1 [Source:VGNC Symbol;Acc:VGNC:18348]	Human Diseases;Human Diseases;Cellular Processes	Infectious diseases;Cardiovascular diseases;Cellular community - eukaryotes	ko05131//Shigellosis;ko05412//Arrhythmogenic right ventricular cardiomyopathy (ARVC);ko04540//Gap junction	K07372;K07372;K07372	GO:0005623//cell;GO:0005654//nucleoplasm;GO:0005737//cytoplasm;GO:0005739//mitochondrion;GO:0005886//plasma membrane;GO:0005921//gap junction;GO:0005922//connexon complex;GO:0014704//intercalated disc;GO:0016020//membrane;GO:0016021//integral component of membrane;GO:0030054//cell junction;GO:0043231//intracellular membrane-bounded organelle;GO:0044291//cell-cell contact zone;GO:0070160//occludin…	GO:0005243//gap junction channel activity;GO:0008013//beta-catenin binding;GO:0015075//ion transmembrane transporter activity;GO:0015631//tubulin binding;GO:0022857//transmembrane transporter activity;GO:0055077//gap junction hemi-channel activity;GO:1903763//gap junction channel activity involved in cell communication by electrical coupling	GO:0000132//establishment of mitotic spindle orientation;GO:0007154//cell communication;GO:0007165//signal transduction;GO:0007267//cell-cell signaling;GO:0007507//heart development;GO:0010644//cell communication by electrical coupling;GO:0032277//negative regulation of gonadotropin secretion;GO:0034220//ion transmembrane transport;GO:0034613//cellular protein localization;GO:0055085//transmembra…
eca-miR-2483	ENSECAT00000005603	194	79	-19.1	0.956954	0.991319	GAGACAGUUAAUAUGUUGU------	x||||||||xx||x||:|xxxxxxx	#NAME?	SLC35G2	solute carrier family 35 member G2 [Source:VGNC Symbol;Acc:VGNC:23179]	-	-	-	-	GO:0005794//Golgi apparatus;GO:0005886//plasma membrane;GO:0016020//membrane;GO:0016021//integral component of membrane	-	-
eca-miR-2483	ENSECAT00000006014	622	175	-20.9	0.990798	0.888776	GGGACAGUUCACUAG--AGGGAAACUC	x:|||||||xxx|||xxx|:x||||:x	-UCUGUCAA-CCAUCCAGCUGUUUGG-	RPA2	replication protein A2 [Source:VGNC Symbol;Acc:VGNC:22509]	Genetic Information Processing;Genetic Information Processing;Genetic Information Processing;Genetic Information Processing;Genetic Information Processing	Replication and repair;Replication and repair;Replication and repair;Replication and repair;Replication and repair	ko03440//Homologous recombination;ko03460//Fanconi anemia pathway;ko03420//Nucleotide excision repair;ko03030//DNA replication;ko03430//Mismatch repair	K10739;K10739;K10739;K10739;K10739	GO:0000781//chromosome, telomeric region;GO:0000785//chromatin;GO:0005634//nucleus;GO:0005654//nucleoplasm;GO:0005662//DNA replication factor A complex;GO:0016604//nuclear body;GO:0016605//PML body;GO:0035861//site of double-strand break	GO:0003677//DNA binding;GO:0003684//damaged DNA binding;GO:0003697//single-stranded DNA binding;GO:0019899//enzyme binding;GO:0019903//protein phosphatase binding;GO:0031625//ubiquitin protein ligase binding;GO:0098505//G-rich strand telomeric DNA binding	GO:0000723//telomere maintenance;GO:0000724//double-strand break repair via homologous recombination;GO:0006260//DNA replication;GO:0006281//DNA repair;GO:0006284//base-excision repair;GO:0006289//nucleotide-excision repair;GO:0006298//mismatch repair;GO:0006310//DNA recombination;GO:0010569//regulation of double-strand break repair via homologous recombination;GO:0031571//mitotic G1 DNA damage c…
eca-miR-2483	ENSECAT00000006166	957	679	-21.7	0.993205	1.28439	GGGACAGUU--CAGGUGUAACAGGU-	x:|||||||xxx||||xxx|||::xx	#NAME?	ZNF687	zinc finger protein 687 [Source:VGNC Symbol;Acc:VGNC:25374]	-	-	-	-	GO:0005654//nucleoplasm;GO:0005829//cytosol	GO:0003676//nucleic acid binding	-
eca-miR-2483	ENSECAT00000006939	372	184	-22.2	0.749009	0.838912	GGGACAGUU-ACAGGACGUACAU---	x:|||||||xxx|||x||x|||xxxx	#NAME?	-	-	Genetic Information Processing	Translation	ko03010//Ribosome	K02936	GO:0016020//membrane;GO:0016021//integral component of membrane;GO:0022625//cytosolic large ribosomal subunit	GO:0003723//RNA binding	GO:0000470//maturation of LSU-rRNA
eca-miR-2483	ENSECAT00000007008	1335	474	-15.7	1	2.53736	GAGACAGUUU---------------	x||||||||xxxxxxxxxxxxxxxx	#NAME?	MRPL10	mitochondrial ribosomal protein L10 [Source:VGNC Symbol;Acc:VGNC:20322]	Genetic Information Processing	Translation	ko03010//Ribosome	K02864	GO:0005654//nucleoplasm;GO:0005739//mitochondrion;GO:0005762//mitochondrial large ribosomal subunit;GO:0015934//large ribosomal subunit	GO:0003735//structural constituent of ribosome	GO:0006412//translation;GO:0042254//ribosome biogenesis
eca-miR-2483	ENSECAT00000007095	454	156	-13.2	1	1.90925	UGACAGUUU---------------	x|||||||xxxxxxxxxxxxxxxx	UCUGUCAACCAUCCAGCUGUUUGG	IKZF5	IKAROS family zinc finger 5 [Source:VGNC Symbol;Acc:VGNC:18991]	-	-	-	-	GO:0005654//nucleoplasm;GO:0032991//macromolecular complex	GO:0000977//RNA polymerase II regulatory region sequence-specific DNA binding;GO:0001227//transcriptional repressor activity, RNA polymerase II transcription regulatory region sequence-specific binding;GO:0003676//nucleic acid binding;GO:0003700//transcription factor activity, sequence-specific DNA binding;GO:0008270//zinc ion binding;GO:0019904//protein domain specific binding;GO:0044212//transc…	GO:0000122//negative regulation of transcription from RNA polymerase II promoter;GO:0045944//positive regulation of transcription from RNA polymerase II promoter
eca-miR-2483	ENSECAT00000007141	1867	930	-20.7	0.999999	0.0624598	GAGACAGUUCCGAGCCCCUGAUCAGACG	x||||||||xxx||xxx|x||x||:||x	#NAME?	WWP2	WW domain containing E3 ubiquitin protein ligase 2 [Source:VGNC Symbol;Acc:VGNC:25061]	Genetic Information Processing	Folding, sorting and degradation	ko04120//Ubiquitin mediated proteolysis	K05630	GO:0005576//extracellular region;GO:0005634//nucleus;GO:0005737//cytoplasm	GO:0001085//RNA polymerase II transcription factor binding;GO:0004842//ubiquitin-protein transferase activity;GO:0005515//protein binding;GO:0008134//transcription factor binding;GO:0016740//transferase activity;GO:0016874//ligase activity;GO:0061630//ubiquitin protein ligase activity	GO:0000122//negative regulation of transcription from RNA polymerase II promoter;GO:0000209//protein polyubiquitination;GO:0006511//ubiquitin-dependent protein catabolic process;GO:0006858//extracellular transport;GO:0010629//negative regulation of gene expression;GO:0016567//protein ubiquitination;GO:0032410//negative regulation of transporter activity;GO:0034765//regulation of ion transmembrane…
eca-miR-2483	ENSECAT00000007170	1352	138	-16.5	1	0.630916	CGACAGUUUAUAGUCUUUGGA-----	x|||||||xx|||xxx|:|:xxxxxx	UCUGUCAACCAUC--CAGCUGUUUGG	ELOVL7	ELOVL fatty acid elongase 7 [Source:VGNC Symbol;Acc:VGNC:17543]	Metabolism;Metabolism;Metabolism;Metabolism	Global and overview maps;Global and overview maps;Lipid metabolism;Lipid metabolism	ko01100//Metabolic pathways;ko01212//Fatty acid metabolism;ko01040//Biosynthesis of unsaturated fatty acids;ko00062//Fatty acid elongation	K10250;K10250;K10250;K10250	GO:0005783//endoplasmic reticulum;GO:0005789//endoplasmic reticulum membrane;GO:0016020//membrane;GO:0016021//integral component of membrane;GO:0030176//integral component of endoplasmic reticulum membrane	GO:0009922//fatty acid elongase activity;GO:0016740//transferase activity	GO:0006629//lipid metabolic process;GO:0006631//fatty acid metabolic process;GO:0006633//fatty acid biosynthetic process;GO:0006636//unsaturated fatty acid biosynthetic process;GO:0019367//fatty acid elongation, saturated fatty acid;GO:0030148//sphingolipid biosynthetic process;GO:0034625//fatty acid elongation, monounsaturated fatty acid;GO:0034626//fatty acid elongation, polyunsaturated fatty a…
eca-miR-2483	ENSECAT00000007358	1677	1013	-15.6	1	2.53736	AAGACAGUUC---------------	x||||||||xxxxxxxxxxxxxxxx	#NAME?	SEC16A	SEC16 homolog A, endoplasmic reticulum export factor [Source:VGNC Symbol;Acc:VGNC:22786]	-	-	-	-	GO:0000139//Golgi membrane;GO:0005783//endoplasmic reticulum;GO:0005789//endoplasmic reticulum membrane;GO:0005794//Golgi apparatus;GO:0005829//cytosol;GO:0012507//ER to Golgi transport vesicle membrane;GO:0016020//membrane;GO:0031090//organelle membrane;GO:0048471//perinuclear region of cytoplasm;GO:0070971//endoplasmic reticulum exit site	-	GO:0006888//ER to Golgi vesicle-mediated transport;GO:0007029//endoplasmic reticulum organization;GO:0007030//Golgi organization;GO:0015031//protein transport;GO:0016192//vesicle-mediated transport;GO:0032527//protein exit from endoplasmic reticulum;GO:0034976//response to endoplasmic reticulum stress;GO:0043000//Golgi to plasma membrane CFTR protein transport;GO:0048208//COPII vesicle coating;GO…
eca-miR-2483	ENSECAT00000007387	1677	1013	-15.6	1	2.53736	AAGACAGUUC---------------	x||||||||xxxxxxxxxxxxxxxx	#NAME?	SEC16A	SEC16 homolog A, endoplasmic reticulum export factor [Source:VGNC Symbol;Acc:VGNC:22786]	-	-	-	-	GO:0000139//Golgi membrane;GO:0005783//endoplasmic reticulum;GO:0005789//endoplasmic reticulum membrane;GO:0005794//Golgi apparatus;GO:0005829//cytosol;GO:0012507//ER to Golgi transport vesicle membrane;GO:0016020//membrane;GO:0031090//organelle membrane;GO:0048471//perinuclear region of cytoplasm;GO:0070971//endoplasmic reticulum exit site	-	GO:0006888//ER to Golgi vesicle-mediated transport;GO:0007029//endoplasmic reticulum organization;GO:0007030//Golgi organization;GO:0015031//protein transport;GO:0016192//vesicle-mediated transport;GO:0032527//protein exit from endoplasmic reticulum;GO:0034976//response to endoplasmic reticulum stress;GO:0043000//Golgi to plasma membrane CFTR protein transport;GO:0048208//COPII vesicle coating;GO…
eca-miR-2483	ENSECAT00000007393	1677	1013	-15.6	1	2.53736	AAGACAGUUC---------------	x||||||||xxxxxxxxxxxxxxxx	#NAME?	SEC16A	SEC16 homolog A, endoplasmic reticulum export factor [Source:VGNC Symbol;Acc:VGNC:22786]	-	-	-	-	GO:0000139//Golgi membrane;GO:0005783//endoplasmic reticulum;GO:0005789//endoplasmic reticulum membrane;GO:0005794//Golgi apparatus;GO:0005829//cytosol;GO:0012507//ER to Golgi transport vesicle membrane;GO:0016020//membrane;GO:0031090//organelle membrane;GO:0048471//perinuclear region of cytoplasm;GO:0070971//endoplasmic reticulum exit site	-	GO:0006888//ER to Golgi vesicle-mediated transport;GO:0007029//endoplasmic reticulum organization;GO:0007030//Golgi organization;GO:0015031//protein transport;GO:0016192//vesicle-mediated transport;GO:0032527//protein exit from endoplasmic reticulum;GO:0034976//response to endoplasmic reticulum stress;GO:0043000//Golgi to plasma membrane CFTR protein transport;GO:0048208//COPII vesicle coating;GO…
eca-miR-2483	ENSECAT00000007476	8642	8134	-19.6	1	0.229633	UGACAGUU---ACGUCGUCUUACG	x|||||||xxx|x||||x|xx||x	UCUGUCAACCAUCCAGCUGUUUGG	CLOCK	clock circadian regulator [Source:VGNC Symbol;Acc:VGNC:16627]	Organismal Systems;Organismal Systems;Organismal Systems	Nervous system;Environmental adaptation;Environmental adaptation	ko04728//Dopaminergic synapse;ko04710//Circadian rhythm;ko04711//Circadian rhythm - fly	K02223;K02223;K02223	GO:0005634//nucleus;GO:0005654//nucleoplasm;GO:0005667//transcription factor complex;GO:0005694//chromosome;GO:0005737//cytoplasm;GO:0005829//cytosol;GO:0033391//chromatoid body;GO:0043231//intracellular membrane-bounded organelle	GO:0000978//RNA polymerase II core promoter proximal region sequence-specific DNA binding;GO:0000981//RNA polymerase II transcription factor activity, sequence-specific DNA binding;GO:0001228//transcriptional activator activity, RNA polymerase II transcription regulatory region sequence-specific binding;GO:0003677//DNA binding;GO:0003700//transcription factor activity, sequence-specific DNA bindi…	GO:0000077//DNA damage checkpoint;GO:0006355//regulation of transcription, DNA-templated;GO:0006473//protein acetylation;GO:0007283//spermatogenesis;GO:0007623//circadian rhythm;GO:0016573//histone acetylation;GO:0032922//circadian regulation of gene expression;GO:0042634//regulation of hair cycle;GO:0042752//regulation of circadian rhythm;GO:0043161//proteasome-mediated ubiquitin-dependent prote…
eca-miR-2483	ENSECAT00000007650	610	335	-14.2	1	0.668806	UGACAGUU--UAGA----------	x|||||||xx|||xxxxxxxxxxx	UCUGUCAACCAUCCAGCUGUUUGG	FXR2	FMR1 autosomal homolog 2 [Source:VGNC Symbol;Acc:VGNC:51352]	Genetic Information Processing	Translation	ko03013//RNA transport	K15516	GO:0005634//nucleus;GO:0005737//cytoplasm;GO:0005829//cytosol;GO:0005844//polysome;GO:0014069//postsynaptic density;GO:0030424//axon;GO:0030426//growth cone;GO:0035770//ribonucleoprotein granule;GO:0036464//cytoplasmic ribonucleoprotein granule;GO:0043025//neuronal cell body;GO:0043197//dendritic spine;GO:0044326//dendritic spine neck;GO:0098793//presynapse;GO:1902737//dendritic filopodium	GO:0003676//nucleic acid binding;GO:0003723//RNA binding;GO:0003729//mRNA binding;GO:0003730//mRNA 3'-UTR binding;GO:0042802//identical protein binding;GO:0042803//protein homodimerization activity;GO:0045182//translation regulator activity;GO:0046982//protein heterodimerization activity	GO:0000381//regulation of alternative mRNA splicing, via spliceosome;GO:0001934//positive regulation of protein phosphorylation;GO:0006417//regulation of translation;GO:0017148//negative regulation of translation;GO:0043488//regulation of mRNA stability;GO:0045727//positive regulation of translation;GO:0051489//regulation of filopodium assembly;GO:2001022//positive regulation of response to DNA d…
eca-miR-350	ENSECAT00000000067	765	672	-13.9	1	0.232742	UAAGUGUUU-G---AUGUACGAUAGUC	x||||||||x|xxx||||xx||x|:|x	#NAME?	FAM13C	family with sequence similarity 13 member C [Source:VGNC Symbol;Acc:VGNC:51499]	-	-	-	-	-	-	-
eca-miR-350	ENSECAT00000000107	317	113	-17.9	0.999519	0.382304	CAAGUGUUU--GGUAGUCUGGU----	x||||||||xx||||xxx||:xxxxx	#NAME?	ACBD3	acyl-CoA binding domain containing 3 [Source:VGNC Symbol;Acc:VGNC:14972]	Human Diseases	Infectious diseases	ko05132//Salmonella infection	K23935	GO:0000139//Golgi membrane;GO:0005794//Golgi apparatus	GO:0000062//fatty-acyl-CoA binding;GO:0034237//protein kinase A regulatory subunit binding	-
eca-miR-350	ENSECAT00000000133	507	55	-14.6	1	2.24256	AGAGUGUUUCU--------------	x:||||||||xxxxxxxxxxxxxxx	#NAME?	GCNT2	N-acetyllactosaminide beta-1,6-N-acetylglucosaminyl-transferase [Source:NCBI gene;Acc:100063291]	Metabolism;Metabolism	Global and overview maps;Glycan biosynthesis and metabolism	ko01100//Metabolic pathways;ko00601//Glycosphingolipid biosynthesis - lacto and neolacto series	K00742;K00742	GO:0005794//Golgi apparatus;GO:0016020//membrane;GO:0016021//integral component of membrane	GO:0008109//N-acetyllactosaminide beta-1,6-N-acetylglucosaminyltransferase activity;GO:0008375//acetylglucosaminyltransferase activity	GO:0006486//protein glycosylation;GO:0007179//transforming growth factor beta receptor signaling pathway;GO:0010608//posttranscriptional regulation of gene expression;GO:0010718//positive regulation of epithelial to mesenchymal transition;GO:0010812//negative regulation of cell-substrate adhesion;GO:0030335//positive regulation of cell migration;GO:0034116//positive regulation of heterotypic cell…
eca-miR-350	ENSECAT00000000147	507	55	-14.6	1	2.24256	AGAGUGUUUCU--------------	x:||||||||xxxxxxxxxxxxxxx	#NAME?	GCNT2	N-acetyllactosaminide beta-1,6-N-acetylglucosaminyl-transferase [Source:NCBI gene;Acc:100063291]	Metabolism;Metabolism	Global and overview maps;Glycan biosynthesis and metabolism	ko01100//Metabolic pathways;ko00601//Glycosphingolipid biosynthesis - lacto and neolacto series	K00742;K00742	GO:0005794//Golgi apparatus;GO:0016020//membrane;GO:0016021//integral component of membrane	GO:0008109//N-acetyllactosaminide beta-1,6-N-acetylglucosaminyltransferase activity;GO:0008375//acetylglucosaminyltransferase activity	GO:0006486//protein glycosylation;GO:0007179//transforming growth factor beta receptor signaling pathway;GO:0010608//posttranscriptional regulation of gene expression;GO:0010718//positive regulation of epithelial to mesenchymal transition;GO:0010812//negative regulation of cell-substrate adhesion;GO:0030335//positive regulation of cell migration;GO:0034116//positive regulation of heterotypic cell…
eca-miR-350	ENSECAT00000000233	259	129	-14.2	1	0.820909	GGAGUGUUUUUG--UUGC-------	x:|||||||xx|xxx||xxxxxxxx	#NAME?	-	oncomodulin 2 [Source:NCBI gene;Acc:100062477]	-	-	-	-	GO:0005634//nucleus;GO:0005737//cytoplasm	GO:0005509//calcium ion binding;GO:0046872//metal ion binding	-
eca-miR-350	ENSECAT00000000274	101	1	-17.4	0.917548	0.151345	GAAGUGUUUGGUCCGUACAAG-GAAGAU-	x||||||||x|xxx|||xxx|x|||:||x	#NAME?	SUPT20H	SPT20 homolog, SAGA complex component [Source:NCBI gene;Acc:100062531]	Cellular Processes	Transport and catabolism	ko04140//Autophagy - animal	K21245	GO:0000124//SAGA complex;GO:0070461//SAGA-type complex	GO:0003712//transcription cofactor activity	GO:0006357//regulation of transcription from RNA polymerase II promoter;GO:1903506//regulation of nucleic acid-templated transcription
eca-miR-350	ENSECAT00000000428	1902	620	-15	1	0.265547	CAGUGUUUU--CUAUG-GACUUAAAUU	x|||||||:xxx||||x||xxx||||x	UUCACAAAGCCCAUACACU---UUUAC	KDM1B	lysine demethylase 1B [Source:VGNC Symbol;Acc:VGNC:19332]	-	-	-	-	GO:0000790//nuclear chromatin;GO:0005634//nucleus	GO:0003677//DNA binding;GO:0003682//chromatin binding;GO:0005515//protein binding;GO:0008134//transcription factor binding;GO:0008270//zinc ion binding;GO:0016491//oxidoreductase activity;GO:0034648//histone demethylase activity (H3-dimethyl-K4 specific);GO:0034649//histone demethylase activity (H3-monomethyl-K4 specific);GO:0046872//metal ion binding;GO:0050660//flavin adenine dinucleotide bindi…	GO:0000122//negative regulation of transcription from RNA polymerase II promoter;GO:0006349//regulation of gene expression by genetic imprinting;GO:0034720//histone H3-K4 demethylation;GO:0043046//DNA methylation involved in gamete generation;GO:0044030//regulation of DNA methylation;GO:0045944//positive regulation of transcription from RNA polymerase II promoter;GO:0055114//oxidation-reduction p…
eca-miR-350	ENSECAT00000000431	1002	329	-14.4	1	2.30223	UAGUGUUUCA--------------	x||||||||xxxxxxxxxxxxxxx	UUCACAAAGCCCAUACACUUUUAC	-	-	Human Diseases	Infectious diseases	ko05168//Herpes simplex infection	K09228	-	GO:0003676//nucleic acid binding;GO:0046872//metal ion binding	GO:0006355//regulation of transcription, DNA-templated;GO:0045892//negative regulation of transcription, DNA-templated
eca-miR-350	ENSECAT00000000490	610	260	-15.6	1	1.77418	CGAGUGUUUUGU-------------	x:|||||||:|xxxxxxxxxxxxxx	#NAME?	FKBP9	FKBP prolyl isomerase 9 [Source:VGNC Symbol;Acc:VGNC:18056]	-	-	-	-	GO:0005783//endoplasmic reticulum	GO:0003755//peptidyl-prolyl cis-trans isomerase activity;GO:0005509//calcium ion binding;GO:0016853//isomerase activity	GO:0000413//protein peptidyl-prolyl isomerization;GO:0006457//protein folding
eca-miR-350	ENSECAT00000000498	2804	1229	-23.5	0.988328	0.468937	UAGGUGUUUCGGAGU---UGGUUGA-	x|:|||||||||x||xxx||:xx:xx	#NAME?	PTCH1	patched 1 [Source:VGNC Symbol;Acc:VGNC:21979]	Human Diseases;Human Diseases;Environmental Information Processing;Organismal Systems;Environmental Information Processing;Human Diseases;Environmental Information Processing	Cancers;Cancers;Signal transduction;Development;Signal transduction;Cancers;Signal transduction	ko05200//Pathways in cancer;ko05205//Proteoglycans in cancer;ko04024//cAMP signaling pathway;ko04360//Axon guidance;ko04340//Hedgehog signaling pathway;ko05217//Basal cell carcinoma;ko04341//Hedgehog signaling pathway - fly	K06225;K06225;K06225;K06225;K06225;K06225;K06225	GO:0005794//Golgi apparatus;GO:0005886//plasma membrane;GO:0005901//caveola;GO:0005929//cilium;GO:0016020//membrane;GO:0016021//integral component of membrane;GO:0030496//midbody;GO:0043231//intracellular membrane-bounded organelle;GO:0048471//perinuclear region of cytoplasm	GO:0005113//patched binding;GO:0005119//smoothened binding;GO:0008158//hedgehog receptor activity;GO:0008201//heparin binding;GO:0015485//cholesterol binding;GO:0030332//cyclin binding;GO:0044877//macromolecular complex binding;GO:0097108//hedgehog family protein binding	GO:0000122//negative regulation of transcription from RNA polymerase II promoter;GO:0001658//branching involved in ureteric bud morphogenesis;GO:0001701//in utero embryonic development;GO:0001709//cell fate determination;GO:0001841//neural tube formation;GO:0001843//neural tube closure;GO:0003007//heart morphogenesis;GO:0007165//signal transduction;GO:0007224//smoothened signaling pathway;GO:0007…
eca-miR-350	ENSECAT00000000512	499	111	-14.8	1	2.24256	GGAGUGUUUCC--------------	x:||||||||xxxxxxxxxxxxxxx	#NAME?	-	-	Human Diseases;Environmental Information Processing;Environmental Information Processing;Human Diseases;Human Diseases;Human Diseases;Environmental Information Processing;Environmental Information Processing;Human Diseases;Human Diseases;Environmental Information Processing;Human Diseases;Organismal Systems;Organismal Systems;Human Diseases;Human Diseases;Human Diseases;Human Diseases;Organismal …	Infectious diseases;Signal transduction;Signal transduction;Infectious disease: viral;Infectious diseases;Cancers;Signal transduction;Signaling molecules and interaction;Infectious disease: bacterial;Infectious diseases;Signal transduction;Infectious diseases;Immune system;Immune system;Immune diseases;Immune diseases;Cardiovascular diseases;Infectious diseases;Immune system;Cancer: overview;Immu…	ko05166//HTLV-I infection;ko04014//Ras signaling pathway;ko04015//Rap1 signaling pathway;ko05170//Human immunodeficiency virus 1 infection;ko05169//Epstein-Barr virus infection;ko05202//Transcriptional misregulation in cancers;ko04020//Calcium signaling pathway;ko04514//Cell adhesion molecules (CAMs);ko05135//Yersinia infection;ko05162//Measles;ko04064//NF-kappa B signaling pathway;ko05142//Chaga…	K10784;K10784;K10784;K10784;K10784;K10784;K10784;K10784;K10784;K10784;K10784;K10784;K10784;K10784;K10784;K10784;K10784;K10784;K10784;K10784;K10784;K10784;K10784;K10784;K10784;K10784;K10784;K10784;K10784	-	-	-
eca-miR-350	ENSECAT00000000514	806	116	-16.5	1	0.59093	CGAGUGUUUC--CUAAUGUUAGGAGAA-	x:||||||||xxx||x|||xx|:|:|xx	#NAME?	HIP1R	huntingtin interacting protein 1 related [Source:VGNC Symbol;Acc:VGNC:18790]	-	-	-	-	GO:0005829//cytosol;GO:0005856//cytoskeleton;GO:0005886//plasma membrane;GO:0005905//coated pit;GO:0005938//cell cortex;GO:0016324//apical plasma membrane;GO:0030136//clathrin-coated vesicle;GO:0032587//ruffle membrane;GO:0043231//intracellular membrane-bounded organelle;GO:0048471//perinuclear region of cytoplasm	GO:0003779//actin binding;GO:0005543//phospholipid binding;GO:0005546//phosphatidylinositol-4,5-bisphosphate binding;GO:0005547//phosphatidylinositol-3,4,5-trisphosphate binding;GO:0017124//SH3 domain binding;GO:0030276//clathrin binding;GO:0032051//clathrin light chain binding;GO:0035091//phosphatidylinositol binding;GO:0035615//clathrin adaptor activity;GO:0042802//identical protein binding;GO:…	GO:0006897//endocytosis;GO:0006898//receptor-mediated endocytosis;GO:0006915//apoptotic process;GO:0006919//activation of cysteine-type endopeptidase activity involved in apoptotic process;GO:0007015//actin filament organization;GO:0030100//regulation of endocytosis;GO:0030837//negative regulation of actin filament polymerization;GO:0032092//positive regulation of protein binding;GO:0032956//regu…
eca-miR-350	ENSECAT00000000604	285	227	-20.1	0.867279	0.113773	UAAGUGUUUUAUGGGG-----------	x||||||||xx:|||xxxxxxxxxxxx	#NAME?	LCORL	ligand dependent nuclear receptor corepressor like [Source:VGNC Symbol;Acc:VGNC:51207]	-	-	-	-	GO:0005634//nucleus	GO:0003677//DNA binding	-
eca-miR-350	ENSECAT00000000605	1002	390	-18.9	0.999999	0.286875	GGAGUGUUU-GGGA-----------	x:|||||||x|||xxxxxxxxxxxx	#NAME?	KDM8	lysine demethylase 8 [Source:VGNC Symbol;Acc:VGNC:19343]	-	-	-	-	GO:0005634//nucleus;GO:0005654//nucleoplasm;GO:0005829//cytosol	GO:0003682//chromatin binding;GO:0004175//endopeptidase activity;GO:0004177//aminopeptidase activity;GO:0016706//oxidoreductase activity, acting on paired donors, with incorporation or reduction of molecular oxygen, 2-oxoglutarate as one donor, and incorporation of one atom each of oxygen into both donors;GO:0035064//methylated histone binding;GO:0051864//histone demethylase activity (H3-K36 spec…	GO:0000086//G2/M transition of mitotic cell cycle;GO:0006508//proteolysis;GO:0031648//protein destabilization;GO:0032922//circadian regulation of gene expression;GO:0045892//negative regulation of transcription, DNA-templated;GO:0045893//positive regulation of transcription, DNA-templated;GO:0055114//oxidation-reduction process;GO:0070544//histone H3-K36 demethylation
eca-miR-350	ENSECAT00000000701	1757	739	-13.6	1	1.41292	CAAGUGUUUAAGAUUCUAUGUC------	x||||||||xx|x|xxx||||xxxxxxx	#NAME?	DGKH	diacylglycerol kinase eta [Source:VGNC Symbol;Acc:VGNC:17151]	Metabolism;Environmental Information Processing;Environmental Information Processing;Organismal Systems;Human Diseases;Metabolism;Metabolism	Global and overview maps;Signal transduction;Signal transduction;Development and regeneration;Cancers;Lipid metabolism;Lipid metabolism	ko01100//Metabolic pathways;ko04072//Phospholipase D signaling pathway;ko04070//Phosphatidylinositol signaling system;ko04361//Axon regeneration;ko05231//Choline metabolism in cancer;ko00564//Glycerophospholipid metabolism;ko00561//Glycerolipid metabolism	K00901;K00901;K00901;K00901;K00901;K00901;K00901	GO:0005737//cytoplasm;GO:0005768//endosome	GO:0000166//nucleotide binding;GO:0003951//NAD+ kinase activity;GO:0004143//diacylglycerol kinase activity;GO:0005515//protein binding;GO:0005524//ATP binding;GO:0016301//kinase activity;GO:0016740//transferase activity	GO:0007165//signal transduction;GO:0007205//protein kinase C-activating G-protein coupled receptor signaling pathway;GO:0016310//phosphorylation;GO:0035556//intracellular signal transduction;GO:0046339//diacylglycerol metabolic process;GO:0046473//phosphatidic acid metabolic process;GO:0046486//glycerolipid metabolic process;GO:0046834//lipid phosphorylation
eca-miR-350	ENSECAT00000000733	392	81	-18	0.999887	1.52671	UAGUGUUUAAGGGACGCGAAUAGUGC	x|||||||xx||xxx|x|||x|:||x	UUCACAAAGCCCAUACACUU-UUAC-	BTBD3	BTB domain containing 3 [Source:VGNC Symbol;Acc:VGNC:15911]	-	-	-	-	GO:0005634//nucleus;GO:0005829//cytosol	GO:0005515//protein binding	GO:0021987//cerebral cortex development;GO:0022008//neurogenesis;GO:0048813//dendrite morphogenesis
eca-miR-350	ENSECAT00000000783	1907	537	-16.8	1	0.0447531	GGAGUGUUUUG--UA---GAAGGUA	x:|||||||:|xx||xxx|||::|x	#NAME?	SERPINB12	serpin family B member 12 [Source:VGNC Symbol;Acc:VGNC:22849]	-	-	-	-	GO:0005615//extracellular space	GO:0004867//serine-type endopeptidase inhibitor activity	GO:0002244//hematopoietic progenitor cell differentiation;GO:0010951//negative regulation of endopeptidase activity
eca-miR-350	ENSECAT00000000944	431	161	-14.5	1	1.08212	GAAGUGUUUU--AU-UUUGAGAAA-	x||||||||:xxx|xxx|||:||xx	#NAME?	NPL	N-acetylneuraminate pyruvate lyase [Source:VGNC Symbol;Acc:VGNC:58673]	Metabolism;Metabolism	Global and overview maps;Carbohydrate metabolism	ko01100//Metabolic pathways;ko00520//Amino sugar and nucleotide sugar metabolism	K01639;K01639	-	GO:0003824//catalytic activity;GO:0008747//N-acetylneuraminate lyase activity;GO:0016829//lyase activity;GO:0042802//identical protein binding	GO:0005975//carbohydrate metabolic process
eca-miR-350	ENSECAT00000002208	1810	592	-14.3	1	0.905584	UAGUGUUUAUGUGA-----------	x|||||||xx|x|xxxxxxxxxxxx	UUCACAAAGCC-CAUACACUUUUAC	ZNF630	zinc finger protein 630 [Source:VGNC Symbol;Acc:VGNC:25364]	Human Diseases	Infectious diseases	ko05168//Herpes simplex infection	K09228	-	GO:0003676//nucleic acid binding	GO:0006355//regulation of transcription, DNA-templated
eca-miR-350	ENSECAT00000002326	304	61	-16.1	1	1.02128	CAAGUGUUUCUGAGUC----------	x|||||||||x|x||xxxxxxxxxxx	#NAME?	MMP12	matrix metallopeptidase 12 [Source:VGNC Symbol;Acc:VGNC:20223]	Human Diseases;Human Diseases;Human Diseases;Environmental Information Processing;Organismal Systems	Cancers;Immune diseases;Cancers;Signal transduction;Immune system	ko05202//Transcriptional misregulation in cancers;ko05323//Rheumatoid arthritis;ko05215//Prostate cancer;ko04668//TNF signaling pathway;ko04657//IL-17 signaling pathway	K01394;K01394;K01394;K01394;K01394	GO:0005576//extracellular region;GO:0031012//extracellular matrix	GO:0004175//endopeptidase activity;GO:0004222//metalloendopeptidase activity;GO:0008233//peptidase activity;GO:0008237//metallopeptidase activity;GO:0008270//zinc ion binding;GO:0016787//hydrolase activity;GO:0046872//metal ion binding	GO:0006508//proteolysis;GO:0010727//negative regulation of hydrogen peroxide metabolic process;GO:0030198//extracellular matrix organization;GO:0030574//collagen catabolic process;GO:0031334//positive regulation of protein complex assembly;GO:0042060//wound healing
eca-miR-350	ENSECAT00000002423	361	263	-13.2	1	2.63311	UAAGUGUUUA---------------	x||||||||xxxxxxxxxxxxxxxx	#NAME?	TCEAL9	transcription elongation factor A like 9 [Source:VGNC Symbol;Acc:VGNC:23943]	-	-	-	-	GO:0005634//nucleus	GO:0050699//WW domain binding	-
eca-miR-350	ENSECAT00000002658	1966	89	-14.7	1	0.905114	GGAGUGUUUU---UAUUUGAU----	x:|||||||:xxx|||x|||xxxxx	#NAME?	NDRG4	NDRG family member 4 [Source:VGNC Symbol;Acc:VGNC:51265]	-	-	-	-	GO:0005737//cytoplasm;GO:0016323//basolateral plasma membrane	-	GO:0007165//signal transduction;GO:0007420//brain development;GO:0010642//negative regulation of platelet-derived growth factor receptor signaling pathway;GO:0014912//negative regulation of smooth muscle cell migration;GO:0048662//negative regulation of smooth muscle cell proliferation;GO:0070374//positive regulation of ERK1 and ERK2 cascade
eca-miR-350	ENSECAT00000002691	2556	968	-14.8	1	2.24256	AGAGUGUUUCC--------------	x:||||||||xxxxxxxxxxxxxxx	#NAME?	AGPAT4	1-acylglycerol-3-phosphate O-acyltransferase 4 [Source:VGNC Symbol;Acc:VGNC:15167]	Metabolism;Environmental Information Processing;Metabolism;Metabolism	Global and overview maps;Signal transduction;Lipid metabolism;Lipid metabolism	ko01100//Metabolic pathways;ko04072//Phospholipase D signaling pathway;ko00564//Glycerophospholipid metabolism;ko00561//Glycerolipid metabolism	K13523;K13523;K13523;K13523	GO:0005741//mitochondrial outer membrane;GO:0005783//endoplasmic reticulum;GO:0012505//endomembrane system;GO:0016020//membrane;GO:0016021//integral component of membrane	GO:0003841//1-acylglycerol-3-phosphate O-acyltransferase activity;GO:0016746//transferase activity, transferring acyl groups;GO:0042171//lysophosphatidic acid acyltransferase activity	GO:0006644//phospholipid metabolic process
eca-miR-350	ENSECAT00000002829	933	758	-20.1	0.999448	0.651026	GAAGUGUUUACUUCGGUAGCUGGGAAA-	x||||||||x|xxx||||xx||::||xx	#NAME?	ACTR1B	actin related protein 1B [Source:VGNC Symbol;Acc:VGNC:15027]	Human Diseases	Neurodegenerative diseases	ko05016//Huntington disease	K16575	GO:0005623//cell;GO:0005737//cytoplasm;GO:0005813//centrosome;GO:0005856//cytoskeleton;GO:0005869//dynactin complex;GO:0015630//microtubule cytoskeleton;GO:0099738//cell cortex region	GO:0000166//nucleotide binding;GO:0005524//ATP binding	GO:0000132//establishment of mitotic spindle orientation;GO:0030473//nuclear migration along microtubule
eca-miR-350	ENSECAT00000003180	1026	607	-14.2	1	2.30223	UAGUGUUUCC--------------	x||||||||xxxxxxxxxxxxxxx	UUCACAAAGCCCAUACACUUUUAC	TTC17	tetratricopeptide repeat domain 17 [Source:VGNC Symbol;Acc:VGNC:24612]	-	-	-	-	GO:0005634//nucleus;GO:0005737//cytoplasm;GO:0005829//cytosol;GO:0005886//plasma membrane;GO:0015629//actin cytoskeleton	GO:0003723//RNA binding;GO:0005515//protein binding	GO:0030041//actin filament polymerization;GO:0043066//negative regulation of apoptotic process;GO:0044782//cilium organization
eca-miR-350	ENSECAT00000003842	1167	264	-19	1	0.77086	AAAGUGUUUU-AGU-UGUGGGU---	x||||||||:xx||x||||::xxxx	#NAME?	GHR	growth hormone receptor [Source:VGNC Symbol;Acc:VGNC:18333]	Environmental Information Processing;Environmental Information Processing;Environmental Information Processing;Environmental Information Processing;Organismal Systems	Signal transduction;Signaling molecules and interaction;Signaling molecules and interaction;Signal transduction;Endocrine system	ko04151//PI3K-Akt signaling pathway;ko04080//Neuroactive ligand-receptor interaction;ko04060//Cytokine-cytokine receptor interaction;ko04630//Jak-STAT signaling pathway;ko04935//Growth hormone synthesis, secretion and action	K05080;K05080;K05080;K05080;K05080	GO:0005829//cytosol;GO:0005886//plasma membrane;GO:0009897//external side of plasma membrane;GO:0016020//membrane;GO:0016021//integral component of membrane;GO:0036464//cytoplasmic ribonucleoprotein granule;GO:0043235//receptor complex;GO:0070195//growth hormone receptor complex	GO:0004896//cytokine receptor activity;GO:0004903//growth hormone receptor activity;GO:0005515//protein binding;GO:0017046//peptide hormone binding;GO:0019838//growth factor binding;GO:0019955//cytokine binding	GO:0019221//cytokine-mediated signaling pathway;GO:0046427//positive regulation of JAK-STAT cascade;GO:0050731//positive regulation of peptidyl-tyrosine phosphorylation;GO:0060396//growth hormone receptor signaling pathway
eca-miR-350	ENSECAT00000003922	492	110	-14.3	1	2.30223	CAGUGUUUCA--------------	x||||||||xxxxxxxxxxxxxxx	UUCACAAAGCCCAUACACUUUUAC	MHCX1	MHC class I heavy chain [Source:NCBI gene;Acc:100056391]	Human Diseases;Human Diseases;Human Diseases;Cellular Processes;Human Diseases;Human Diseases;Human Diseases;Environmental Information Processing;Human Diseases;Cellular Processes;Human Diseases;Cellular Processes;Human Diseases;Organismal Systems;Human Diseases;Human Diseases;Human Diseases;Human Diseases	Infectious diseases;Infectious diseases;Infectious diseases;Transport and catabolism;Infectious disease: viral;Infectious diseases;Infectious diseases;Signaling molecules and interaction;Cancers;Transport and catabolism;Infectious diseases;Cell growth and death;Cardiovascular diseases;Immune system;Immune diseases;Immune diseases;Endocrine and metabolic diseases;Immune diseases	ko05168//Herpes simplex infection;ko05165//Human papillomavirus infection;ko05166//HTLV-I infection;ko04144//Endocytosis;ko05170//Human immunodeficiency virus 1 infection;ko05169//Epstein-Barr virus infection;ko05163//Human cytomegalovirus infection;ko04514//Cell adhesion molecules (CAMs);ko05203//Viral carcinogenesis;ko04145//Phagosome;ko05167//Kaposi sarcoma-associated herpesvirus infection;ko0…	K06751;K06751;K06751;K06751;K06751;K06751;K06751;K06751;K06751;K06751;K06751;K06751;K06751;K06751;K06751;K06751;K06751;K06751	GO:0005615//extracellular space;GO:0009897//external side of plasma membrane;GO:0016020//membrane;GO:0016021//integral component of membrane	-	GO:0001916//positive regulation of T cell mediated cytotoxicity;GO:0002476//antigen processing and presentation of endogenous peptide antigen via MHC class Ib;GO:0006955//immune response;GO:0019882//antigen processing and presentation
eca-miR-350	ENSECAT00000004100	417	350	-23.3	0.44465	0.45057	CGAGUGUUUUGGGA-----------	x:|||||||:|||xxxxxxxxxxxx	#NAME?	-	C-type lectin domain family 4 member G [Source:NCBI gene;Acc:100066617]	-	-	-	-	GO:0016020//membrane;GO:0016021//integral component of membrane	GO:0030246//carbohydrate binding	-
eca-miR-350	ENSECAT00000004336	634	533	-14	1	2.30223	UAGUGUUUCU--------------	x||||||||xxxxxxxxxxxxxxx	UUCACAAAGCCCAUACACUUUUAC	SLC9A8	solute carrier family 9 member A8 [Source:VGNC Symbol;Acc:VGNC:23284]	-	-	-	-	GO:0005623//cell;GO:0005794//Golgi apparatus;GO:0016020//membrane;GO:0016021//integral component of membrane	GO:0015297//antiporter activity;GO:0015299//solute:proton antiporter activity;GO:0015385//sodium:proton antiporter activity;GO:0015386//potassium:proton antiporter activity	GO:0006811//ion transport;GO:0006812//cation transport;GO:0006814//sodium ion transport;GO:0006885//regulation of pH;GO:0035725//sodium ion transmembrane transport;GO:0051453//regulation of intracellular pH;GO:0055085//transmembrane transport;GO:0071805//potassium ion transmembrane transport;GO:0098656//anion transmembrane transport;GO:1902600//hydrogen ion transmembrane transport
eca-miR-350	ENSECAT00000004626	1954	758	-15	1	1.86925	UGAGUGUUU---GUGACUGAUAAC-	x:|||||||xxx||:xx|||x||xx	#NAME?	COG3	component of oligomeric golgi complex 3 [Source:VGNC Symbol;Acc:VGNC:16714]	-	-	-	-	GO:0005794//Golgi apparatus;GO:0005801//cis-Golgi network;GO:0005829//cytosol;GO:0005886//plasma membrane;GO:0016020//membrane;GO:0017119//Golgi transport complex	-	GO:0006486//protein glycosylation;GO:0006886//intracellular protein transport;GO:0006888//ER to Golgi vesicle-mediated transport;GO:0006890//retrograde vesicle-mediated transport, Golgi to ER;GO:0006891//intra-Golgi vesicle-mediated transport;GO:0007030//Golgi organization;GO:0033365//protein localization to organelle;GO:0050821//protein stabilization
eca-miR-350	ENSECAT00000005140	475	264	-14.9	1	0.826691	AGAGUGUUUAUGUGA-----------	x:|||||||xx|x|xxxxxxxxxxxx	#NAME?	TMEM35A	transmembrane protein 35A [Source:VGNC Symbol;Acc:VGNC:24286]	-	-	-	-	GO:0016020//membrane;GO:0016021//integral component of membrane	-	-
eca-miR-350	ENSECAT00000005193	512	260	-14.9	1	2.32621	AAAGUGUUUCU--------------	x|||||||||xxxxxxxxxxxxxxx	#NAME?	FOCAD	focadhesin [Source:VGNC Symbol;Acc:VGNC:18094]	-	-	-	-	GO:0005925//focal adhesion	-	-
eca-miR-350	ENSECAT00000005501	1167	490	-21	0.99765	0.99252	GGAGUGUUUUG-UUAAGUGAAAUUGG	x:|||||||:|xx||x||||||x||x	-UUCACAAAGCCCAUACACUUUUAC-	THUMPD1	THUMP domain containing 1 [Source:VGNC Symbol;Acc:VGNC:24095]	-	-	-	-	-	GO:0003723//RNA binding	GO:0006400//tRNA modification
eca-miR-350	ENSECAT00000005728	533	348	-15.1	1	2.32621	AAAGUGUUUCC--------------	x|||||||||xxxxxxxxxxxxxxx	#NAME?	LHX8	LIM homeobox 8 [Source:VGNC Symbol;Acc:VGNC:50847]	-	-	-	-	GO:0001674//female germ cell nucleus;GO:0005634//nucleus	GO:0000977//RNA polymerase II regulatory region sequence-specific DNA binding;GO:0000981//RNA polymerase II transcription factor activity, sequence-specific DNA binding;GO:0003677//DNA binding;GO:0043565//sequence-specific DNA binding;GO:0046872//metal ion binding	GO:0006355//regulation of transcription, DNA-templated;GO:0007611//learning or memory;GO:0008585//female gonad development;GO:0021879//forebrain neuron differentiation;GO:0021884//forebrain neuron development;GO:0030182//neuron differentiation;GO:0042475//odontogenesis of dentin-containing tooth;GO:0045944//positive regulation of transcription from RNA polymerase II promoter
eca-miR-350	ENSECAT00000005864	1433	941	-21	0.999368	0.759078	UAGUGUUUCGGU------------	x||||||||||xxxxxxxxxxxxx	UUCACAAAGCCCAUACACUUUUAC	SLC4A7	solute carrier family 4 member 7 [Source:VGNC Symbol;Acc:VGNC:23236]	-	-	-	-	GO:0005623//cell;GO:0016020//membrane;GO:0016021//integral component of membrane;GO:0016323//basolateral plasma membrane	GO:0005452//inorganic anion exchanger activity;GO:0008509//anion transmembrane transporter activity;GO:0008510//sodium:bicarbonate symporter activity	GO:0006811//ion transport;GO:0006820//anion transport;GO:0015698//inorganic anion transport;GO:0015701//bicarbonate transport;GO:0035725//sodium ion transmembrane transport;GO:0051453//regulation of intracellular pH;GO:0060117//auditory receptor cell development;GO:0098656//anion transmembrane transport
eca-miR-350	ENSECAT00000005995	1433	941	-21	0.999368	0.759078	UAGUGUUUCGGU------------	x||||||||||xxxxxxxxxxxxx	UUCACAAAGCCCAUACACUUUUAC	SLC4A7	solute carrier family 4 member 7 [Source:VGNC Symbol;Acc:VGNC:23236]	-	-	-	-	GO:0005623//cell;GO:0016020//membrane;GO:0016021//integral component of membrane;GO:0016323//basolateral plasma membrane	GO:0005452//inorganic anion exchanger activity;GO:0008509//anion transmembrane transporter activity;GO:0008510//sodium:bicarbonate symporter activity	GO:0006811//ion transport;GO:0006820//anion transport;GO:0015698//inorganic anion transport;GO:0015701//bicarbonate transport;GO:0035725//sodium ion transmembrane transport;GO:0051453//regulation of intracellular pH;GO:0060117//auditory receptor cell development;GO:0098656//anion transmembrane transport
eca-miR-350	ENSECAT00000006035	314	203	-23.9	0.249245	0.711701	CAGUGUUUUGGGUU----------	x|||||||:||||xxxxxxxxxxx	UUCACAAAGCCCAUACACUUUUAC	KPNA6	karyopherin subunit alpha 6 [Source:VGNC Symbol;Acc:VGNC:19508]	Human Diseases	Infectious diseases	ko05164//Influenza A	K15042	GO:0005634//nucleus;GO:0005643//nuclear pore;GO:0005654//nucleoplasm;GO:0005737//cytoplasm;GO:0005829//cytosol;GO:0043657//host cell	GO:0005515//protein binding;GO:0008139//nuclear localization sequence binding;GO:0061608//nuclear import signal receptor activity	GO:0006606//protein import into nucleus;GO:0006607//NLS-bearing protein import into nucleus;GO:0015031//protein transport;GO:0019079//viral genome replication;GO:0030682//evasion or tolerance of host defense response;GO:0045944//positive regulation of transcription from RNA polymerase II promoter;GO:0060135//maternal process involved in female pregnancy;GO:0075506//entry of viral genome into host…
eca-miR-350	ENSECAT00000006192	769	529	-21.9	0.920809	0.769482	UAGUGUUUCUGGAGU-CUUGGUUAUGA	x||||||||x||x||xxx||:xx|||x	UUCACAAAG-CC-CAUACACUUUUAC-	TBX18	T-box transcription factor 18 [Source:VGNC Symbol;Acc:VGNC:51084]	-	-	-	-	GO:0005634//nucleus	GO:0000977//RNA polymerase II regulatory region sequence-specific DNA binding;GO:0001102//RNA polymerase II activating transcription factor binding;GO:0001228//transcriptional activator activity, RNA polymerase II transcription regulatory region sequence-specific binding;GO:0003677//DNA binding;GO:0003700//transcription factor activity, sequence-specific DNA binding	GO:0000122//negative regulation of transcription from RNA polymerase II promoter;GO:0001708//cell fate specification;GO:0001756//somitogenesis;GO:0006355//regulation of transcription, DNA-templated;GO:0016331//morphogenesis of embryonic epithelium;GO:0045944//positive regulation of transcription from RNA polymerase II promoter;GO:0072189//ureter development
eca-miR-350	ENSECAT00000006504	724	213	-15.3	1	1.05388	UAGUGUUUUGUUUCCGUUAAAGG-	x|||||||:|xx|xx||x|||:xx	UUCACAAAGCCCAUACACUUUUAC	AIMP1	aminoacyl tRNA synthetase complex interacting multifunctional protein 1 [Source:VGNC Symbol;Acc:VGNC:15188]	-	-	-	-	-	GO:0000049//tRNA binding;GO:0003723//RNA binding	-
eca-miR-350	ENSECAT00000006628	1263	345	-19.6	0.999997	0.208109	GAAGUGUUU---GUGUGAUGAAU---	x||||||||xxx||:||x||||xxxx	#NAME?	FBXO45	F-box protein 45 [Source:VGNC Symbol;Acc:VGNC:17957]	-	-	-	-	GO:0014069//postsynaptic density;GO:0019005//SCF ubiquitin ligase complex;GO:0045202//synapse;GO:0098793//presynapse;GO:0099523//presynaptic cytosol;GO:0099524//postsynaptic cytosol	GO:0005515//protein binding	GO:0001764//neuron migration;GO:0006511//ubiquitin-dependent protein catabolic process;GO:0006974//cellular response to DNA damage stimulus;GO:0016567//protein ubiquitination;GO:0021799//cerebral cortex radially oriented cell migration;GO:0021800//cerebral cortex tangential migration;GO:0021957//corticospinal tract morphogenesis;GO:0021960//anterior commissure morphogenesis;GO:0043161//proteasome…
eca-miR-350	ENSECAT00000006920	567	402	-16.5	1	0.969935	CAAGUGUUUAAAGGUU----------	x||||||||xxx|||xxxxxxxxxxx	#NAME?	HYLS1	HYLS1 centriolar and ciliogenesis associated [Source:VGNC Symbol;Acc:VGNC:18920]	-	-	-	-	GO:0005634//nucleus;GO:0005737//cytoplasm;GO:0005813//centrosome;GO:0005814//centriole;GO:0005829//cytosol;GO:0005886//plasma membrane	-	GO:0060271//cilium morphogenesis
eca-miR-350	ENSECAT00000007194	1216	470	-13.1	1	2.63311	CAAGUGUUUA---------------	x||||||||xxxxxxxxxxxxxxxx	#NAME?	ITPKC	inositol-trisphosphate 3-kinase C [Source:VGNC Symbol;Acc:VGNC:58715]	Metabolism;Environmental Information Processing;Environmental Information Processing;Metabolism	Global and overview maps;Signal transduction;Signal transduction;Carbohydrate metabolism	ko01100//Metabolic pathways;ko04020//Calcium signaling pathway;ko04070//Phosphatidylinositol signaling system;ko00562//Inositol phosphate metabolism	K00911;K00911;K00911;K00911	GO:0016607//nuclear speck	GO:0008440//inositol-1,4,5-trisphosphate 3-kinase activity;GO:0016301//kinase activity;GO:0016740//transferase activity	GO:0016310//phosphorylation;GO:0032958//inositol phosphate biosynthetic process
eca-miR-350	ENSECAT00000007273	541	248	-15.8	1	1.24567	UAGUGUUUUAUGUAA---------	x|||||||:xx|||xxxxxxxxxx	UUCACAAAGCCCAUACACUUUUAC	UBE2E3	ubiquitin conjugating enzyme E2 E3 [Source:VGNC Symbol;Acc:VGNC:49291]	Genetic Information Processing	Folding, sorting and degradation	ko04120//Ubiquitin mediated proteolysis	K20217	GO:0005634//nucleus	GO:0000166//nucleotide binding;GO:0004842//ubiquitin-protein transferase activity;GO:0005524//ATP binding;GO:0016740//transferase activity;GO:0061631//ubiquitin conjugating enzyme activity	GO:0070534//protein K63-linked ubiquitination;GO:0070936//protein K48-linked ubiquitination;GO:0070979//protein K11-linked ubiquitination
eca-miR-350	ENSECAT00000007578	790	656	-13.4	1	2.37026	UAAGUGUUUUU--------------	x||||||||:xxxxxxxxxxxxxxx	#NAME?	TNKS	tankyrase [Source:VGNC Symbol;Acc:VGNC:24385]	-	-	-	-	GO:0000781//chromosome, telomeric region;GO:0000784//nuclear chromosome, telomeric region;GO:0005634//nucleus;GO:0005654//nucleoplasm;GO:0005737//cytoplasm;GO:0005794//Golgi apparatus;GO:0005829//cytosol;GO:0016604//nuclear body;GO:0031965//nuclear membrane;GO:0097431//mitotic spindle pole	GO:0003950//NAD+ ADP-ribosyltransferase activity;GO:0005515//protein binding;GO:0008270//zinc ion binding;GO:0016740//transferase activity;GO:0016757//transferase activity, transferring glycosyl groups;GO:0042393//histone binding;GO:1990404//protein ADP-ribosylase activity	GO:0000209//protein polyubiquitination;GO:0006471//protein ADP-ribosylation;GO:0016055//Wnt signaling pathway;GO:0018105//peptidyl-serine phosphorylation;GO:0018107//peptidyl-threonine phosphorylation;GO:0032212//positive regulation of telomere maintenance via telomerase;GO:0045944//positive regulation of transcription from RNA polymerase II promoter;GO:0051225//spindle assembly;GO:0051973//posit…
eca-miR-350	ENSECAT00000007669	84	29	-13.5	1	2.37026	AAAGUGUUUUC--------------	x||||||||:xxxxxxxxxxxxxxx	#NAME?	DSPP	dentin sialophosphoprotein [Source:VGNC Symbol;Acc:VGNC:51176]	Environmental Information Processing	Signaling molecules and interaction	ko04512//ECM-receptor interaction	K23573	GO:0005634//nucleus;GO:0005737//cytoplasm	GO:0005518//collagen binding	GO:0071895//odontoblast differentiation;GO:0097187//dentinogenesis
eca-miR-448	ENSECAT00000000199	3567	2554	-19.2	1	0.805341	UAUGUGUAC-UCCUU-------	x|:||:|||x||||xxxxxxxx	UUGCAUAUGUAGGAUGUCCCAU	ACVR2A	activin A receptor type 2A [Source:VGNC Symbol;Acc:VGNC:15038]	Environmental Information Processing;Human Diseases;Cellular Processes;Environmental Information Processing	Signaling molecules and interaction;Cardiovascular diseases;Cellular community - eukaryotes;Signal transduction	ko04060//Cytokine-cytokine receptor interaction;ko05418//Fluid shear stress and atherosclerosis;ko04550//Signaling pathways regulating pluripotency of stem cells;ko04350//TGF-beta signaling pathway	K04670;K04670;K04670;K04670	GO:0005737//cytoplasm;GO:0005886//plasma membrane;GO:0009986//cell surface;GO:0016020//membrane;GO:0016021//integral component of membrane;GO:0034673//inhibin-betaglycan-ActRII complex;GO:0043235//receptor complex;GO:0048179//activin receptor complex	GO:0000166//nucleotide binding;GO:0004672//protein kinase activity;GO:0004674//protein serine/threonine kinase activity;GO:0004675//transmembrane receptor protein serine/threonine kinase activity;GO:0005524//ATP binding;GO:0015026//coreceptor activity;GO:0016301//kinase activity;GO:0016740//transferase activity;GO:0017002//activin-activated receptor activity;GO:0019838//growth factor binding;GO:0…	GO:0001702//gastrulation with mouth forming second;GO:0001934//positive regulation of protein phosphorylation;GO:0006468//protein phosphorylation;GO:0007178//transmembrane receptor protein serine/threonine kinase signaling pathway;GO:0007283//spermatogenesis;GO:0007368//determination of left/right symmetry;GO:0007498//mesoderm development;GO:0008584//male gonad development;GO:0009952//anterior/po…
eca-miR-448	ENSECAT00000000245	1002	539	-21.2	0.987821	0.27558	UACGUAUAUAUGUAUAUAUAGAGUU	x|||||||:||x:xxx||:||x||x	UUGCAUAUGUAGG---AUGUCCCAU	FNDC1	fibronectin type III domain containing 1 [Source:VGNC Symbol;Acc:VGNC:18086]	-	-	-	-	GO:0016607//nuclear speck	GO:0005515//protein binding	-
eca-miR-448	ENSECAT00000000246	1002	539	-21.2	0.987821	0.27558	UACGUAUAUAUGUAUAUAUAGAGUU	x|||||||:||x:xxx||:||x||x	UUGCAUAUGUAGG---AUGUCCCAU	FNDC1	fibronectin type III domain containing 1 [Source:VGNC Symbol;Acc:VGNC:18086]	-	-	-	-	GO:0016607//nuclear speck	GO:0005515//protein binding	-
eca-miR-448	ENSECAT00000000293	373	184	-17.5	0.999971	0.961032	AAACGUGUACCAUUUGUAU----	x|||||:|||xx::|::|xxxxx	#NAME?	CNKSR2	connector enhancer of kinase suppressor of Ras 2 [Source:VGNC Symbol;Acc:VGNC:16669]	-	-	-	-	GO:0005737//cytoplasm;GO:0005886//plasma membrane;GO:0014069//postsynaptic density;GO:0016020//membrane	GO:0005515//protein binding;GO:0019901//protein kinase binding	GO:0009966//regulation of signal transduction;GO:0035556//intracellular signal transduction
eca-miR-448	ENSECAT00000001542	1597	68	-16	1	1.28242	AAACGUAUA-AUCACACAC----	x||||||||x|||xx|||xxxxx	#NAME?	PANX3	pannexin 3 [Source:VGNC Symbol;Acc:VGNC:21148]	-	-	-	-	GO:0005886//plasma membrane;GO:0005921//gap junction;GO:0016020//membrane;GO:0016021//integral component of membrane;GO:0030054//cell junction	GO:0015267//channel activity;GO:0022829//wide pore channel activity	GO:0006811//ion transport;GO:0006812//cation transport;GO:0007267//cell-cell signaling;GO:0050716//positive regulation of interleukin-1 secretion;GO:0055085//transmembrane transport
eca-miR-448	ENSECAT00000001915	1084	573	-16.2	1	0.598674	UACGUAUAAAAAAUCUAAAAAGA---	x|||||||xxx|x:|||xxx||xxxx	UUGCAUAU--GUAGGAU--GUCCCAU	LARP7	La ribonucleoprotein 7, transcriptional regulator [Source:VGNC Symbol;Acc:VGNC:19590]	-	-	-	-	GO:0005634//nucleus;GO:0005654//nucleoplasm;GO:0005829//cytosol;GO:1990904//ribonucleoprotein complex	GO:0003676//nucleic acid binding;GO:0003723//RNA binding	GO:0006396//RNA processing
eca-miR-448	ENSECAT00000002423	361	304	-17.3	0.999987	0.703417	CACGUAUAUACAUUAUAU----	x|||||||:|xx:||:|xxxxx	UUGCAUAUGUAGGAUGUCCCAU	TCEAL9	transcription elongation factor A like 9 [Source:VGNC Symbol;Acc:VGNC:23943]	-	-	-	-	GO:0005634//nucleus	GO:0050699//WW domain binding	-
eca-miR-448	ENSECAT00000003261	360	195	-16.7	1	1.56763	UACGUAUAUUUCGUGA------	x|||||||:x||x|:xxxxxxx	UUGCAUAUGUAGGAUGUCCCAU	LRIT1	leucine rich repeat, Ig-like and transmembrane domains 1 [Source:VGNC Symbol;Acc:VGNC:19756]	-	-	-	-	GO:0016020//membrane;GO:0016021//integral component of membrane;GO:0030176//integral component of endoplasmic reticulum membrane	GO:0005515//protein binding	-
eca-miR-448	ENSECAT00000003662	1002	558	-17.9	1	0.264618	UACGUAUAU---UU--UGGGA-	x|||||||:xxx:|xxx|||xx	UUGCAUAUGUAGGAUGUCCCAU	RHOJ	ras homolog family member J [Source:VGNC Symbol;Acc:VGNC:22379]	Human Diseases	Infectious diseases	ko05132//Salmonella infection	K07864	GO:0005737//cytoplasm;GO:0005856//cytoskeleton;GO:0005886//plasma membrane;GO:0005938//cell cortex;GO:0031410//cytoplasmic vesicle;GO:0042995//cell projection;GO:0043231//intracellular membrane-bounded organelle	GO:0000166//nucleotide binding;GO:0003924//GTPase activity;GO:0005525//GTP binding;GO:0019901//protein kinase binding	GO:0006897//endocytosis;GO:0007015//actin filament organization;GO:0007163//establishment or maintenance of cell polarity;GO:0007264//small GTPase mediated signal transduction;GO:0007266//Rho protein signal transduction;GO:0008360//regulation of cell shape;GO:0010594//regulation of endothelial cell migration;GO:0016477//cell migration;GO:0030031//cell projection assembly;GO:0030036//actin cytoske…
eca-miR-448	ENSECAT00000005603	194	117	-15.9	0.999997	1.69551	AGACGUAUAUAA-----------	x:|||||||:|xxxxxxxxxxxx	#NAME?	SLC35G2	solute carrier family 35 member G2 [Source:VGNC Symbol;Acc:VGNC:23179]	-	-	-	-	GO:0005794//Golgi apparatus;GO:0005886//plasma membrane;GO:0016020//membrane;GO:0016021//integral component of membrane	-	-
eca-miR-448	ENSECAT00000005976	96	40	-20.8	0.215675	0.154727	AAACGUAUACCUCCA--------	x|||||||||x|||xxxxxxxxx	#NAME?	SLC38A6	solute carrier family 38 member 6 [Source:VGNC Symbol;Acc:VGNC:23195]	-	-	-	-	GO:0005886//plasma membrane;GO:0005887//integral component of plasma membrane;GO:0016020//membrane;GO:0016021//integral component of membrane	GO:0015171//amino acid transmembrane transporter activity	GO:0003333//amino acid transmembrane transport
eca-miR-448	ENSECAT00000006204	1543	1523	-17	1	0.927782	UACGUAUAUAAAUUAUU-----	x|||||||:|xx:||:xxxxxx	UUGCAUAUGUAGGAUGUCCCAU	RAB2B	RAB2B, member RAS oncogene family [Source:VGNC Symbol;Acc:VGNC:22105]	-	-	-	-	GO:0005794//Golgi apparatus;GO:0012505//endomembrane system	GO:0003924//GTPase activity;GO:0005525//GTP binding	GO:0006886//intracellular protein transport;GO:0032482//Rab protein signal transduction;GO:0045921//positive regulation of exocytosis
eca-miR-448	ENSECAT00000006574	1002	140	-16.3	1	0.972757	UAUGUGUG-GUCAUGUGCAAUGUGC	x|:||:|:x:||xxx|:||xx||:x	UUGCAUAUGUAG--GAUGUCCCAU-	RAB11FIP4	RAB11 family interacting protein 4 [Source:VGNC Symbol;Acc:VGNC:22086]	Cellular Processes	Transport and catabolism	ko04144//Endocytosis	K12485	GO:0005768//endosome;GO:0005813//centrosome;GO:0030139//endocytic vesicle;GO:0030496//midbody;GO:0032154//cleavage furrow;GO:0048471//perinuclear region of cytoplasm;GO:0055038//recycling endosome membrane	GO:0005509//calcium ion binding;GO:0017137//Rab GTPase binding;GO:0030306//ADP-ribosylation factor binding;GO:0042803//protein homodimerization activity	GO:0003407//neural retina development;GO:0032456//endocytic recycling;GO:0032465//regulation of cytokinesis;GO:1903452//positive regulation of G1 to G0 transition
eca-miR-448	ENSECAT00000006580	501	103	-18.7	0.999471	0.97072	UGCGUAUAUCUUGUCCU--UGUGUU	x:||||||:xxx:||||xxx|x||x	UUGCAUAUG---UAGGAUGUCCCAU	-	melanoma-associated antigen 10-like [Source:NCBI gene;Acc:100056986]	-	-	-	-	-	-	-
eca-miR-448	ENSECAT00000006596	1311	1251	-18.7	1	0.0257774	UAACGUAUAUAAAUUUCACACAUUGUAC	x||||||||:|xxx|:|xx|||xx|||x	-UUGCAUAUGU---AGG-AUGUCCCAU-	-	olfactory receptor 10C1-like [Source:NCBI gene;Acc:100059020]	Organismal Systems	Sensory system	ko04740//Olfactory transduction	K04257	GO:0005886//plasma membrane;GO:0016020//membrane;GO:0016021//integral component of membrane	GO:0004930//G-protein coupled receptor activity;GO:0004984//olfactory receptor activity	GO:0007165//signal transduction;GO:0007186//G-protein coupled receptor signaling pathway;GO:0007608//sensory perception of smell;GO:0050896//response to stimulus;GO:0050911//detection of chemical stimulus involved in sensory perception of smell
eca-miR-448	ENSECAT00000007159	2908	227	-23.1	0.994251	0.416462	CAACGUAUAGUUCACUACC-----	x||||||||xx||x||||xxxxxx	#NAME?	VWA5A	von Willebrand factor A domain containing 5A [Source:VGNC Symbol;Acc:VGNC:24954]	-	-	-	-	GO:0005654//nucleoplasm;GO:0005886//plasma membrane;GO:0016020//membrane;GO:0016021//integral component of membrane	GO:0004930//G-protein coupled receptor activity;GO:0004984//olfactory receptor activity	GO:0007165//signal transduction;GO:0007186//G-protein coupled receptor signaling pathway;GO:0007608//sensory perception of smell;GO:0050896//response to stimulus;GO:0050911//detection of chemical stimulus involved in sensory perception of smell
eca-miR-448	ENSECAT00000007281	629	616	-16.8	1	2.62264	-ACGUAUAC-UUUUGA------	x||||||||x|::|:xxxxxxx	UUGCAUAUGUAGGAUGUCCCAU	ZCCHC8	zinc finger CCHC-type containing 8 [Source:VGNC Symbol;Acc:VGNC:25182]	-	-	-	-	-	GO:0003676//nucleic acid binding;GO:0008270//zinc ion binding	-
eca-miR-448	ENSECAT00000007517	278	220	-15.3	1	0.352009	UAACGUAUA--AUC-GGUGA---	x||||||||xxx:|x:xx|xxxx	#NAME?	-	xanthine dehydrogenase/oxidase [Source:NCBI gene;Acc:100054601]	Metabolism;Metabolism;Cellular Processes;Metabolism;Metabolism	Global and overview maps;Nucleotide metabolism;Transport and catabolism;Xenobiotics biodegradation and metabolism;Biosynthesis of other secondary metabolites	ko01100//Metabolic pathways;ko00230//Purine metabolism;ko04146//Peroxisome;ko00983//Drug metabolism - other enzymes;ko00232//Caffeine metabolism	K00106;K00106;K00106;K00106;K00106	GO:0005615//extracellular space;GO:0005829//cytosol	GO:0004854//xanthine dehydrogenase activity;GO:0004855//xanthine oxidase activity;GO:0005506//iron ion binding;GO:0009055//electron carrier activity;GO:0016491//oxidoreductase activity;GO:0043546//molybdopterin cofactor binding;GO:0046872//metal ion binding;GO:0050660//flavin adenine dinucleotide binding;GO:0051536//iron-sulfur cluster binding;GO:0051537//2 iron, 2 sulfur cluster binding;GO:00719…	GO:0009115//xanthine catabolic process;GO:0022900//electron transport chain;GO:0055114//oxidation-reduction process
eca-miR-483	ENSECAT00000000196	91	38	-15.1	1	1.08823	CGUGAGGAC---------------	x|||||||xxxxxxxxxxxxxxxx	UCACUCCUCUCCUCCCGUCUUCUU	STX11	syntaxin 11 [Source:VGNC Symbol;Acc:VGNC:23724]	Genetic Information Processing	Folding, sorting and degradation	ko04130//SNARE interactions in vesicular transport	K08487	GO:0005794//Golgi apparatus;GO:0005886//plasma membrane;GO:0008021//synaptic vesicle;GO:0012505//endomembrane system;GO:0016020//membrane;GO:0016021//integral component of membrane;GO:0031201//SNARE complex;GO:0042734//presynaptic membrane;GO:0048787//presynaptic active zone membrane	GO:0000149//SNARE binding;GO:0005484//SNAP receptor activity	GO:0006886//intracellular protein transport;GO:0006887//exocytosis;GO:0006906//vesicle fusion;GO:0016192//vesicle-mediated transport;GO:0031629//synaptic vesicle fusion to presynaptic active zone membrane;GO:0048278//vesicle docking
eca-miR-483	ENSECAT00000000278	1774	526	-19.7	1	0.78896	UGUGAGGAGGU-------------	x||||||||:xxxxxxxxxxxxxx	UCACUCCUCUCCUCCCGUCUUCUU	MYO3B	myosin IIIB [Source:VGNC Symbol;Acc:VGNC:59277]	Organismal Systems	Sensory system	ko04745//Phototransduction - fly	K08834	GO:0016459//myosin complex	GO:0000166//nucleotide binding;GO:0003774//motor activity;GO:0003779//actin binding;GO:0004672//protein kinase activity;GO:0005515//protein binding;GO:0005524//ATP binding	GO:0006468//protein phosphorylation
eca-miR-483	ENSECAT00000000498	2804	1173	-16.7	1	2.17993	UAGUGGGGAC---------------	x||||:|||xxxxxxxxxxxxxxxx	#NAME?	PTCH1	patched 1 [Source:VGNC Symbol;Acc:VGNC:21979]	Human Diseases;Human Diseases;Environmental Information Processing;Organismal Systems;Environmental Information Processing;Human Diseases;Environmental Information Processing	Cancers;Cancers;Signal transduction;Development;Signal transduction;Cancers;Signal transduction	ko05200//Pathways in cancer;ko05205//Proteoglycans in cancer;ko04024//cAMP signaling pathway;ko04360//Axon guidance;ko04340//Hedgehog signaling pathway;ko05217//Basal cell carcinoma;ko04341//Hedgehog signaling pathway - fly	K06225;K06225;K06225;K06225;K06225;K06225;K06225	GO:0005794//Golgi apparatus;GO:0005886//plasma membrane;GO:0005901//caveola;GO:0005929//cilium;GO:0016020//membrane;GO:0016021//integral component of membrane;GO:0030496//midbody;GO:0043231//intracellular membrane-bounded organelle;GO:0048471//perinuclear region of cytoplasm	GO:0005113//patched binding;GO:0005119//smoothened binding;GO:0008158//hedgehog receptor activity;GO:0008201//heparin binding;GO:0015485//cholesterol binding;GO:0030332//cyclin binding;GO:0044877//macromolecular complex binding;GO:0097108//hedgehog family protein binding	GO:0000122//negative regulation of transcription from RNA polymerase II promoter;GO:0001658//branching involved in ureteric bud morphogenesis;GO:0001701//in utero embryonic development;GO:0001709//cell fate determination;GO:0001841//neural tube formation;GO:0001843//neural tube closure;GO:0003007//heart morphogenesis;GO:0007165//signal transduction;GO:0007224//smoothened signaling pathway;GO:0007…
eca-miR-483	ENSECAT00000000561	181	121	-17.8	0.999202	1.73463	GAGUGAGGAA---------------	x||||||||xxxxxxxxxxxxxxxx	#NAME?	BPIFB6	BPI fold containing family B member 6 [Source:VGNC Symbol;Acc:VGNC:15872]	-	-	-	-	-	GO:0008289//lipid binding	-
eca-miR-483	ENSECAT00000000594	2288	1949	-19.3	1	0.555446	GGGUGAGGAUACAAGGACU------	x:|||||||x|xx|||x|xxxxxxx	#NAME?	SART3	spliceosome associated factor 3, U4/U6 recycling protein [Source:VGNC Symbol;Acc:VGNC:57213]	-	-	-	-	GO:0005634//nucleus;GO:0005654//nucleoplasm;GO:0005691//U6atac snRNP;GO:0005737//cytoplasm;GO:0015030//Cajal body;GO:0061574//ASAP complex;GO:0071001//U4/U6 snRNP	GO:0003676//nucleic acid binding;GO:0003723//RNA binding;GO:0005515//protein binding;GO:0017070//U6 snRNA binding;GO:0030621//U4 snRNA binding;GO:0030624//U6atac snRNA binding;GO:0042393//histone binding;GO:1990381//ubiquitin-specific protease binding	GO:0000244//spliceosomal tri-snRNP complex assembly;GO:0000381//regulation of alternative mRNA splicing, via spliceosome;GO:0000387//spliceosomal snRNP assembly;GO:0000398//mRNA splicing, via spliceosome;GO:0000902//cell morphogenesis;GO:0006334//nucleosome assembly;GO:0006396//RNA processing;GO:0008380//RNA splicing;GO:0010468//regulation of gene expression;GO:0048872//homeostasis of number of c…
eca-miR-483	ENSECAT00000000693	1212	773	-16.6	1	1.79605	UGGUGAGGAU---------------	x:|||||||xxxxxxxxxxxxxxxx	#NAME?	FOXL1	forkhead box L1 [Source:VGNC Symbol;Acc:VGNC:58450]	-	-	-	-	GO:0005634//nucleus	GO:0000981//RNA polymerase II transcription factor activity, sequence-specific DNA binding;GO:0003677//DNA binding;GO:0003700//transcription factor activity, sequence-specific DNA binding;GO:0043565//sequence-specific DNA binding	GO:0006355//regulation of transcription, DNA-templated;GO:0006357//regulation of transcription from RNA polymerase II promoter;GO:0007495//visceral mesoderm-endoderm interaction involved in midgut development;GO:0007507//heart development;GO:0009653//anatomical structure morphogenesis;GO:0030111//regulation of Wnt signaling pathway;GO:0030154//cell differentiation;GO:0030166//proteoglycan biosynt…
eca-miR-483	ENSECAT00000000784	962	351	-22.3	0.990801	0.578066	CGUGAGGG-AAGACCUUAGAAGAC	x||||||:xxx||xxx:||||||x	UCACUCCUCUCCUCCCGUCUUCUU	MS4A15	membrane spanning 4-domains A15 [Source:VGNC Symbol;Acc:VGNC:59274]	-	-	-	-	GO:0016020//membrane;GO:0016021//integral component of membrane	-	-
eca-miR-483	ENSECAT00000000944	431	177	-21.5	0.946398	0.494098	UAGUGAGGAAAAAAACGGAGAAGU-	x||||||||x|xx|xx|x|||||xx	#NAME?	NPL	N-acetylneuraminate pyruvate lyase [Source:VGNC Symbol;Acc:VGNC:58673]	Metabolism;Metabolism	Global and overview maps;Carbohydrate metabolism	ko01100//Metabolic pathways;ko00520//Amino sugar and nucleotide sugar metabolism	K01639;K01639	-	GO:0003824//catalytic activity;GO:0008747//N-acetylneuraminate lyase activity;GO:0016829//lyase activity;GO:0042802//identical protein binding	GO:0005975//carbohydrate metabolic process
eca-miR-483	ENSECAT00000000972	241	170	-18.8	0.997082	1.4381	UGUGAGGGGGU-------------	x||||||:|:xxxxxxxxxxxxxx	UCACUCCUCUCCUCCCGUCUUCUU	DCAF6	DDB1 and CUL4 associated factor 6 [Source:VGNC Symbol;Acc:VGNC:17032]	-	-	-	-	GO:0005634//nucleus;GO:0005654//nucleoplasm;GO:0005737//cytoplasm;GO:0005829//cytosol;GO:0005925//focal adhesion;GO:0080008//Cul4-RING E3 ubiquitin ligase complex	GO:0005515//protein binding;GO:0030374//ligand-dependent nuclear receptor transcription coactivator activity	GO:0045944//positive regulation of transcription from RNA polymerase II promoter
eca-miR-483	ENSECAT00000001454	1930	1096	-21.4	0.999997	1.59138	GGGUGAGGAGGA-------------	x:||||||||:xxxxxxxxxxxxxx	#NAME?	ODF3B	outer dense fiber of sperm tails 3B [Source:NCBI gene;Acc:100055399]	-	-	-	-	GO:0005829//cytosol	GO:0004645//phosphorylase activity;GO:0009032//thymidine phosphorylase activity;GO:0016154//pyrimidine-nucleoside phosphorylase activity;GO:0016757//transferase activity, transferring glycosyl groups;GO:0016763//transferase activity, transferring pentosyl groups	GO:0006206//pyrimidine nucleobase metabolic process;GO:0006213//pyrimidine nucleoside metabolic process
eca-miR-483	ENSECAT00000002072	579	366	-17.7	1	1.73463	GAGUGAGGAU---------------	x||||||||xxxxxxxxxxxxxxxx	#NAME?	DMTN	dematin actin binding protein [Source:VGNC Symbol;Acc:VGNC:17230]	-	-	-	-	GO:0005829//cytosol;GO:0005884//actin filament;GO:0005886//plasma membrane;GO:0014069//postsynaptic density;GO:0014731//spectrin-associated cytoskeleton;GO:0015629//actin cytoskeleton;GO:0016020//membrane;GO:0030863//cortical cytoskeleton;GO:0031095//platelet dense tubular network membrane;GO:0031253//cell projection membrane;GO:0031410//cytoplasmic vesicle;GO:0048471//perinuclear region of cytop…	GO:0003779//actin binding;GO:0005102//receptor binding;GO:0030507//spectrin binding;GO:0043621//protein self-association;GO:0051015//actin filament binding	GO:0007010//cytoskeleton organization;GO:0008360//regulation of cell shape;GO:0010591//regulation of lamellipodium assembly;GO:0010763//positive regulation of fibroblast migration;GO:0010801//negative regulation of peptidyl-threonine phosphorylation;GO:0010812//negative regulation of cell-substrate adhesion;GO:0030032//lamellipodium assembly;GO:0030036//actin cytoskeleton organization;GO:0030194/…
eca-miR-483	ENSECAT00000003215	1740	1175	-21.3	0.999996	0.322306	GGGUGGGGGUGGGCCUGAGAAUUUGUGGAGGU	x:|||:||:x|:|xxx|||xxx:xxx|:||:x	#NAME?	MACO1	macoilin 1 [Source:VGNC Symbol;Acc:VGNC:24301]	-	-	-	-	GO:0005634//nucleus;GO:0016020//membrane;GO:0016021//integral component of membrane;GO:0030424//axon;GO:0030867//rough endoplasmic reticulum membrane;GO:0031965//nuclear membrane;GO:0043005//neuron projection;GO:0044306//neuron projection terminus;GO:0045202//synapse	GO:0008017//microtubule binding;GO:0051015//actin filament binding	GO:0006935//chemotaxis;GO:0007420//brain development;GO:0023041//neuronal signal transduction
eca-miR-483	ENSECAT00000004308	969	400	-21.2	0.999535	0.444987	UAGUGAGGA-AGGU-----------	x||||||||x|||xxxxxxxxxxxx	#NAME?	TMEM167B	transmembrane protein 167B [Source:VGNC Symbol;Acc:VGNC:24216]	-	-	-	-	GO:0005794//Golgi apparatus;GO:0016020//membrane;GO:0016021//integral component of membrane	-	GO:0045054//constitutive secretory pathway
eca-miR-483	ENSECAT00000004664	416	189	-28.3	0.10071	0.434929	CGGUGAGGACAGGAGUCCCACAGGGU	x:|||||||x|||||xxx||x|:|:x	#NAME?	PRKAG3	protein kinase AMP-activated non-catalytic subunit gamma 3 [Source:VGNC Symbol;Acc:VGNC:21841]	Cellular Processes;Organismal Systems;Organismal Systems;Organismal Systems;Environmental Information Processing;Environmental Information Processing;Environmental Information Processing;Organismal Systems;Human Diseases;Human Diseases;Human Diseases;Organismal Systems;Organismal Systems;Organismal Systems;Organismal Systems	Cellular community - eukaryotes;Environmental adaptation;Endocrine system;Endocrine system;Signal transduction;Signal transduction;Signal transduction;Endocrine system;Endocrine and metabolic diseases;Endocrine and metabolic diseases;Cardiovascular diseases;Aging;Endocrine system;Aging;Environmental adaptation	ko04530//Tight junction;ko04714//Thermogenesis;ko04921//Oxytocin signaling pathway;ko04910//Insulin signaling pathway;ko04152//AMPK signaling pathway;ko04068//FoxO signaling pathway;ko04371//Apelin signaling pathway;ko04922//Glucagon signaling pathway;ko04932//Non-alcoholic fatty liver disease (NAFLD);ko04931//Insulin resistance;ko05410//Hypertrophic cardiomyopathy (HCM);ko04211//Longevity regula…	K07200;K07200;K07200;K07200;K07200;K07200;K07200;K07200;K07200;K07200;K07200;K07200;K07200;K07200;K07200	-	GO:0004679//AMP-activated protein kinase activity;GO:0016301//kinase activity;GO:0019901//protein kinase binding;GO:0032559//adenyl ribonucleotide binding	GO:0005978//glycogen biosynthetic process;GO:0006096//glycolytic process;GO:0006468//protein phosphorylation;GO:0014873//response to muscle activity involved in regulation of muscle adaptation;GO:0016310//phosphorylation;GO:0071900//regulation of protein serine/threonine kinase activity
eca-miR-483	ENSECAT00000005131	804	621	-22.1	0.986278	1.63048	UAGUGAGGAGAC-------------	x||||||||||xxxxxxxxxxxxxx	#NAME?	SIGLEC1	sialic acid binding Ig like lectin 1 [Source:VGNC Symbol;Acc:VGNC:22977]	Environmental Information Processing	Signaling molecules and interaction	ko04514//Cell adhesion molecules (CAMs)	K06548	GO:0000775//chromosome, centromeric region;GO:0005634//nucleus;GO:0016020//membrane;GO:0016021//integral component of membrane	GO:0003676//nucleic acid binding;GO:0003677//DNA binding;GO:0003682//chromatin binding;GO:0003696//satellite DNA binding	-
eca-miR-483	ENSECAT00000005297	1238	445	-16.9	1	1.79605	AGGUGAGGAC---------------	x:|||||||xxxxxxxxxxxxxxxx	#NAME?	DNASE1L1	deoxyribonuclease 1 like 1 [Source:VGNC Symbol;Acc:VGNC:17245]	-	-	-	-	GO:0005634//nucleus;GO:0005783//endoplasmic reticulum	GO:0003677//DNA binding;GO:0004518//nuclease activity;GO:0004519//endonuclease activity;GO:0004530//deoxyribonuclease I activity;GO:0004536//deoxyribonuclease activity;GO:0016787//hydrolase activity	GO:0000737//DNA catabolic process, endonucleolytic;GO:0006308//DNA catabolic process
eca-miR-483	ENSECAT00000005790	631	434	-17.6	1	1.73463	UAGUGAGGAA---------------	x||||||||xxxxxxxxxxxxxxxx	#NAME?	IRGC	immunity related GTPase cinema [Source:VGNC Symbol;Acc:VGNC:19140]	-	-	-	-	GO:0016020//membrane	GO:0005525//GTP binding	-
eca-miR-483	ENSECAT00000005848	1336	251	-21	0.999986	1.73721	GAGUGAGGAGU--------------	x|||||||||xxxxxxxxxxxxxxx	#NAME?	TSKU	tsukushi, small leucine rich proteoglycan [Source:VGNC Symbol;Acc:VGNC:52451]	-	-	-	-	-	GO:0005515//protein binding	-
eca-miR-483	ENSECAT00000006024	907	369	-15.1	1	1.08823	CGUGAGGAA---------------	x|||||||xxxxxxxxxxxxxxxx	UCACUCCUCUCCUCCCGUCUUCUU	FAM76B	family with sequence similarity 76 member B [Source:VGNC Symbol;Acc:VGNC:17884]	-	-	-	-	GO:0016607//nuclear speck	-	-
eca-miR-483	ENSECAT00000006682	165	62	-20.7	0.742812	1.17523	AAGUGAGGAUCAGUUGUACUUAGGAAA	x||||||||xx||xx|xx|xx|:|||x	-UCACUCCU-CUCCUCCCGUCUUCUU-	LGALS3	galectin 3 [Source:VGNC Symbol;Acc:VGNC:19641]	-	-	-	-	GO:0001772//immunological synapse;GO:0005615//extracellular space;GO:0005634//nucleus;GO:0005737//cytoplasm	GO:0019863//IgE binding;GO:0030246//carbohydrate binding;GO:0043236//laminin binding	GO:0002548//monocyte chemotaxis;GO:0030593//neutrophil chemotaxis;GO:0045806//negative regulation of endocytosis;GO:0048245//eosinophil chemotaxis;GO:0048246//macrophage chemotaxis;GO:0050918//positive chemotaxis;GO:0090280//positive regulation of calcium ion import;GO:2001237//negative regulation of extrinsic apoptotic signaling pathway
eca-miR-483	ENSECAT00000006695	522	465	-40.2	0.000547	0.314885	UAGUGAGGAGAGUGCGGGCGGCGGGC	x|||||||||||x|x||||:|xx|:x	#NAME?	ATG4B	autophagy related 4B cysteine peptidase [Source:VGNC Symbol;Acc:VGNC:58494]	Cellular Processes;Cellular Processes	Transport and catabolism;Transport and catabolism	ko04140//Autophagy - animal;ko04136//Autophagy - other eukaryotes	K08342;K08342	GO:0005737//cytoplasm	GO:0004175//endopeptidase activity;GO:0004197//cysteine-type endopeptidase activity;GO:0008233//peptidase activity;GO:0008234//cysteine-type peptidase activity;GO:0016787//hydrolase activity	GO:0006508//proteolysis;GO:0006914//autophagy;GO:0015031//protein transport;GO:0051697//protein delipidation
eca-miR-483	ENSECAT00000006930	2129	406	-15	1	1.08823	CGUGAGGAU---------------	x|||||||xxxxxxxxxxxxxxxx	UCACUCCUCUCCUCCCGUCUUCUU	CASP8AP2	caspase 8 associated protein 2 [Source:VGNC Symbol;Acc:VGNC:16072]	-	-	-	-	GO:0005739//mitochondrion;GO:0016605//PML body	GO:0003677//DNA binding;GO:0003714//transcription corepressor activity	GO:0006919//activation of cysteine-type endopeptidase activity involved in apoptotic process;GO:0008625//extrinsic apoptotic signaling pathway via death domain receptors;GO:0036337//Fas signaling pathway;GO:0097190//apoptotic signaling pathway;GO:1903507//negative regulation of nucleic acid-templated transcription
eca-miR-483	ENSECAT00000006936	1032	754	-31	0.104641	0.883088	AGGUGAGGAGUCGGAGACCCGAGGGU	x:||||||||xx||||xx|x||:|:x	#NAME?	CD81	CD81 molecule [Source:VGNC Symbol;Acc:VGNC:59241]	Human Diseases;Organismal Systems;Human Diseases	Infectious diseases;Immune system;Infectious diseases	ko05160//Hepatitis C;ko04662//B cell receptor signaling pathway;ko05144//Malaria	K06508;K06508;K06508	GO:0005887//integral component of plasma membrane;GO:0016020//membrane;GO:0016021//integral component of membrane	-	-
eca-miR-483	ENSECAT00000007036	1314	571	-15.3	1	1.08823	UGUGAGGAA---------------	x|||||||xxxxxxxxxxxxxxxx	UCACUCCUCUCCUCCCGUCUUCUU	PRPF18	pre-mRNA processing factor 18 [Source:NCBI gene;Acc:100056558]	Genetic Information Processing	Transcription	ko03040//Spliceosome	K12817	GO:0005681//spliceosomal complex;GO:0005682//U5 snRNP;GO:0046540//U4/U6 x U5 tri-snRNP complex;GO:0071021//U2-type post-spliceosomal complex	-	GO:0000350//generation of catalytic spliceosome for second transesterification step;GO:0008380//RNA splicing;GO:0071048//nuclear retention of unspliced pre-mRNA at the site of transcription
eca-miR-483	ENSECAT00000007046	166	132	-28.4	0.021954	0.10925	CAGUGGGGAGA-UAGGGACCGGU----	x||||:|||||xx||||xx|:|xxxxx	#NAME?	ACHE	acetylcholinesterase (Cartwright blood group) [Source:NCBI gene;Acc:100069149]	Organismal Systems;Metabolism	Nervous system;Lipid metabolism	ko04725//Cholinergic synapse;ko00564//Glycerophospholipid metabolism	K01049;K01049	GO:0005576//extracellular region;GO:0005604//basement membrane;GO:0005615//extracellular space;GO:0005794//Golgi apparatus;GO:0005886//plasma membrane;GO:0009986//cell surface;GO:0016020//membrane;GO:0031594//neuromuscular junction;GO:0045202//synapse;GO:0048471//perinuclear region of cytoplasm	GO:0003990//acetylcholinesterase activity;GO:0004104//cholinesterase activity;GO:0005518//collagen binding;GO:0016787//hydrolase activity;GO:0017171//serine hydrolase activity;GO:0042166//acetylcholine binding;GO:0042802//identical protein binding;GO:0042803//protein homodimerization activity;GO:0043236//laminin binding;GO:0043621//protein self-association	GO:0001919//regulation of receptor recycling;GO:0002076//osteoblast development;GO:0006581//acetylcholine catabolic process;GO:0007155//cell adhesion;GO:0031623//receptor internalization;GO:0045212//neurotransmitter receptor biosynthetic process;GO:0060041//retina development in camera-type eye
eca-miR-483	ENSECAT00000007145	1002	93	-21.6	0.998691	0.511998	GGGUGAGGAUGAG-ACCCCGGGU---	x:|||||||x|||x|xxx|:|:xxxx	#NAME?	TGM2	transglutaminase 2 [Source:VGNC Symbol;Acc:VGNC:24061]	Human Diseases	Neurodegenerative diseases	ko05016//Huntington disease	K05625	GO:0005739//mitochondrion;GO:0005783//endoplasmic reticulum;GO:0005829//cytosol;GO:0005886//plasma membrane;GO:0031226//intrinsic component of plasma membrane	GO:0003810//protein-glutamine gamma-glutamyltransferase activity;GO:0046872//metal ion binding	GO:0018149//peptide cross-linking;GO:0032471//negative regulation of endoplasmic reticulum calcium ion concentration;GO:0043065//positive regulation of apoptotic process;GO:0043277//apoptotic cell clearance;GO:0045785//positive regulation of cell adhesion;GO:0051561//positive regulation of mitochondrial calcium ion concentration;GO:0060445//branching involved in salivary gland morphogenesis;GO:00…
eca-miR-483	ENSECAT00000007244	565	238	-22.4	0.924188	0.0563103	UGUGAGGAAGGGUGCCCGCGAGU-	x|||||||x:||x|xx|:x:||xx	UCACUCCUCUCCUCCCGUCUUCUU	PTCD2	pentatricopeptide repeat domain 2 [Source:VGNC Symbol;Acc:VGNC:55484]	-	-	-	-	GO:0005739//mitochondrion	GO:0005515//protein binding	GO:0001822//kidney development;GO:0001889//liver development;GO:0007005//mitochondrion organization;GO:0007275//multicellular organism development;GO:0007507//heart development;GO:0010468//regulation of gene expression;GO:0048747//muscle fiber development;GO:0050684//regulation of mRNA processing;GO:0055010//ventricular cardiac muscle tissue morphogenesis
eca-miR-483	ENSECAT00000007284	351	116	-18.5	0.999959	1.06262	UGUGAGGAGU--------------	x||||||||xxxxxxxxxxxxxxx	UCACUCCUCUCCUCCCGUCUUCUU	CD79A	CD79a molecule [Source:VGNC Symbol;Acc:VGNC:16279]	Organismal Systems;Human Diseases	Immune system;Immune diseases	ko04662//B cell receptor signaling pathway;ko05340//Primary immunodeficiency	K06506;K06506	GO:0005771//multivesicular body;GO:0009897//external side of plasma membrane;GO:0016020//membrane;GO:0016021//integral component of membrane;GO:0019815//B cell receptor complex;GO:0045121//membrane raft	GO:0004888//transmembrane signaling receptor activity;GO:0042802//identical protein binding	GO:0007166//cell surface receptor signaling pathway;GO:0030183//B cell differentiation;GO:0042100//B cell proliferation;GO:0042113//B cell activation;GO:0050853//B cell receptor signaling pathway
eca-miR-483	ENSECAT00000007509	945	95	-20.1	0.999995	1.82731	GGGUGAGGAGU--------------	x:||||||||xxxxxxxxxxxxxxx	#NAME?	SLC35D3	solute carrier family 35 member D3 [Source:NCBI gene;Acc:100073189]	-	-	-	-	GO:0005769//early endosome;GO:0005783//endoplasmic reticulum;GO:0016020//membrane;GO:0016021//integral component of membrane	-	GO:0070863//positive regulation of protein exit from endoplasmic reticulum;GO:0097009//energy homeostasis
eca-miR-483	ENSECAT00000007574	1199	728	-25.2	0.808655	2.03919	GGGUGGGGGUCGGAGUCCGCCGAC---	x:|||:||:xx||||xxx||x||xxxx	#NAME?	IDH2	isocitrate dehydrogenase (NADP(+)) 2 [Source:NCBI gene;Acc:100069086]	Metabolism;Metabolism;Cellular Processes;Metabolism;Metabolism;Metabolism;Metabolism	Global and overview maps;Global and overview maps;Transport and catabolism;Global and overview maps;Metabolism of other amino acids;Carbohydrate metabolism;Global and overview maps	ko01100//Metabolic pathways;ko01200//Carbon metabolism;ko04146//Peroxisome;ko01230//Biosynthesis of amino acids;ko00480//Glutathione metabolism;ko00020//Citrate cycle (TCA cycle);ko01210//2-Oxocarboxylic acid metabolism	K00031;K00031;K00031;K00031;K00031;K00031;K00031	GO:0005739//mitochondrion;GO:0005777//peroxisome;GO:0005829//cytosol	GO:0000287//magnesium ion binding;GO:0004448//isocitrate dehydrogenase activity;GO:0004450//isocitrate dehydrogenase (NADP+) activity;GO:0016491//oxidoreductase activity;GO:0016616//oxidoreductase activity, acting on the CH-OH group of donors, NAD or NADP as acceptor;GO:0046872//metal ion binding;GO:0051287//NAD binding	GO:0006099//tricarboxylic acid cycle;GO:0006102//isocitrate metabolic process;GO:0006739//NADP metabolic process;GO:0055114//oxidation-reduction process
eca-miR-483	ENSECAT00000007648	219	76	-24.1	0.28584	0.361262	AAGUGAGGACUUAACGACGGAAGAAGGU	x||||||||xxx|xx||x||x|||||:x	#NAME?	TBRG1	transforming growth factor beta regulator 1 [Source:VGNC Symbol;Acc:VGNC:23928]	-	-	-	-	GO:0005634//nucleus;GO:0005654//nucleoplasm	-	GO:0006260//DNA replication;GO:0007050//cell cycle arrest;GO:0008285//negative regulation of cell proliferation;GO:0050821//protein stabilization;GO:1990173//protein localization to nucleoplasm
eca-miR-490-3p	ENSECAT00000000431	1002	393	-27.7	0.256449	0.293383	UUUGGACCAUUCCUGGGAACCGU-	x|||||||xx|||||:|xxx||xx	CAACCUGG--AGGACUCCAUGCUG	-	-	Human Diseases	Infectious diseases	ko05168//Herpes simplex infection	K09228	-	GO:0003676//nucleic acid binding;GO:0046872//metal ion binding	GO:0006355//regulation of transcription, DNA-templated;GO:0045892//negative regulation of transcription, DNA-templated
eca-miR-490-3p	ENSECAT00000000563	1891	1545	-19.8	1	0.763511	AUUGGACCUUAAGAUUUUACUGU-	x||||||||:xx||xxx|||x|xx	CAACCUGGAGGACU-CCAUG-CUG	PCDH7	protocadherin 7 [Source:VGNC Symbol;Acc:VGNC:58208]	-	-	-	-	GO:0005886//plasma membrane;GO:0005887//integral component of plasma membrane;GO:0016020//membrane;GO:0016021//integral component of membrane	GO:0005509//calcium ion binding	GO:0007155//cell adhesion;GO:0007156//homophilic cell adhesion via plasma membrane adhesion molecules
eca-miR-490-3p	ENSECAT00000000695	1002	870	-18	1	1.51118	GGUUGGACU--GUGACUCUAAGACU	x|||||||:xxx|||xxx||x|||x	-CAACCUGGAGGACU-CCAUGCUG-	CETN2	centrin 2 [Source:VGNC Symbol;Acc:VGNC:16447]	Genetic Information Processing	Replication and repair	ko03420//Nucleotide excision repair	K10840	GO:0005813//centrosome;GO:0005814//centriole;GO:0005929//cilium;GO:0032391//photoreceptor connecting cilium;GO:0036064//ciliary basal body;GO:0044615//nuclear pore nuclear basket;GO:0070390//transcription export complex 2;GO:0071942//XPC complex	GO:0005509//calcium ion binding;GO:0008017//microtubule binding;GO:0031683//G-protein beta/gamma-subunit complex binding;GO:0032795//heterotrimeric G-protein binding	GO:0000278//mitotic cell cycle;GO:0006289//nucleotide-excision repair;GO:0007099//centriole replication;GO:0007283//spermatogenesis;GO:0032465//regulation of cytokinesis
eca-miR-490-3p	ENSECAT00000002968	1003	835	-15.6	1	1.65341	CUUGGACCG-------------	x|||||||xxxxxxxxxxxxxx	CAACCUGGAGGACUCCAUGCUG	CRY2	cryptochrome circadian regulator 2 [Source:VGNC Symbol;Acc:VGNC:16881]	Organismal Systems	Environmental adaptation	ko04710//Circadian rhythm	K02295	GO:0005634//nucleus;GO:0005739//mitochondrion;GO:0005829//cytosol;GO:0016607//nuclear speck	GO:0000976//transcription regulatory region sequence-specific DNA binding;GO:0019900//kinase binding;GO:0019901//protein kinase binding;GO:0035257//nuclear hormone receptor binding;GO:0071949//FAD binding	GO:0006606//protein import into nucleus;GO:0007623//circadian rhythm;GO:0009416//response to light stimulus;GO:0014823//response to activity;GO:0019915//lipid storage;GO:0032868//response to insulin;GO:0032922//circadian regulation of gene expression;GO:0042593//glucose homeostasis;GO:0042752//regulation of circadian rhythm;GO:0042754//negative regulation of circadian rhythm;GO:0043153//entrainme…
eca-miR-490-3p	ENSECAT00000004024	897	175	-18.8	1	0.234922	CUUGGACCCCCA----------	x|||||||x||xxxxxxxxxxx	CAACCUGGAGGACUCCAUGCUG	HOXC5	homeobox C5 [Source:VGNC Symbol;Acc:VGNC:56576]	-	-	-	-	GO:0005634//nucleus;GO:0005654//nucleoplasm;GO:0030054//cell junction	GO:0000978//RNA polymerase II core promoter proximal region sequence-specific DNA binding;GO:0000981//RNA polymerase II transcription factor activity, sequence-specific DNA binding;GO:0003677//DNA binding;GO:0003700//transcription factor activity, sequence-specific DNA binding;GO:0043565//sequence-specific DNA binding	GO:0006355//regulation of transcription, DNA-templated;GO:0006357//regulation of transcription from RNA polymerase II promoter;GO:0007275//multicellular organism development;GO:0009952//anterior/posterior pattern specification;GO:0048706//embryonic skeletal system development
eca-miR-490-3p	ENSECAT00000005397	260	206	-15.6	1	1.65341	UUUGGACCG-------------	x|||||||xxxxxxxxxxxxxx	CAACCUGGAGGACUCCAUGCUG	HPGD	15-hydroxyprostaglandin dehydrogenase [Source:VGNC Symbol;Acc:VGNC:50483]	Human Diseases	Cancers	ko05202//Transcriptional misregulation in cancers	K00069	GO:0005654//nucleoplasm;GO:0005737//cytoplasm;GO:0005829//cytosol;GO:0016323//basolateral plasma membrane	GO:0004957//prostaglandin E receptor activity;GO:0016404//15-hydroxyprostaglandin dehydrogenase (NAD+) activity;GO:0016491//oxidoreductase activity;GO:0042802//identical protein binding;GO:0051287//NAD binding;GO:0070403//NAD+ binding	GO:0006693//prostaglandin metabolic process;GO:0007179//transforming growth factor beta receptor signaling pathway;GO:0007186//G-protein coupled receptor signaling pathway;GO:0007565//female pregnancy;GO:0007567//parturition;GO:0045786//negative regulation of cell cycle;GO:0055114//oxidation-reduction process;GO:0097070//ductus arteriosus closure
eca-miR-490-3p	ENSECAT00000005738	2908	2486	-20.6	1	0.460524	CUUGGACCCCCGGACCUCUCCGGCC	x|||||||x||x||xx|xxx||:|x	CAACCUGGAGGACUCCA--UGCUG-	RGL3	ral guanine nucleotide dissociation stimulator like 3 [Source:VGNC Symbol;Acc:VGNC:58233]	-	-	-	-	GO:0005929//cilium;GO:0005930//axoneme	GO:0005085//guanyl-nucleotide exchange factor activity;GO:0008321//Ral guanyl-nucleotide exchange factor activity	GO:0003341//cilium movement;GO:0007165//signal transduction;GO:0007264//small GTPase mediated signal transduction;GO:0007368//determination of left/right symmetry;GO:0036158//outer dynein arm assembly;GO:0043547//positive regulation of GTPase activity;GO:0070286//axonemal dynein complex assembly
eca-miR-490-3p	ENSECAT00000006176	2908	2486	-20.6	1	0.460524	CUUGGACCCCCGGACCUCUCCGGCC	x|||||||x||x||xx|xxx||:|x	CAACCUGGAGGACUCCA--UGCUG-	RGL3	ral guanine nucleotide dissociation stimulator like 3 [Source:VGNC Symbol;Acc:VGNC:58233]	-	-	-	-	GO:0005929//cilium;GO:0005930//axoneme	GO:0005085//guanyl-nucleotide exchange factor activity;GO:0008321//Ral guanyl-nucleotide exchange factor activity	GO:0003341//cilium movement;GO:0007165//signal transduction;GO:0007264//small GTPase mediated signal transduction;GO:0007368//determination of left/right symmetry;GO:0036158//outer dynein arm assembly;GO:0043547//positive regulation of GTPase activity;GO:0070286//axonemal dynein complex assembly
eca-miR-490-3p	ENSECAT00000006628	1263	1178	-16.3	1	1.65341	AUUGGACCC-------------	x|||||||xxxxxxxxxxxxxx	CAACCUGGAGGACUCCAUGCUG	FBXO45	F-box protein 45 [Source:VGNC Symbol;Acc:VGNC:17957]	-	-	-	-	GO:0014069//postsynaptic density;GO:0019005//SCF ubiquitin ligase complex;GO:0045202//synapse;GO:0098793//presynapse;GO:0099523//presynaptic cytosol;GO:0099524//postsynaptic cytosol	GO:0005515//protein binding	GO:0001764//neuron migration;GO:0006511//ubiquitin-dependent protein catabolic process;GO:0006974//cellular response to DNA damage stimulus;GO:0016567//protein ubiquitination;GO:0021799//cerebral cortex radially oriented cell migration;GO:0021800//cerebral cortex tangential migration;GO:0021957//corticospinal tract morphogenesis;GO:0021960//anterior commissure morphogenesis;GO:0043161//proteasome…
eca-miR-490-3p	ENSECAT00000007362	180	112	-18.3	0.980315	1.38023	AUUGGACCUG------------	x||||||||xxxxxxxxxxxxx	CAACCUGGAGGACUCCAUGCUG	STT3B	STT3 oligosaccharyltransferase complex catalytic subunit B [Source:VGNC Symbol;Acc:VGNC:23723]	Metabolism;Genetic Information Processing;Metabolism;Metabolism	Global and overview maps;Folding, sorting and degradation;Glycan biosynthesis and metabolism;Glycan biosynthesis and metabolism	ko01100//Metabolic pathways;ko04141//Protein processing in endoplasmic reticulum;ko00510//N-Glycan biosynthesis;ko00513//Various types of N-glycan biosynthesis	K07151;K07151;K07151;K07151	GO:0005783//endoplasmic reticulum;GO:0008250//oligosaccharyltransferase complex;GO:0016020//membrane;GO:0016021//integral component of membrane;GO:0032991//macromolecular complex	GO:0004576//oligosaccharyl transferase activity;GO:0004579//dolichyl-diphosphooligosaccharide-protein glycotransferase activity	GO:0006486//protein glycosylation;GO:0006487//protein N-linked glycosylation;GO:0006516//glycoprotein catabolic process;GO:0006986//response to unfolded protein;GO:0018279//protein N-linked glycosylation via asparagine;GO:0030433//ER-associated ubiquitin-dependent protein catabolic process;GO:0043686//co-translational protein modification;GO:0043687//post-translational protein modification
eca-miR-490-3p	ENSECAT00000007586	694	391	-31.4	0.030537	0.621341	GGUUGGACCCUUCUGAG-AAUGGG	x||||||||x|:|||||xx|:|:x	#NAME?	UTP20	UTP20 small subunit processome component [Source:VGNC Symbol;Acc:VGNC:24862]	-	-	-	-	GO:0005730//nucleolus;GO:0005886//plasma membrane;GO:0030686//90S preribosome;GO:0032040//small-subunit processome	-	GO:0006364//rRNA processing
eca-miR-490-3p	ENSECAT00000007600	694	391	-31.4	0.030537	0.621341	GGUUGGACCCUUCUGAG-AAUGGG	x||||||||x|:|||||xx|:|:x	#NAME?	UTP20	UTP20 small subunit processome component [Source:VGNC Symbol;Acc:VGNC:24862]	-	-	-	-	GO:0005730//nucleolus;GO:0005886//plasma membrane;GO:0030686//90S preribosome;GO:0032040//small-subunit processome	-	GO:0006364//rRNA processing
eca-miR-509b	ENSECAT00000000333	1260	1138	-28.8	0.199652	0.0414327	AAUGAGGUUUCCUCAUC-CUAGUAA-	x||||||||||x|||:|xx|||||xx	#NAME?	C20H6orf62	chromosome 20 C6orf62 homolog [Source:VGNC Symbol;Acc:VGNC:52318]	-	-	-	-	-	-	-
eca-miR-509b	ENSECAT00000000353	391	185	-16.9	1	0.277593	UUGAGGUUU--UAU---UAG-ACAU	x||||||||xx:|:xxx|||x|||x	UACUCCAAAGAGUGGCAAUCAUGU-	HOXA2	homeobox A2 [Source:VGNC Symbol;Acc:VGNC:49464]	-	-	-	-	GO:0005634//nucleus;GO:0005654//nucleoplasm;GO:0043231//intracellular membrane-bounded organelle	GO:0000978//RNA polymerase II core promoter proximal region sequence-specific DNA binding;GO:0001227//transcriptional repressor activity, RNA polymerase II transcription regulatory region sequence-specific binding;GO:0003677//DNA binding;GO:0003700//transcription factor activity, sequence-specific DNA binding;GO:0043565//sequence-specific DNA binding	GO:0000122//negative regulation of transcription from RNA polymerase II promoter;GO:0001709//cell fate determination;GO:0002076//osteoblast development;GO:0006355//regulation of transcription, DNA-templated;GO:0007275//multicellular organism development;GO:0007379//segment specification;GO:0007389//pattern specification process;GO:0008045//motor neuron axon guidance;GO:0009952//anterior/posterior…
eca-miR-509b	ENSECAT00000000498	2804	84	-16.3	1	0.935743	UUGAGGUU---CGGCAAGAGA---	x|||||||xxx|:x|xxx||xxxx	UACUCCAAAGAGUGGCAAUCAUGU	PTCH1	patched 1 [Source:VGNC Symbol;Acc:VGNC:21979]	Human Diseases;Human Diseases;Environmental Information Processing;Organismal Systems;Environmental Information Processing;Human Diseases;Environmental Information Processing	Cancers;Cancers;Signal transduction;Development;Signal transduction;Cancers;Signal transduction	ko05200//Pathways in cancer;ko05205//Proteoglycans in cancer;ko04024//cAMP signaling pathway;ko04360//Axon guidance;ko04340//Hedgehog signaling pathway;ko05217//Basal cell carcinoma;ko04341//Hedgehog signaling pathway - fly	K06225;K06225;K06225;K06225;K06225;K06225;K06225	GO:0005794//Golgi apparatus;GO:0005886//plasma membrane;GO:0005901//caveola;GO:0005929//cilium;GO:0016020//membrane;GO:0016021//integral component of membrane;GO:0030496//midbody;GO:0043231//intracellular membrane-bounded organelle;GO:0048471//perinuclear region of cytoplasm	GO:0005113//patched binding;GO:0005119//smoothened binding;GO:0008158//hedgehog receptor activity;GO:0008201//heparin binding;GO:0015485//cholesterol binding;GO:0030332//cyclin binding;GO:0044877//macromolecular complex binding;GO:0097108//hedgehog family protein binding	GO:0000122//negative regulation of transcription from RNA polymerase II promoter;GO:0001658//branching involved in ureteric bud morphogenesis;GO:0001701//in utero embryonic development;GO:0001709//cell fate determination;GO:0001841//neural tube formation;GO:0001843//neural tube closure;GO:0003007//heart morphogenesis;GO:0007165//signal transduction;GO:0007224//smoothened signaling pathway;GO:0007…
eca-miR-509b	ENSECAT00000000637	211	114	-18.8	0.970965	0.608152	UUGAGGUUUUAAGAAGGACUUGGUGG-	x||||||||:xx:xx|xxx||:||:xx	UACUCCAAAGAGUGGC---AAUCAUGU	SACS	sacsin molecular chaperone [Source:VGNC Symbol;Acc:VGNC:22665]	-	-	-	-	GO:0005634//nucleus;GO:0005737//cytoplasm;GO:0005739//mitochondrion	GO:0005515//protein binding;GO:0030544//Hsp70 protein binding;GO:0051087//chaperone binding;GO:0070628//proteasome binding	GO:0090084//negative regulation of inclusion body assembly
eca-miR-509b	ENSECAT00000002691	2556	1124	-25.7	0.856951	0.84728	AAUGAGGUUUCUGGCGGG-------	x|||||||||||x:|x|xxxxxxxx	#NAME?	AGPAT4	1-acylglycerol-3-phosphate O-acyltransferase 4 [Source:VGNC Symbol;Acc:VGNC:15167]	Metabolism;Environmental Information Processing;Metabolism;Metabolism	Global and overview maps;Signal transduction;Lipid metabolism;Lipid metabolism	ko01100//Metabolic pathways;ko04072//Phospholipase D signaling pathway;ko00564//Glycerophospholipid metabolism;ko00561//Glycerolipid metabolism	K13523;K13523;K13523;K13523	GO:0005741//mitochondrial outer membrane;GO:0005783//endoplasmic reticulum;GO:0012505//endomembrane system;GO:0016020//membrane;GO:0016021//integral component of membrane	GO:0003841//1-acylglycerol-3-phosphate O-acyltransferase activity;GO:0016746//transferase activity, transferring acyl groups;GO:0042171//lysophosphatidic acid acyltransferase activity	GO:0006644//phospholipid metabolic process
eca-miR-509b	ENSECAT00000003237	158	47	-21.7	0.374432	0.883731	GGUGAGGUUGUUUGUUUGC-------	x:|||||||x|:|xx::|xxxxxxxx	#NAME?	MARCKS	myristoylated alanine rich protein kinase C substrate [Source:NCBI gene;Acc:111775348]	Human Diseases;Organismal Systems	Cancers;Immune system	ko05206//MicroRNAs in cancer;ko04666//Fc gamma R-mediated phagocytosis	K12561;K12561	GO:0005737//cytoplasm;GO:0005813//centrosome;GO:0005938//cell cortex;GO:0016020//membrane;GO:0032432//actin filament bundle;GO:0042585//germinal vesicle	GO:0005080//protein kinase C binding;GO:0005516//calmodulin binding;GO:0042802//identical protein binding;GO:0051015//actin filament binding	GO:0051017//actin filament bundle assembly;GO:0051764//actin crosslink formation
eca-miR-509b	ENSECAT00000003541	1980	94	-20.8	0.999997	0.877468	UGUGAGGUUGAACAUCAAAAGUC--	x:|||||||xxx||:|xxx|||xxx	#NAME?	DLC1	DLC1 Rho GTPase activating protein [Source:VGNC Symbol;Acc:VGNC:17207]	-	-	-	-	GO:0005634//nucleus;GO:0005737//cytoplasm;GO:0005829//cytosol;GO:0005901//caveola;GO:0005925//focal adhesion;GO:0030864//cortical actin cytoskeleton;GO:0032587//ruffle membrane	GO:0005096//GTPase activator activity;GO:0005515//protein binding;GO:0008289//lipid binding;GO:0042169//SH2 domain binding	GO:0006915//apoptotic process;GO:0006919//activation of cysteine-type endopeptidase activity involved in apoptotic process;GO:0007165//signal transduction;GO:0008285//negative regulation of cell proliferation;GO:0008360//regulation of cell shape;GO:0030336//negative regulation of cell migration;GO:0032956//regulation of actin cytoskeleton organization;GO:0035023//regulation of Rho protein signal …
eca-miR-509b	ENSECAT00000003581	1260	1158	-23.5	0.917954	0.356355	UUGAGGUU--UCGCUGUC------	x|||||||xx||:|:||xxxxxxx	UACUCCAAAGAGUGGCAAUCAUGU	DPF2	double PHD fingers 2 [Source:VGNC Symbol;Acc:VGNC:17285]	-	-	-	-	GO:0000123//histone acetyltransferase complex;GO:0000790//nuclear chromatin;GO:0005634//nucleus;GO:0005654//nucleoplasm;GO:0005813//centrosome;GO:0005829//cytosol;GO:0043231//intracellular membrane-bounded organelle;GO:0071565//nBAF complex	GO:0003676//nucleic acid binding;GO:0004402//histone acetyltransferase activity;GO:0042393//histone binding;GO:0046872//metal ion binding	GO:0007399//nervous system development;GO:0016573//histone acetylation;GO:0045892//negative regulation of transcription, DNA-templated;GO:0045944//positive regulation of transcription from RNA polymerase II promoter
eca-miR-509b	ENSECAT00000003772	2741	494	-16.1	1	2.09961	GAUGAGGUUG---------------	x||||||||xxxxxxxxxxxxxxxx	#NAME?	LRRC75A	leucine rich repeat containing 75A [Source:VGNC Symbol;Acc:VGNC:19791]	-	-	-	-	GO:0005737//cytoplasm	-	-
eca-miR-509b	ENSECAT00000004255	822	618	-17.6	1	0.329031	CGUGAGGUUGUCUACAAUACCA--------	x:|||||||x|||x||xxx||xxxxxxxxx	#NAME?	SCNN1A	sodium channel epithelial 1 alpha subunit [Source:VGNC Symbol;Acc:VGNC:22744]	Organismal Systems;Organismal Systems	Sensory system;Excretory system	ko04742//Taste transduction;ko04960//Aldosterone-regulated sodium reabsorption	K04824;K04824	GO:0005737//cytoplasm;GO:0005887//integral component of plasma membrane;GO:0016020//membrane;GO:0016021//integral component of membrane;GO:0016324//apical plasma membrane;GO:0031514//motile cilium;GO:0034706//sodium channel complex;GO:0060170//ciliary membrane;GO:0070062//extracellular exosome	GO:0005272//sodium channel activity;GO:0015280//ligand-gated sodium channel activity;GO:0050699//WW domain binding	GO:0006811//ion transport;GO:0006814//sodium ion transport;GO:0035725//sodium ion transmembrane transport;GO:0050891//multicellular organismal water homeostasis;GO:0055078//sodium ion homeostasis
eca-miR-509b	ENSECAT00000004626	1954	514	-18.1	1	1.46291	GAUGAGGUUUGAUUUGAAGUUU-----	x|||||||||xx:|::xx|||xxxxxx	#NAME?	COG3	component of oligomeric golgi complex 3 [Source:VGNC Symbol;Acc:VGNC:16714]	-	-	-	-	GO:0005794//Golgi apparatus;GO:0005801//cis-Golgi network;GO:0005829//cytosol;GO:0005886//plasma membrane;GO:0016020//membrane;GO:0017119//Golgi transport complex	-	GO:0006486//protein glycosylation;GO:0006886//intracellular protein transport;GO:0006888//ER to Golgi vesicle-mediated transport;GO:0006890//retrograde vesicle-mediated transport, Golgi to ER;GO:0006891//intra-Golgi vesicle-mediated transport;GO:0007030//Golgi organization;GO:0033365//protein localization to organelle;GO:0050821//protein stabilization
eca-miR-509b	ENSECAT00000005315	249	79	-16.5	1	0.0370962	CUGAGGUUGGACGUCU--------	x|||||||xxx|::|xxxxxxxxx	UACUCCAAAGAGUGGCAAUCAUGU	COMT	catechol O-methyltransferase-like [Source:NCBI gene;Acc:111774802]	Metabolism;Organismal Systems;Metabolism;Metabolism	Global and overview maps;Nervous system;Lipid metabolism;Amino acid metabolism	ko01100//Metabolic pathways;ko04728//Dopaminergic synapse;ko00140//Steroid hormone biosynthesis;ko00350//Tyrosine metabolism	K00545;K00545;K00545;K00545	GO:0016020//membrane;GO:0030424//axon;GO:0030425//dendrite	GO:0000287//magnesium ion binding;GO:0008168//methyltransferase activity;GO:0008171//O-methyltransferase activity;GO:0016206//catechol O-methyltransferase activity;GO:0016740//transferase activity;GO:0046872//metal ion binding	GO:0006584//catecholamine metabolic process;GO:0032259//methylation;GO:0032502//developmental process;GO:0042135//neurotransmitter catabolic process;GO:0042417//dopamine metabolic process;GO:0042424//catecholamine catabolic process
eca-miR-509b	ENSECAT00000005498	1727	1339	-26.6	0.581462	1.13063	AGUGAGGUUUUCUGACAGUUUGAGUAUU	x:|||||||x|||x||x|||xx||||:x	#NAME?	GJA1	gap junction protein alpha 1 [Source:VGNC Symbol;Acc:VGNC:18348]	Human Diseases;Human Diseases;Cellular Processes	Infectious diseases;Cardiovascular diseases;Cellular community - eukaryotes	ko05131//Shigellosis;ko05412//Arrhythmogenic right ventricular cardiomyopathy (ARVC);ko04540//Gap junction	K07372;K07372;K07372	GO:0005623//cell;GO:0005654//nucleoplasm;GO:0005737//cytoplasm;GO:0005739//mitochondrion;GO:0005886//plasma membrane;GO:0005921//gap junction;GO:0005922//connexon complex;GO:0014704//intercalated disc;GO:0016020//membrane;GO:0016021//integral component of membrane;GO:0030054//cell junction;GO:0043231//intracellular membrane-bounded organelle;GO:0044291//cell-cell contact zone;GO:0070160//occludin…	GO:0005243//gap junction channel activity;GO:0008013//beta-catenin binding;GO:0015075//ion transmembrane transporter activity;GO:0015631//tubulin binding;GO:0022857//transmembrane transporter activity;GO:0055077//gap junction hemi-channel activity;GO:1903763//gap junction channel activity involved in cell communication by electrical coupling	GO:0000132//establishment of mitotic spindle orientation;GO:0007154//cell communication;GO:0007165//signal transduction;GO:0007267//cell-cell signaling;GO:0007507//heart development;GO:0010644//cell communication by electrical coupling;GO:0032277//negative regulation of gonadotropin secretion;GO:0034220//ion transmembrane transport;GO:0034613//cellular protein localization;GO:0055085//transmembra…
eca-miR-509b	ENSECAT00000005502	1002	411	-24.2	0.756783	0.863658	UUGAGGUU---CAUCGUAGGGACAC	x|||||||xxx||:|||x:|x|||x	UACUCCAAAGAGUGGCAAUCAUGU-	GRK2	G protein-coupled receptor kinase 2 [Source:VGNC Symbol;Acc:VGNC:18594]	Organismal Systems;Cellular Processes;Organismal Systems;Organismal Systems;Human Diseases;Environmental Information Processing;Organismal Systems	Sensory system;Transport and catabolism;Immune system;Nervous system;Substance dependence;Signal transduction;Sensory system	ko04740//Olfactory transduction;ko04144//Endocytosis;ko04062//Chemokine signaling pathway;ko04724//Glutamatergic synapse;ko05032//Morphine addiction;ko04340//Hedgehog signaling pathway;ko04745//Phototransduction - fly	K00910;K00910;K00910;K00910;K00910;K00910;K00910	GO:0005737//cytoplasm;GO:0016020//membrane	GO:0000166//nucleotide binding;GO:0004672//protein kinase activity;GO:0004674//protein serine/threonine kinase activity;GO:0004703//G-protein coupled receptor kinase activity;GO:0005524//ATP binding;GO:0016301//kinase activity;GO:0016740//transferase activity;GO:0031755//Edg-2 lysophosphatidic acid receptor binding	GO:0002026//regulation of the force of heart contraction;GO:0002029//desensitization of G-protein coupled receptor protein signaling pathway;GO:0003108//negative regulation of the force of heart contraction by chemical signal;GO:0006468//protein phosphorylation;GO:0007165//signal transduction;GO:0007186//G-protein coupled receptor signaling pathway;GO:0007217//tachykinin receptor signaling pathwa…
eca-miR-509b	ENSECAT00000005944	1002	612	-19.9	0.999973	0.316892	GGUGAGGUUUUCUUGUCUU--------	x:||||||||xx:|xx|:xxxxxxxxx	#NAME?	FAM118B	family with sequence similarity 118 member B [Source:VGNC Symbol;Acc:VGNC:17792]	-	-	-	-	-	-	GO:0030576//Cajal body organization
eca-miR-509b	ENSECAT00000006204	1543	507	-23.4	0.959837	1.50456	AAUGAGGUUUUCUCUCUUUGAUCGUUACCCUACAA	x||||||||xxx|||xxx:x|:|||||xxx||||x	-UACUCCAA---AGA---G-UGGCAAU--CAUGU-	RAB2B	RAB2B, member RAS oncogene family [Source:VGNC Symbol;Acc:VGNC:22105]	-	-	-	-	GO:0005794//Golgi apparatus;GO:0012505//endomembrane system	GO:0003924//GTPase activity;GO:0005525//GTP binding	GO:0006886//intracellular protein transport;GO:0032482//Rab protein signal transduction;GO:0045921//positive regulation of exocytosis
eca-miR-509b	ENSECAT00000006902	1205	1108	-18.3	1	0.41142	CGUGAGGUUUUCCAGAUUUUUGUAAAUGGUU--	x:||||||||:x||xxx:xx:||xxx|:||xxx	#NAME?	GFI1	growth factor independent 1 transcriptional repressor [Source:NCBI gene;Acc:100630571]	-	-	-	-	GO:0005634//nucleus;GO:0016363//nuclear matrix;GO:0016604//nuclear body;GO:0017053//transcriptional repressor complex	GO:0001227//transcriptional repressor activity, RNA polymerase II transcription regulatory region sequence-specific binding;GO:0003676//nucleic acid binding;GO:0044212//transcription regulatory region DNA binding	GO:0000122//negative regulation of transcription from RNA polymerase II promoter;GO:0006355//regulation of transcription, DNA-templated;GO:0010468//regulation of gene expression;GO:0010956//negative regulation of calcidiol 1-monooxygenase activity;GO:0010977//negative regulation of neuron projection development;GO:0030097//hemopoiesis;GO:0034121//regulation of toll-like receptor signaling pathway…
eca-miR-509b	ENSECAT00000007329	666	548	-22.7	0.838094	0.395701	CUGAGGUUGCUGCACACUAGCUAGUGU-	x|||||||x||xxx|||:x|x||||:xx	UACUCCAAAGA---GUGG-CAAUCAUGU	MYH14	myosin heavy chain 14 [Source:VGNC Symbol;Acc:VGNC:55230]	Human Diseases;Human Diseases;Cellular Processes	Infectious diseases;Infectious diseases;Cellular community - eukaryotes	ko05132//Salmonella infection;ko05130//Pathogenic Escherichia coli infection;ko04530//Tight junction	K10352;K10352;K10352	GO:0001725//stress fiber;GO:0005737//cytoplasm;GO:0005903//brush border;GO:0016459//myosin complex;GO:0016460//myosin II complex;GO:0030424//axon;GO:0030426//growth cone;GO:0042641//actomyosin;GO:0097513//myosin II filament	GO:0000146//microfilament motor activity;GO:0000166//nucleotide binding;GO:0003774//motor activity;GO:0003779//actin binding;GO:0005515//protein binding;GO:0005524//ATP binding;GO:0016887//ATPase activity;GO:0030898//actin-dependent ATPase activity;GO:0051015//actin filament binding	GO:0003009//skeletal muscle contraction;GO:0007519//skeletal muscle tissue development;GO:0007605//sensory perception of sound;GO:0019228//neuronal action potential;GO:0030048//actin filament-based movement;GO:0031032//actomyosin structure organization;GO:0070584//mitochondrion morphogenesis;GO:0071625//vocalization behavior
eca-miR-509b	ENSECAT00000007382	1002	700	-16.7	1	0.397294	UAUGAGGUUAAUU--UGUA------	x||||||||xx|:xx:||xxxxxxx	#NAME?	PJVK	pejvakin [Source:VGNC Symbol;Acc:VGNC:21486]	-	-	-	-	GO:0043025//neuronal cell body	-	GO:0007605//sensory perception of sound
eca-miR-675	ENSECAT00000000196	91	11	-35.6	0.000158	0.130609	CCCGCGCC---CCCGGG--GCAG	x|||||||xxx||||||xxx||x	UGGCGCGGAGAGGGCCCACAGUG	STX11	syntaxin 11 [Source:VGNC Symbol;Acc:VGNC:23724]	Genetic Information Processing	Folding, sorting and degradation	ko04130//SNARE interactions in vesicular transport	K08487	GO:0005794//Golgi apparatus;GO:0005886//plasma membrane;GO:0008021//synaptic vesicle;GO:0012505//endomembrane system;GO:0016020//membrane;GO:0016021//integral component of membrane;GO:0031201//SNARE complex;GO:0042734//presynaptic membrane;GO:0048787//presynaptic active zone membrane	GO:0000149//SNARE binding;GO:0005484//SNAP receptor activity	GO:0006886//intracellular protein transport;GO:0006887//exocytosis;GO:0006906//vesicle fusion;GO:0016192//vesicle-mediated transport;GO:0031629//synaptic vesicle fusion to presynaptic active zone membrane;GO:0048278//vesicle docking
eca-miR-675	ENSECAT00000000278	1774	106	-31	0.241488	0.465514	UCCGCGCC-CGUGUCUGG-UG-CGCA	x|||||||x|xxx:|:||x||x|:|x	UGGCGCGGAG--AGGGCCCACAGUG-	MYO3B	myosin IIIB [Source:VGNC Symbol;Acc:VGNC:59277]	Organismal Systems	Sensory system	ko04745//Phototransduction - fly	K08834	GO:0016459//myosin complex	GO:0000166//nucleotide binding;GO:0003774//motor activity;GO:0003779//actin binding;GO:0004672//protein kinase activity;GO:0005515//protein binding;GO:0005524//ATP binding	GO:0006468//protein phosphorylation
eca-miR-675	ENSECAT00000000591	1664	494	-36.2	0.030308	0.955222	GUCGCGCUGGCUCCGCUCCGGGUCGUCGCG	x:|||||:xxx||xxx:||||||x|||:|x	UGGCGCGG---AG--AGGGCCCA-CAGUG-	SMPDL3B	sphingomyelin phosphodiesterase acid like 3B [Source:VGNC Symbol;Acc:VGNC:23358]	-	-	-	-	GO:0005576//extracellular region;GO:0005615//extracellular space;GO:0005886//plasma membrane	GO:0004767//sphingomyelin phosphodiesterase activity;GO:0008081//phosphoric diester hydrolase activity;GO:0008270//zinc ion binding;GO:0016787//hydrolase activity;GO:0046872//metal ion binding	GO:0006685//sphingomyelin catabolic process;GO:0034122//negative regulation of toll-like receptor signaling pathway;GO:0046466//membrane lipid catabolic process;GO:0050728//negative regulation of inflammatory response
eca-miR-675	ENSECAT00000000594	2288	1634	-27.6	0.759029	1.40622	UGCUGUGUC-CUACUCGG---UCACA	x:|:|:|:|x||x|:|||xxx||||x	-UGGCGCGGAGA-GGGCCCACAGUG-	SART3	spliceosome associated factor 3, U4/U6 recycling protein [Source:VGNC Symbol;Acc:VGNC:57213]	-	-	-	-	GO:0005634//nucleus;GO:0005654//nucleoplasm;GO:0005691//U6atac snRNP;GO:0005737//cytoplasm;GO:0015030//Cajal body;GO:0061574//ASAP complex;GO:0071001//U4/U6 snRNP	GO:0003676//nucleic acid binding;GO:0003723//RNA binding;GO:0005515//protein binding;GO:0017070//U6 snRNA binding;GO:0030621//U4 snRNA binding;GO:0030624//U6atac snRNA binding;GO:0042393//histone binding;GO:1990381//ubiquitin-specific protease binding	GO:0000244//spliceosomal tri-snRNP complex assembly;GO:0000381//regulation of alternative mRNA splicing, via spliceosome;GO:0000387//spliceosomal snRNP assembly;GO:0000398//mRNA splicing, via spliceosome;GO:0000902//cell morphogenesis;GO:0006334//nucleosome assembly;GO:0006396//RNA processing;GO:0008380//RNA splicing;GO:0010468//regulation of gene expression;GO:0048872//homeostasis of number of c…
eca-miR-675	ENSECAT00000000771	622	290	-26.8	0.369525	1.69202	CCCGCGCCACUUGCGAAAGUUU-	x|||||||x||:x||xxx||:xx	UGGCGCGGAGAGGGCCCACAGUG	DUSP27	dual specificity phosphatase 27, atypical [Source:VGNC Symbol;Acc:VGNC:50477]	-	-	-	-	-	GO:0008138//protein tyrosine/serine/threonine phosphatase activity;GO:0016791//phosphatase activity	GO:0006470//protein dephosphorylation;GO:0016311//dephosphorylation
eca-miR-675	ENSECAT00000000996	1002	976	-28	0.386654	0.84331	GGCCGCGCC-C--GCGGAGACGGGCGCC	x:|||||||x|xxx|||x|xxx|x|:|x	-UGGCGCGGAGAGGGCC-C--ACAGUG-	CBX4	chromobox 4 [Source:NCBI gene;Acc:100146225]	-	-	-	-	GO:0005634//nucleus;GO:0005654//nucleoplasm;GO:0016604//nuclear body;GO:0031519//PcG protein complex;GO:0035102//PRC1 complex	GO:0003682//chromatin binding;GO:0003727//single-stranded RNA binding;GO:0019899//enzyme binding;GO:0032183//SUMO binding;GO:0035064//methylated histone binding;GO:0044212//transcription regulatory region DNA binding;GO:0051219//phosphoprotein binding	GO:0000122//negative regulation of transcription from RNA polymerase II promoter;GO:0016925//protein sumoylation;GO:0045892//negative regulation of transcription, DNA-templated
eca-miR-675	ENSECAT00000001439	1002	504	-27.1	0.512551	1.73588	GGCCGCGCC-CGCCCCACCUCUCGA	x:|||||||x|xx|||xxx|x||:x	#NAME?	FOXP4	forkhead box P4 [Source:VGNC Symbol;Acc:VGNC:18116]	-	-	-	-	GO:0005634//nucleus	GO:0003677//DNA binding;GO:0003700//transcription factor activity, sequence-specific DNA binding;GO:0043565//sequence-specific DNA binding	GO:0006355//regulation of transcription, DNA-templated
eca-miR-675	ENSECAT00000003634	44	24	-33.1	9.2e-05	0.816575	ACCGCGCC-CGUCCG-UCGUCGA	||||||||x|x:|||xxx|||:x	UGGCGCGGAGAGGGCCCACAGUG	GADD45GIP1	GADD45G interacting protein 1 [Source:VGNC Symbol;Acc:VGNC:59387]	-	-	-	-	GO:0005634//nucleus;GO:0005739//mitochondrion	-	GO:0071850//mitotic cell cycle arrest
eca-miR-675	ENSECAT00000005738	2908	2606	-34.8	0.105079	0.862695	GACUGCGCCUACUGUGCCCGGAGGCUCGG	x||:||||||x||xxx|||||x|xx||:x	#NAME?	RGL3	ral guanine nucleotide dissociation stimulator like 3 [Source:VGNC Symbol;Acc:VGNC:58233]	-	-	-	-	GO:0005929//cilium;GO:0005930//axoneme	GO:0005085//guanyl-nucleotide exchange factor activity;GO:0008321//Ral guanyl-nucleotide exchange factor activity	GO:0003341//cilium movement;GO:0007165//signal transduction;GO:0007264//small GTPase mediated signal transduction;GO:0007368//determination of left/right symmetry;GO:0036158//outer dynein arm assembly;GO:0043547//positive regulation of GTPase activity;GO:0070286//axonemal dynein complex assembly
eca-miR-675	ENSECAT00000006176	2908	2606	-34.8	0.105079	0.862695	GACUGCGCCUACUGUGCCCGGAGGCUCGG	x||:||||||x||xxx|||||x|xx||:x	#NAME?	RGL3	ral guanine nucleotide dissociation stimulator like 3 [Source:VGNC Symbol;Acc:VGNC:58233]	-	-	-	-	GO:0005929//cilium;GO:0005930//axoneme	GO:0005085//guanyl-nucleotide exchange factor activity;GO:0008321//Ral guanyl-nucleotide exchange factor activity	GO:0003341//cilium movement;GO:0007165//signal transduction;GO:0007264//small GTPase mediated signal transduction;GO:0007368//determination of left/right symmetry;GO:0036158//outer dynein arm assembly;GO:0043547//positive regulation of GTPase activity;GO:0070286//axonemal dynein complex assembly
eca-miR-675	ENSECAT00000006663	1024	256	-30	0.19224	0.792117	CCCGCGCCUGGAU-ACGUGGUGA---	x||||||||xxx|xx||x||||xxxx	UGGCGCGGA--GAGGGC-CCACAGUG	NIPA2	NIPA magnesium transporter 2 [Source:VGNC Symbol;Acc:VGNC:53149]	-	-	-	-	GO:0005769//early endosome;GO:0005886//plasma membrane;GO:0016020//membrane;GO:0016021//integral component of membrane	GO:0015095//magnesium ion transmembrane transporter activity	GO:0015693//magnesium ion transport;GO:1903830//magnesium ion transmembrane transport
eca-miR-675	ENSECAT00000007287	1002	123	-26.8	0.55826	1.76628	UGCCGCGCC-AAC--AGGUGAAACC	x:|||||||xxx|xxx||||xx||x	-UGGCGCGGAGAGGGCCCACAGUG-	JAG2	jagged canonical Notch ligand 2 [Source:VGNC Symbol;Acc:VGNC:19210]	Human Diseases;Organismal Systems;Human Diseases;Human Diseases;Environmental Information Processing	Cancers;Immune system;Cancers;Drug resistance;Signal transduction	ko05200//Pathways in cancer;ko04658//Th1 and Th2 cell differentiation;ko05224//Breast cancer;ko01522//Endocrine resistance;ko04330//Notch signaling pathway	K21635;K21635;K21635;K21635;K21635	GO:0005886//plasma membrane;GO:0005887//integral component of plasma membrane;GO:0016020//membrane;GO:0016021//integral component of membrane	GO:0005112//Notch binding;GO:0005509//calcium ion binding;GO:0005515//protein binding;GO:0008083//growth factor activity	GO:0001501//skeletal system development;GO:0001701//in utero embryonic development;GO:0003016//respiratory system process;GO:0007154//cell communication;GO:0007219//Notch signaling pathway;GO:0007275//multicellular organism development;GO:0007283//spermatogenesis;GO:0009912//auditory receptor cell fate commitment;GO:0016331//morphogenesis of embryonic epithelium;GO:0030154//cell differentiation;G…
eca-miR-675	ENSECAT00000007323	284	165	-20.7	0.955777	1.49771	UCCGCGCCG--------------	x|||||||xxxxxxxxxxxxxxx	UGGCGCGGAGAGGGCCCACAGUG	MRPS11	mitochondrial ribosomal protein S11 [Source:VGNC Symbol;Acc:VGNC:20352]	Genetic Information Processing	Translation	ko03010//Ribosome	K02948	GO:0005739//mitochondrion;GO:0005763//mitochondrial small ribosomal subunit;GO:0005840//ribosome	GO:0003735//structural constituent of ribosome;GO:0048027//mRNA 5'-UTR binding;GO:0070181//small ribosomal subunit rRNA binding	GO:0000028//ribosomal small subunit assembly;GO:0000462//maturation of SSU-rRNA from tricistronic rRNA transcript (SSU-rRNA, 5.8S rRNA, LSU-rRNA);GO:0006412//translation
eca-miR-675	ENSECAT00000007573	998	595	-29.9	0.193972	1.20803	CCCGCGCCUGUACCG--UGACGA	x||||||||x|x|||xx||x|:x	UGGCGCGGAGAGGGCCCACAGUG	AUNIP	aurora kinase A and ninein interacting protein [Source:VGNC Symbol;Acc:VGNC:15701]	-	-	-	-	GO:0000922//spindle pole;GO:0005813//centrosome	GO:0003684//damaged DNA binding	GO:0000724//double-strand break repair via homologous recombination;GO:0007051//spindle organization;GO:2001033//negative regulation of double-strand break repair via nonhomologous end joining
eca-miR-873	ENSECAT00000000031	2174	1403	-20.7	0.999993	0.832475	GGUCCUUGG-UAGUAGAAGAGA-	x|||||||:x:|x|xxx||||xx	GCAGGAACUUGUGA--GUCUCCU	MAGED2	MAGE family member D2 [Source:VGNC Symbol;Acc:VGNC:19893]	-	-	-	-	GO:0005654//nucleoplasm;GO:0005730//nucleolus;GO:0005829//cytosol	-	GO:0007565//female pregnancy;GO:0070294//renal sodium ion absorption
eca-miR-873	ENSECAT00000000167	160	140	-17.8	0.965899	0.86834	GGUCCUUGUGAAGUUUUCAU----	x|||||||xxx|:xx:|||xxxxx	GCAGGAAC---UUGUGAGUCUCCU	-	chromosome 20 C6orf201 homolog [Source:NCBI gene;Acc:100630279]	-	-	-	-	-	GO:0003676//nucleic acid binding	-
eca-miR-873	ENSECAT00000000230	1316	441	-29.1	0.137682	0.17407	ACGUCCUUGUGGUCGGUGGGGGU	x||||||||x:xx|xxx|:||:x	-GCAGGAACUUGUGAGUCUCCU-	SEMA7A	semaphorin 7A [Source:VGNC Symbol;Acc:VGNC:49072]	Organismal Systems	Development	ko04360//Axon guidance	K06529	GO:0005615//extracellular space;GO:0005887//integral component of plasma membrane;GO:0009897//external side of plasma membrane;GO:0016020//membrane	GO:0005178//integrin binding;GO:0005515//protein binding;GO:0030215//semaphorin receptor binding;GO:0045499//chemorepellent activity	GO:0001755//neural crest cell migration;GO:0001934//positive regulation of protein phosphorylation;GO:0007229//integrin-mediated signaling pathway;GO:0021988//olfactory lobe development;GO:0030335//positive regulation of cell migration;GO:0031175//neuron projection development;GO:0045773//positive regulation of axon extension;GO:0048675//axon extension;GO:0048843//negative regulation of axon exte…
eca-miR-873	ENSECAT00000000255	416	390	-24	0.321242	0.292595	AGUCCUUGGAAGCUCGU----	x|||||||:|x:|||:xxxxx	GCAGGAACUUGUGAGUCUCCU	EIF2B2	eukaryotic translation initiation factor 2B subunit beta [Source:VGNC Symbol;Acc:VGNC:17482]	Human Diseases;Genetic Information Processing	Infectious diseases;Translation	ko05168//Herpes simplex infection;ko03013//RNA transport	K03754;K03754	GO:0005737//cytoplasm;GO:0005851//eukaryotic translation initiation factor 2B complex;GO:0016020//membrane;GO:0016021//integral component of membrane	GO:0003743//translation initiation factor activity;GO:0005085//guanyl-nucleotide exchange factor activity;GO:0005524//ATP binding;GO:0005525//GTP binding	GO:0001541//ovarian follicle development;GO:0006413//translational initiation;GO:0006446//regulation of translational initiation;GO:0007417//central nervous system development;GO:0014003//oligodendrocyte development;GO:0042552//myelination;GO:0044237//cellular metabolic process;GO:0050852//T cell receptor signaling pathway
eca-miR-873	ENSECAT00000000501	125	20	-25.4	0.023643	0.807313	GCGUCCUUGACGGGGACAGAA--	x|||||||||x:x:xx||||xxx	#NAME?	-	-	Human Diseases;Environmental Information Processing;Environmental Information Processing;Human Diseases;Human Diseases;Human Diseases;Environmental Information Processing;Environmental Information Processing;Human Diseases;Human Diseases;Environmental Information Processing;Human Diseases;Organismal Systems;Organismal Systems;Human Diseases;Human Diseases;Human Diseases;Human Diseases;Organismal …	Infectious diseases;Signal transduction;Signal transduction;Infectious disease: viral;Infectious diseases;Cancers;Signal transduction;Signaling molecules and interaction;Infectious disease: bacterial;Infectious diseases;Signal transduction;Infectious diseases;Immune system;Immune system;Immune diseases;Immune diseases;Cardiovascular diseases;Infectious diseases;Immune system;Cancer: overview;Immu…	ko05166//HTLV-I infection;ko04014//Ras signaling pathway;ko04015//Rap1 signaling pathway;ko05170//Human immunodeficiency virus 1 infection;ko05169//Epstein-Barr virus infection;ko05202//Transcriptional misregulation in cancers;ko04020//Calcium signaling pathway;ko04514//Cell adhesion molecules (CAMs);ko05135//Yersinia infection;ko05162//Measles;ko04064//NF-kappa B signaling pathway;ko05142//Chaga…	K10785;K10785;K10785;K10785;K10785;K10785;K10785;K10785;K10785;K10785;K10785;K10785;K10785;K10785;K10785;K10785;K10785;K10785;K10785;K10785;K10785;K10785;K10785;K10785;K10785;K10785;K10785;K10785;K10785	GO:0005886//plasma membrane	-	GO:0007166//cell surface receptor signaling pathway
eca-miR-873	ENSECAT00000000594	2288	1200	-19.7	1	0.724422	CUGUCCUUGUAUGUCUCAA----	x:|||||||x|xxx||||xxxxx	#NAME?	SART3	spliceosome associated factor 3, U4/U6 recycling protein [Source:VGNC Symbol;Acc:VGNC:57213]	-	-	-	-	GO:0005634//nucleus;GO:0005654//nucleoplasm;GO:0005691//U6atac snRNP;GO:0005737//cytoplasm;GO:0015030//Cajal body;GO:0061574//ASAP complex;GO:0071001//U4/U6 snRNP	GO:0003676//nucleic acid binding;GO:0003723//RNA binding;GO:0005515//protein binding;GO:0017070//U6 snRNA binding;GO:0030621//U4 snRNA binding;GO:0030624//U6atac snRNA binding;GO:0042393//histone binding;GO:1990381//ubiquitin-specific protease binding	GO:0000244//spliceosomal tri-snRNP complex assembly;GO:0000381//regulation of alternative mRNA splicing, via spliceosome;GO:0000387//spliceosomal snRNP assembly;GO:0000398//mRNA splicing, via spliceosome;GO:0000902//cell morphogenesis;GO:0006334//nucleosome assembly;GO:0006396//RNA processing;GO:0008380//RNA splicing;GO:0010468//regulation of gene expression;GO:0048872//homeostasis of number of c…
eca-miR-873	ENSECAT00000000701	1757	1735	-22	0.995729	0.982309	AGUCCUUGGGUAGUCCAAGU-	x|||||||xx:|x||xx||xx	GCAGGAACUUGUGAGUCUCCU	DGKH	diacylglycerol kinase eta [Source:VGNC Symbol;Acc:VGNC:17151]	Metabolism;Environmental Information Processing;Environmental Information Processing;Organismal Systems;Human Diseases;Metabolism;Metabolism	Global and overview maps;Signal transduction;Signal transduction;Development and regeneration;Cancers;Lipid metabolism;Lipid metabolism	ko01100//Metabolic pathways;ko04072//Phospholipase D signaling pathway;ko04070//Phosphatidylinositol signaling system;ko04361//Axon regeneration;ko05231//Choline metabolism in cancer;ko00564//Glycerophospholipid metabolism;ko00561//Glycerolipid metabolism	K00901;K00901;K00901;K00901;K00901;K00901;K00901	GO:0005737//cytoplasm;GO:0005768//endosome	GO:0000166//nucleotide binding;GO:0003951//NAD+ kinase activity;GO:0004143//diacylglycerol kinase activity;GO:0005515//protein binding;GO:0005524//ATP binding;GO:0016301//kinase activity;GO:0016740//transferase activity	GO:0007165//signal transduction;GO:0007205//protein kinase C-activating G-protein coupled receptor signaling pathway;GO:0016310//phosphorylation;GO:0035556//intracellular signal transduction;GO:0046339//diacylglycerol metabolic process;GO:0046473//phosphatidic acid metabolic process;GO:0046486//glycerolipid metabolic process;GO:0046834//lipid phosphorylation
eca-miR-873	ENSECAT00000001454	1930	1307	-24.5	0.854818	0.0805676	UCGUCCUUGGUCG--AAGAA--	x||||||||:x|:xxx|||xxx	#NAME?	ODF3B	outer dense fiber of sperm tails 3B [Source:NCBI gene;Acc:100055399]	-	-	-	-	GO:0005829//cytosol	GO:0004645//phosphorylase activity;GO:0009032//thymidine phosphorylase activity;GO:0016154//pyrimidine-nucleoside phosphorylase activity;GO:0016757//transferase activity, transferring glycosyl groups;GO:0016763//transferase activity, transferring pentosyl groups	GO:0006206//pyrimidine nucleobase metabolic process;GO:0006213//pyrimidine nucleoside metabolic process
eca-miR-873	ENSECAT00000001838	469	238	-25	0.237811	0.348415	CCGUCCUUGUAC-CUGCGGAC--	x||||||||x||x||x|:||xxx	#NAME?	ADHFE1	alcohol dehydrogenase iron containing 1 [Source:VGNC Symbol;Acc:VGNC:15117]	-	-	-	-	GO:0005739//mitochondrion	GO:0004022//alcohol dehydrogenase (NAD) activity;GO:0016491//oxidoreductase activity;GO:0046872//metal ion binding	GO:0055114//oxidation-reduction process
eca-miR-873	ENSECAT00000002110	429	276	-19.9	0.969517	0.296889	GGUCCUUGAAUUAUUUUAC----	x|||||||||:xxx:|:|xxxxx	GCAGGAACUUG--UGAGUCUCCU	C1D	C1D nuclear receptor corepressor [Source:VGNC Symbol;Acc:VGNC:15933]	Genetic Information Processing	Folding, sorting and degradation	ko03018//RNA degradation	K12592	GO:0005654//nucleoplasm;GO:0005730//nucleolus;GO:0017053//transcriptional repressor complex	GO:0003677//DNA binding;GO:0003714//transcription corepressor activity;GO:0003723//RNA binding;GO:0016922//ligand-dependent nuclear receptor binding	GO:0000460//maturation of 5.8S rRNA;GO:0045892//negative regulation of transcription, DNA-templated
eca-miR-873	ENSECAT00000002373	2208	466	-21.1	0.999958	0.0199032	UUGUCCUUGGAAUAAAC-GAGU-	x:|||||||x||:|xx|x|||xx	#NAME?	CAB39L	calcium binding protein 39 like [Source:VGNC Symbol;Acc:VGNC:15971]	Environmental Information Processing;Environmental Information Processing	Signal transduction;Signal transduction	ko04150//mTOR signaling pathway;ko04152//AMPK signaling pathway	K08272;K08272	-	GO:0004674//protein serine/threonine kinase activity	GO:0023014//signal transduction by protein phosphorylation
eca-miR-873	ENSECAT00000002494	289	33	-20.3	0.825079	1.68913	ACGUCCUUG--UAUUUC-----	x||||||||xx:|:|:xxxxxx	#NAME?	LALBA	lactalbumin alpha [Source:VGNC Symbol;Acc:VGNC:19562]	Metabolism;Metabolism	Global and overview maps;Carbohydrate metabolism	ko01100//Metabolic pathways;ko00052//Galactose metabolism	K00704;K00704	-	GO:0004461//lactose synthase activity;GO:0005509//calcium ion binding	GO:0005989//lactose biosynthetic process;GO:0050829//defense response to Gram-negative bacterium;GO:0050830//defense response to Gram-positive bacterium
eca-miR-873	ENSECAT00000003379	1178	923	-24.2	0.726589	0.61633	GUGUCCUUGA-CA-UCAGU---	x:||||||||x||x||||xxxx	#NAME?	-	interferon alpha and beta receptor subunit 2 [Source:NCBI gene;Acc:100052489]	Human Diseases;Human Diseases;Environmental Information Processing;Human Diseases;Human Diseases;Environmental Information Processing;Human Diseases;Organismal Systems;Human Diseases;Human Diseases;Organismal Systems;Environmental Information Processing;Organismal Systems;Cellular Processes;Human Diseases;Organismal Systems	Cancers;Infectious diseases;Signal transduction;Infectious diseases;Infectious diseases;Signaling molecules and interaction;Infectious diseases;Immune system;Infectious diseases;Infectious diseases;Development;Signal transduction;Immune system;Cell growth and death;Infectious diseases;Immune system	ko05200//Pathways in cancer;ko05168//Herpes simplex infection;ko04151//PI3K-Akt signaling pathway;ko05165//Human papillomavirus infection;ko05169//Epstein-Barr virus infection;ko04060//Cytokine-cytokine receptor interaction;ko05162//Measles;ko04621//NOD-like receptor signaling pathway;ko05167//Kaposi sarcoma-associated herpesvirus infection;ko05164//Influenza A;ko04380//Osteoclast differentiation…	K05131;K05131;K05131;K05131;K05131;K05131;K05131;K05131;K05131;K05131;K05131;K05131;K05131;K05131;K05131;K05131	GO:0005886//plasma membrane;GO:0016020//membrane;GO:0016021//integral component of membrane	GO:0004896//cytokine receptor activity;GO:0004905//type I interferon receptor activity;GO:0005515//protein binding	GO:0019221//cytokine-mediated signaling pathway;GO:0060337//type I interferon signaling pathway
eca-miR-873	ENSECAT00000003581	1260	1191	-20.8	0.999008	0.589987	AUGUCCUUGAUUUCUUU-----	x:||||||||xxx||:xxxxxx	#NAME?	DPF2	double PHD fingers 2 [Source:VGNC Symbol;Acc:VGNC:17285]	-	-	-	-	GO:0000123//histone acetyltransferase complex;GO:0000790//nuclear chromatin;GO:0005634//nucleus;GO:0005654//nucleoplasm;GO:0005813//centrosome;GO:0005829//cytosol;GO:0043231//intracellular membrane-bounded organelle;GO:0071565//nBAF complex	GO:0003676//nucleic acid binding;GO:0004402//histone acetyltransferase activity;GO:0042393//histone binding;GO:0046872//metal ion binding	GO:0007399//nervous system development;GO:0016573//histone acetylation;GO:0045892//negative regulation of transcription, DNA-templated;GO:0045944//positive regulation of transcription from RNA polymerase II promoter
eca-miR-873	ENSECAT00000003662	1002	359	-25.1	0.502578	0.560587	AUGUCCUUGACUCA--CGGAGA-	x:||||||||xx||xx|:|||xx	#NAME?	RHOJ	ras homolog family member J [Source:VGNC Symbol;Acc:VGNC:22379]	Human Diseases	Infectious diseases	ko05132//Salmonella infection	K07864	GO:0005737//cytoplasm;GO:0005856//cytoskeleton;GO:0005886//plasma membrane;GO:0005938//cell cortex;GO:0031410//cytoplasmic vesicle;GO:0042995//cell projection;GO:0043231//intracellular membrane-bounded organelle	GO:0000166//nucleotide binding;GO:0003924//GTPase activity;GO:0005525//GTP binding;GO:0019901//protein kinase binding	GO:0006897//endocytosis;GO:0007015//actin filament organization;GO:0007163//establishment or maintenance of cell polarity;GO:0007264//small GTPase mediated signal transduction;GO:0007266//Rho protein signal transduction;GO:0008360//regulation of cell shape;GO:0010594//regulation of endothelial cell migration;GO:0016477//cell migration;GO:0030031//cell projection assembly;GO:0030036//actin cytoske…
eca-miR-873	ENSECAT00000003922	492	158	-24.1	0.370604	0.673104	UUGUCCUUGCGUCUGUGUGAGU-	x:|||||||xxx|xx|xx|||xx	#NAME?	MHCX1	MHC class I heavy chain [Source:NCBI gene;Acc:100056391]	Human Diseases;Human Diseases;Human Diseases;Cellular Processes;Human Diseases;Human Diseases;Human Diseases;Environmental Information Processing;Human Diseases;Cellular Processes;Human Diseases;Cellular Processes;Human Diseases;Organismal Systems;Human Diseases;Human Diseases;Human Diseases;Human Diseases	Infectious diseases;Infectious diseases;Infectious diseases;Transport and catabolism;Infectious disease: viral;Infectious diseases;Infectious diseases;Signaling molecules and interaction;Cancers;Transport and catabolism;Infectious diseases;Cell growth and death;Cardiovascular diseases;Immune system;Immune diseases;Immune diseases;Endocrine and metabolic diseases;Immune diseases	ko05168//Herpes simplex infection;ko05165//Human papillomavirus infection;ko05166//HTLV-I infection;ko04144//Endocytosis;ko05170//Human immunodeficiency virus 1 infection;ko05169//Epstein-Barr virus infection;ko05163//Human cytomegalovirus infection;ko04514//Cell adhesion molecules (CAMs);ko05203//Viral carcinogenesis;ko04145//Phagosome;ko05167//Kaposi sarcoma-associated herpesvirus infection;ko0…	K06751;K06751;K06751;K06751;K06751;K06751;K06751;K06751;K06751;K06751;K06751;K06751;K06751;K06751;K06751;K06751;K06751;K06751	GO:0005615//extracellular space;GO:0009897//external side of plasma membrane;GO:0016020//membrane;GO:0016021//integral component of membrane	-	GO:0001916//positive regulation of T cell mediated cytotoxicity;GO:0002476//antigen processing and presentation of endogenous peptide antigen via MHC class Ib;GO:0006955//immune response;GO:0019882//antigen processing and presentation
eca-miR-873	ENSECAT00000003983	1469	926	-19.5	1	0.173271	CUGUCCUUGCGUCCGAAAGUCUGGU	x:|||||||xx:x|xxx||xxx||x	#NAME?	TPK1	thiamin pyrophosphokinase 1 [Source:VGNC Symbol;Acc:VGNC:24433]	Metabolism;Metabolism	Global and overview maps;Metabolism of cofactors and vitamins	ko01100//Metabolic pathways;ko00730//Thiamine metabolism	K00949;K00949	-	GO:0000166//nucleotide binding;GO:0004788//thiamine diphosphokinase activity;GO:0005524//ATP binding;GO:0016301//kinase activity;GO:0016740//transferase activity;GO:0030975//thiamine binding;GO:0042802//identical protein binding	GO:0006772//thiamine metabolic process;GO:0009229//thiamine diphosphate biosynthetic process;GO:0016310//phosphorylation
eca-miR-873	ENSECAT00000004423	307	250	-20.9	0.742556	0.330791	ACGUCCUUGUCCUUUCU-----	x||||||||xx|x:||xxxxxx	#NAME?	YIPF5	Yip1 domain family member 5 [Source:VGNC Symbol;Acc:VGNC:25104]	-	-	-	-	GO:0005654//nucleoplasm;GO:0005783//endoplasmic reticulum;GO:0005794//Golgi apparatus;GO:0016020//membrane;GO:0016021//integral component of membrane;GO:0030134//ER to Golgi transport vesicle;GO:0042175//nuclear outer membrane-endoplasmic reticulum membrane network;GO:0043231//intracellular membrane-bounded organelle;GO:0070971//endoplasmic reticulum exit site	-	GO:0060628//regulation of ER to Golgi vesicle-mediated transport
eca-miR-873	ENSECAT00000005061	942	535	-23	0.832904	0.200847	AGUCCUUGAUGGUUUCCAGAU--	x||||||||x:xx:||x|||xxx	GCAGGAACU-UGUGAG-UCUCCU	CCSAP	centriole, cilia and spindle associated protein [Source:NCBI gene;Acc:100630551]	-	-	-	-	GO:0005813//centrosome;GO:0005814//centriole;GO:0005819//spindle;GO:0005856//cytoskeleton;GO:0005929//cilium;GO:0005930//axoneme;GO:0030424//axon;GO:0035869//ciliary transition zone;GO:0036064//ciliary basal body;GO:0061673//mitotic spindle astral microtubule;GO:0072686//mitotic spindle	GO:0008017//microtubule binding	GO:0060296//regulation of cilium beat frequency involved in ciliary motility;GO:1901673//regulation of mitotic spindle assembly;GO:1990755//mitotic spindle microtubule depolymerization
eca-miR-873	ENSECAT00000005216	1002	383	-22.5	0.91268	0.200802	CCGUCCUUG-UGAC-CAGU---	x||||||||xxx||x|||xxxx	#NAME?	SLC6A9	solute carrier family 6 member 9 [Source:VGNC Symbol;Acc:VGNC:23264]	Organismal Systems	Nervous system	ko04721//Synaptic vesicle cycle	K05038	GO:0005886//plasma membrane;GO:0005887//integral component of plasma membrane;GO:0016020//membrane;GO:0016021//integral component of membrane;GO:0098793//presynapse	GO:0005283//sodium:amino acid symporter activity;GO:0005328//neurotransmitter:sodium symporter activity;GO:0015187//glycine transmembrane transporter activity;GO:0015293//symporter activity	GO:0001504//neurotransmitter uptake;GO:0003333//amino acid transmembrane transport;GO:0006836//neurotransmitter transport;GO:0015816//glycine transport;GO:0055085//transmembrane transport;GO:0061537//glycine secretion, neurotransmission;GO:1903825//organic acid transmembrane transport
eca-miR-873	ENSECAT00000005514	1002	383	-22.5	0.91268	0.200802	CCGUCCUUG-UGAC-CAGU---	x||||||||xxx||x|||xxxx	#NAME?	SLC6A9	solute carrier family 6 member 9 [Source:VGNC Symbol;Acc:VGNC:23264]	Organismal Systems	Nervous system	ko04721//Synaptic vesicle cycle	K05038	GO:0005886//plasma membrane;GO:0005887//integral component of plasma membrane;GO:0016020//membrane;GO:0016021//integral component of membrane;GO:0098793//presynapse	GO:0005283//sodium:amino acid symporter activity;GO:0005328//neurotransmitter:sodium symporter activity;GO:0015187//glycine transmembrane transporter activity;GO:0015293//symporter activity	GO:0001504//neurotransmitter uptake;GO:0003333//amino acid transmembrane transport;GO:0006836//neurotransmitter transport;GO:0015816//glycine transport;GO:0055085//transmembrane transport;GO:0061537//glycine secretion, neurotransmission;GO:1903825//organic acid transmembrane transport
eca-miR-873	ENSECAT00000006204	1543	437	-21.1	0.999317	0.786846	ACGUUCUUGGGAAUGUUCAC----	x|||:||||::xxx::|||xxxxx	#NAME?	RAB2B	RAB2B, member RAS oncogene family [Source:VGNC Symbol;Acc:VGNC:22105]	-	-	-	-	GO:0005794//Golgi apparatus;GO:0012505//endomembrane system	GO:0003924//GTPase activity;GO:0005525//GTP binding	GO:0006886//intracellular protein transport;GO:0032482//Rab protein signal transduction;GO:0045921//positive regulation of exocytosis
eca-miR-873	ENSECAT00000006614	1002	666	-19.4	0.99998	1.067	AGUCUUUG-UUAUUCA-UGGU	x|||:|||xx:|:|||xx||x	GCAGGAACUUGUGAGUCUCCU	NEU3	neuraminidase 3 [Source:VGNC Symbol;Acc:VGNC:49502]	Metabolism;Metabolism;Metabolism	Global and overview maps;Lipid metabolism;Glycan biosynthesis and metabolism	ko01100//Metabolic pathways;ko00600//Sphingolipid metabolism;ko00511//Other glycan degradation	K12357;K12357;K12357	GO:0005737//cytoplasm;GO:0005764//lysosome;GO:0005886//plasma membrane;GO:0016020//membrane;GO:0043231//intracellular membrane-bounded organelle	GO:0004308//exo-alpha-sialidase activity;GO:0016997//alpha-sialidase activity	GO:0005975//carbohydrate metabolic process;GO:0006689//ganglioside catabolic process;GO:0009313//oligosaccharide catabolic process
eca-miR-873	ENSECAT00000006811	1211	16	-20.6	0.999335	0.177579	GUGUCCUUGGUCGU--------	x:|||||||:x|:xxxxxxxxx	#NAME?	ERAP1	endoplasmic reticulum aminopeptidase 1 [Source:VGNC Symbol;Acc:VGNC:17646]	-	-	-	-	GO:0005576//extracellular region;GO:0005737//cytoplasm;GO:0005789//endoplasmic reticulum membrane	GO:0004177//aminopeptidase activity;GO:0005138//interleukin-6 receptor binding;GO:0008233//peptidase activity;GO:0008235//metalloexopeptidase activity;GO:0008237//metallopeptidase activity;GO:0008270//zinc ion binding;GO:0016787//hydrolase activity;GO:0042277//peptide binding;GO:0046872//metal ion binding;GO:0070006//metalloaminopeptidase activity	GO:0006508//proteolysis;GO:0006509//membrane protein ectodomain proteolysis;GO:0008217//regulation of blood pressure;GO:0019885//antigen processing and presentation of endogenous peptide antigen via MHC class I;GO:0043171//peptide catabolic process
eca-miR-873	ENSECAT00000007053	288	77	-25.2	0.110747	0.47699	ACGUCCUUGG---CUCUGACGAA	x||||||||:xxx|||x||x||x	-GCAGGAACUUGUGAGUCUCCU-	GPM6B	glycoprotein M6B [Source:VGNC Symbol;Acc:VGNC:18499]	-	-	-	-	GO:0005886//plasma membrane;GO:0016020//membrane;GO:0016021//integral component of membrane;GO:0045121//membrane raft	-	GO:0030501//positive regulation of bone mineralization;GO:0031175//neuron projection development;GO:0032956//regulation of actin cytoskeleton organization;GO:0051612//negative regulation of serotonin uptake;GO:0051893//regulation of focal adhesion assembly;GO:0085029//extracellular matrix assembly
eca-miR-873	ENSECAT00000007237	1025	409	-24.1	0.686425	0.0593457	GUGUCCUUGGAGUC-CAC----	x:|||||||:|xx|x||xxxxx	#NAME?	CACNG4	calcium voltage-gated channel auxiliary subunit gamma 4 [Source:VGNC Symbol;Acc:VGNC:15995]	Environmental Information Processing;Organismal Systems;Organismal Systems;Human Diseases;Human Diseases;Human Diseases;Organismal Systems	Signal transduction;Endocrine system;Circulatory system;Cardiovascular diseases;Cardiovascular diseases;Cardiovascular diseases;Circulatory system	ko04010//MAPK signaling pathway;ko04921//Oxytocin signaling pathway;ko04261//Adrenergic signaling in cardiomyocytes;ko05414//Dilated cardiomyopathy (DCM);ko05410//Hypertrophic cardiomyopathy (HCM);ko05412//Arrhythmogenic right ventricular cardiomyopathy (ARVC);ko04260//Cardiac muscle contraction	K04869;K04869;K04869;K04869;K04869;K04869;K04869	GO:0005891//voltage-gated calcium channel complex;GO:0016020//membrane;GO:0016021//integral component of membrane;GO:0032281//AMPA glutamate receptor complex;GO:0036477//somatodendritic compartment;GO:0098839//postsynaptic density membrane;GO:1990454//L-type voltage-gated calcium channel complex	GO:0005244//voltage-gated ion channel activity;GO:0005245//voltage-gated calcium channel activity;GO:0005246//calcium channel regulator activity;GO:0005262//calcium channel activity	GO:0006811//ion transport;GO:0006816//calcium ion transport;GO:0019226//transmission of nerve impulse;GO:0034765//regulation of ion transmembrane transport;GO:0070588//calcium ion transmembrane transport;GO:0099590//neurotransmitter receptor internalization;GO:2000311//regulation of alpha-amino-3-hydroxy-5-methyl-4-isoxazole propionate selective glutamate receptor activity
eca-miR-873	ENSECAT00000007299	1153	669	-20.4	0.999534	0.537989	GGUCCUUGAGGCGAGAAGU---	x||||||||x:|:xxx||xxxx	GCAGGAACU-UGUGAGUCUCCU	PDYN	prodynorphin [Source:VGNC Symbol;Acc:VGNC:21286]	Environmental Information Processing;Human Diseases;Human Diseases;Human Diseases;Human Diseases	Signaling molecules and interaction;Substance dependence;Neurodegenerative disease;Substance dependence;Substance dependence	ko04080//Neuroactive ligand-receptor interaction;ko05034//Alcoholism;ko05017//Spinocerebellar ataxia;ko05031//Amphetamine addiction;ko05030//Cocaine addiction	K15840;K15840;K15840;K15840;K15840	GO:0005576//extracellular region;GO:0005886//plasma membrane;GO:0030425//dendrite;GO:0043025//neuronal cell body;GO:0043679//axon terminus	GO:0001515//opioid peptide activity;GO:0031628//opioid receptor binding	GO:0007218//neuropeptide signaling pathway;GO:0007268//synaptic transmission;GO:0007600//sensory perception
eca-miR-873	ENSECAT00000007358	1677	1411	-24	0.876441	1.2569	CUGUCCUUGUUUACCUAGGC--	x:|||||||xx:||x:||:xxx	#NAME?	SEC16A	SEC16 homolog A, endoplasmic reticulum export factor [Source:VGNC Symbol;Acc:VGNC:22786]	-	-	-	-	GO:0000139//Golgi membrane;GO:0005783//endoplasmic reticulum;GO:0005789//endoplasmic reticulum membrane;GO:0005794//Golgi apparatus;GO:0005829//cytosol;GO:0012507//ER to Golgi transport vesicle membrane;GO:0016020//membrane;GO:0031090//organelle membrane;GO:0048471//perinuclear region of cytoplasm;GO:0070971//endoplasmic reticulum exit site	-	GO:0006888//ER to Golgi vesicle-mediated transport;GO:0007029//endoplasmic reticulum organization;GO:0007030//Golgi organization;GO:0015031//protein transport;GO:0016192//vesicle-mediated transport;GO:0032527//protein exit from endoplasmic reticulum;GO:0034976//response to endoplasmic reticulum stress;GO:0043000//Golgi to plasma membrane CFTR protein transport;GO:0048208//COPII vesicle coating;GO…
eca-miR-873	ENSECAT00000007387	1677	1411	-24	0.876441	1.2569	CUGUCCUUGUUUACCUAGGC--	x:|||||||xx:||x:||:xxx	#NAME?	SEC16A	SEC16 homolog A, endoplasmic reticulum export factor [Source:VGNC Symbol;Acc:VGNC:22786]	-	-	-	-	GO:0000139//Golgi membrane;GO:0005783//endoplasmic reticulum;GO:0005789//endoplasmic reticulum membrane;GO:0005794//Golgi apparatus;GO:0005829//cytosol;GO:0012507//ER to Golgi transport vesicle membrane;GO:0016020//membrane;GO:0031090//organelle membrane;GO:0048471//perinuclear region of cytoplasm;GO:0070971//endoplasmic reticulum exit site	-	GO:0006888//ER to Golgi vesicle-mediated transport;GO:0007029//endoplasmic reticulum organization;GO:0007030//Golgi organization;GO:0015031//protein transport;GO:0016192//vesicle-mediated transport;GO:0032527//protein exit from endoplasmic reticulum;GO:0034976//response to endoplasmic reticulum stress;GO:0043000//Golgi to plasma membrane CFTR protein transport;GO:0048208//COPII vesicle coating;GO…
eca-miR-873	ENSECAT00000007393	1677	1411	-24	0.876441	1.2569	CUGUCCUUGUUUACCUAGGC--	x:|||||||xx:||x:||:xxx	#NAME?	SEC16A	SEC16 homolog A, endoplasmic reticulum export factor [Source:VGNC Symbol;Acc:VGNC:22786]	-	-	-	-	GO:0000139//Golgi membrane;GO:0005783//endoplasmic reticulum;GO:0005789//endoplasmic reticulum membrane;GO:0005794//Golgi apparatus;GO:0005829//cytosol;GO:0012507//ER to Golgi transport vesicle membrane;GO:0016020//membrane;GO:0031090//organelle membrane;GO:0048471//perinuclear region of cytoplasm;GO:0070971//endoplasmic reticulum exit site	-	GO:0006888//ER to Golgi vesicle-mediated transport;GO:0007029//endoplasmic reticulum organization;GO:0007030//Golgi organization;GO:0015031//protein transport;GO:0016192//vesicle-mediated transport;GO:0032527//protein exit from endoplasmic reticulum;GO:0034976//response to endoplasmic reticulum stress;GO:0043000//Golgi to plasma membrane CFTR protein transport;GO:0048208//COPII vesicle coating;GO…
eca-miR-873	ENSECAT00000007510	3851	3402	-17.4	1	1.73524	GUGUCCUUGU------------	x:|||||||xxxxxxxxxxxxx	#NAME?	ASS1	argininosuccinate synthase 1 [Source:VGNC Symbol;Acc:VGNC:15595]	Metabolism;Human Diseases;Metabolism;Metabolism;Metabolism	Global and overview maps;Cardiovascular diseases;Global and overview maps;Amino acid metabolism;Amino acid metabolism	ko01100//Metabolic pathways;ko05418//Fluid shear stress and atherosclerosis;ko01230//Biosynthesis of amino acids;ko00250//Alanine, aspartate and glutamate metabolism;ko00220//Arginine biosynthesis	K01940;K01940;K01940;K01940;K01940	GO:0005737//cytoplasm;GO:0005739//mitochondrion;GO:0005829//cytosol	GO:0004055//argininosuccinate synthase activity;GO:0005524//ATP binding;GO:0016597//amino acid binding;GO:0042802//identical protein binding	GO:0000050//urea cycle;GO:0000052//citrulline metabolic process;GO:0000053//argininosuccinate metabolic process;GO:0006526//arginine biosynthetic process;GO:0006531//aspartate metabolic process;GO:0007623//circadian rhythm;GO:0045429//positive regulation of nitric oxide biosynthetic process;GO:0071499//cellular response to laminar fluid shear stress;GO:1903038//negative regulation of leukocyte ce…
eca-miR-873	ENSECAT00000007648	219	122	-23.9	0.144906	1.85989	GUGUCCUUGGAGGUUCUGU---	x:|||||||:|x::||x|xxxx	#NAME?	TBRG1	transforming growth factor beta regulator 1 [Source:VGNC Symbol;Acc:VGNC:23928]	-	-	-	-	GO:0005634//nucleus;GO:0005654//nucleoplasm	-	GO:0006260//DNA replication;GO:0007050//cell cycle arrest;GO:0008285//negative regulation of cell proliferation;GO:0050821//protein stabilization;GO:1990173//protein localization to nucleoplasm
eca-miR-876-3p	ENSECAT00000000202	1039	962	-20.6	0.999544	1.10607	UCCACCACCC---------------	x||||||||xxxxxxxxxxxxxxxx	UGGUGGUGGUUUACAAAGUAAUUCA	STK35	serine/threonine kinase 35 [Source:NCBI gene;Acc:102150301]	-	-	-	-	GO:0005654//nucleoplasm;GO:0016604//nuclear body	GO:0004672//protein kinase activity;GO:0005524//ATP binding	GO:0006468//protein phosphorylation
eca-miR-876-3p	ENSECAT00000000206	393	41	-19.7	0.987958	1.44206	UACCACCACA----------------	x||||||||xxxxxxxxxxxxxxxxx	#NAME?	PLP2	proteolipid protein 2 [Source:VGNC Symbol;Acc:VGNC:21589]	-	-	-	-	GO:0016020//membrane;GO:0016021//integral component of membrane	-	-
eca-miR-876-3p	ENSECAT00000000234	302	117	-21.7	0.675751	0.5869	CCCACCACC-CCUGUC---------	x||||||||xxx|||xxxxxxxxxx	UGGUGGUGGUUUACAAAGUAAUUCA	SLC35A2	solute carrier family 35 member A2 [Source:VGNC Symbol;Acc:VGNC:23162]	-	-	-	-	GO:0000139//Golgi membrane;GO:0005654//nucleoplasm;GO:0005744//mitochondrial inner membrane presequence translocase complex;GO:0005783//endoplasmic reticulum;GO:0005794//Golgi apparatus;GO:0016020//membrane;GO:0016021//integral component of membrane;GO:0030173//integral component of Golgi membrane;GO:0031305//integral component of mitochondrial inner membrane	GO:0005459//UDP-galactose transmembrane transporter activity;GO:0015165//pyrimidine nucleotide-sugar transmembrane transporter activity;GO:0015450//P-P-bond-hydrolysis-driven protein transmembrane transporter activity	GO:0006886//intracellular protein transport;GO:0030150//protein import into mitochondrial matrix;GO:0072334//UDP-galactose transmembrane transport;GO:0090481//pyrimidine nucleotide-sugar transmembrane transport
eca-miR-876-3p	ENSECAT00000000245	1002	428	-24.5	0.695342	0.583341	AACCACCACAAAA--AU-CAUUAAGUU	x||||||||x|||xxx|x||||||||x	-UGGUGGUGGUUUACAAAGUAAUUCA-	FNDC1	fibronectin type III domain containing 1 [Source:VGNC Symbol;Acc:VGNC:18086]	-	-	-	-	GO:0016607//nuclear speck	GO:0005515//protein binding	-
eca-miR-876-3p	ENSECAT00000000246	1002	428	-24.5	0.695342	0.583341	AACCACCACAAAA--AU-CAUUAAGUU	x||||||||x|||xxx|x||||||||x	-UGGUGGUGGUUUACAAAGUAAUUCA-	FNDC1	fibronectin type III domain containing 1 [Source:VGNC Symbol;Acc:VGNC:18086]	-	-	-	-	GO:0016607//nuclear speck	GO:0005515//protein binding	-
eca-miR-876-3p	ENSECAT00000000319	1002	107	-23.5	0.850678	1.60337	GGCCACCACUUAUGUGUAACACACAGUC	x:|||||||:xxx:|||xx||xxx|||x	-UGGUGGUGG-UUUACAAAGUAAUUCA-	FERMT1	fermitin family member 1 [Source:VGNC Symbol;Acc:VGNC:17994]	-	-	-	-	GO:0005829//cytosol;GO:0005925//focal adhesion;GO:0030054//cell junction	GO:0051015//actin filament binding	GO:0001954//positive regulation of cell-matrix adhesion;GO:0007155//cell adhesion;GO:0007229//integrin-mediated signaling pathway;GO:0010629//negative regulation of gene expression;GO:0030511//positive regulation of transforming growth factor beta receptor signaling pathway;GO:0033630//positive regulation of cell adhesion mediated by integrin;GO:0042308//negative regulation of protein import into…
eca-miR-876-3p	ENSECAT00000000406	100	31	-20.6	0.34891	1.10607	UCCACCACCC---------------	x||||||||xxxxxxxxxxxxxxxx	UGGUGGUGGUUUACAAAGUAAUUCA	NDUFS7	NADH:ubiquinone oxidoreductase core subunit S7 [Source:VGNC Symbol;Acc:VGNC:20648]	Metabolism;Human Diseases;Human Diseases;Organismal Systems;Organismal Systems;Human Diseases;Human Diseases;Metabolism	Global and overview maps;Neurodegenerative diseases;Neurodegenerative diseases;Environmental adaptation;Nervous system;Endocrine and metabolic diseases;Neurodegenerative diseases;Energy metabolism	ko01100//Metabolic pathways;ko05010//Alzheimer disease;ko05016//Huntington disease;ko04714//Thermogenesis;ko04723//Retrograde endocannabinoid signaling;ko04932//Non-alcoholic fatty liver disease (NAFLD);ko05012//Parkinson disease;ko00190//Oxidative phosphorylation	K03940;K03940;K03940;K03940;K03940;K03940;K03940;K03940	GO:0005747//mitochondrial respiratory chain complex I	GO:0003954//NADH dehydrogenase activity;GO:0008137//NADH dehydrogenase (ubiquinone) activity;GO:0046872//metal ion binding;GO:0048038//quinone binding;GO:0051536//iron-sulfur cluster binding;GO:0051539//4 iron, 4 sulfur cluster binding	GO:0009060//aerobic respiration;GO:0015990//electron transport coupled proton transport;GO:0032981//mitochondrial respiratory chain complex I assembly;GO:0055114//oxidation-reduction process
eca-miR-876-3p	ENSECAT00000000496	368	94	-23.1	0.501993	0.852364	UCCACCACCAAU-------------	x||||||||||xxxxxxxxxxxxxx	UGGUGGUGGUUUACAAAGUAAUUCA	IDH3B	isocitrate dehydrogenase (NAD(+)) 3 non-catalytic subunit beta [Source:VGNC Symbol;Acc:VGNC:51554]	Metabolism;Metabolism;Metabolism;Metabolism;Metabolism	Global and overview maps;Global and overview maps;Global and overview maps;Carbohydrate metabolism;Global and overview maps	ko01100//Metabolic pathways;ko01200//Carbon metabolism;ko01230//Biosynthesis of amino acids;ko00020//Citrate cycle (TCA cycle);ko01210//2-Oxocarboxylic acid metabolism	K00030;K00030;K00030;K00030;K00030	GO:0005739//mitochondrion	GO:0000287//magnesium ion binding;GO:0004449//isocitrate dehydrogenase (NAD+) activity;GO:0016616//oxidoreductase activity, acting on the CH-OH group of donors, NAD or NADP as acceptor;GO:0051287//NAD binding	GO:0006099//tricarboxylic acid cycle;GO:0006102//isocitrate metabolic process;GO:0055114//oxidation-reduction process
eca-miR-876-3p	ENSECAT00000000561	181	26	-21.1	0.542702	0.559989	AACCACCACACGUCCGUC---------	x||||||||x|:xxx||xxxxxxxxxx	#NAME?	BPIFB6	BPI fold containing family B member 6 [Source:VGNC Symbol;Acc:VGNC:15872]	-	-	-	-	-	GO:0008289//lipid binding	-
eca-miR-876-3p	ENSECAT00000000726	2828	665	-20.4	1	0.693816	CCCACCACACAUCGUGAUACACGGGGA	x|||||||x||xx:||xxx||xx::|x	UGGUGGUG-GU-UUACAAAGUAAUUCA	ADAMTS17	ADAM metallopeptidase with thrombospondin type 1 motif 17 [Source:VGNC Symbol;Acc:VGNC:15066]	-	-	-	-	-	GO:0003676//nucleic acid binding;GO:0004222//metalloendopeptidase activity;GO:0008233//peptidase activity;GO:0008237//metallopeptidase activity	GO:0006508//proteolysis
eca-miR-876-3p	ENSECAT00000000777	2828	665	-20.4	1	0.693816	CCCACCACACAUCGUGAUACACGGGGA	x|||||||x||xx:||xxx||xx::|x	UGGUGGUG-GU-UUACAAAGUAAUUCA	ADAMTS17	ADAM metallopeptidase with thrombospondin type 1 motif 17 [Source:VGNC Symbol;Acc:VGNC:15066]	-	-	-	-	-	GO:0003676//nucleic acid binding;GO:0004222//metalloendopeptidase activity;GO:0008233//peptidase activity;GO:0008237//metallopeptidase activity	GO:0006508//proteolysis
eca-miR-876-3p	ENSECAT00000000783	1907	749	-22.5	0.996729	1.54128	UGCUACCACCGGAC------------	x:|:||||||::|xxxxxxxxxxxxx	#NAME?	SERPINB12	serpin family B member 12 [Source:VGNC Symbol;Acc:VGNC:22849]	-	-	-	-	GO:0005615//extracellular space	GO:0004867//serine-type endopeptidase inhibitor activity	GO:0002244//hematopoietic progenitor cell differentiation;GO:0010951//negative regulation of endopeptidase activity
eca-miR-876-3p	ENSECAT00000001403	1002	426	-18.9	1	1.45126	AGCCACCACG----------------	x:|||||||xxxxxxxxxxxxxxxxx	#NAME?	HTRA3	HtrA serine peptidase 3 [Source:VGNC Symbol;Acc:VGNC:18912]	-	-	-	-	GO:0005576//extracellular region	GO:0004175//endopeptidase activity;GO:0004252//serine-type endopeptidase activity;GO:0005515//protein binding;GO:0005520//insulin-like growth factor binding;GO:0008236//serine-type peptidase activity;GO:0042802//identical protein binding	GO:0006508//proteolysis;GO:0030512//negative regulation of transforming growth factor beta receptor signaling pathway;GO:0030514//negative regulation of BMP signaling pathway
eca-miR-876-3p	ENSECAT00000001501	932	261	-18.2	1	1.27697	UCCACCACA----------------	x|||||||xxxxxxxxxxxxxxxxx	UGGUGGUGGUUUACAAAGUAAUUCA	-	RNA binding motif protein 27 [Source:NCBI gene;Acc:100061055]	-	-	-	-	GO:0005634//nucleus	GO:0003676//nucleic acid binding;GO:0003723//RNA binding;GO:0003729//mRNA binding;GO:0046872//metal ion binding	GO:0006397//mRNA processing;GO:0046833//positive regulation of RNA export from nucleus
eca-miR-876-3p	ENSECAT00000001914	1002	139	-20.3	0.999808	1.10194	GACCACCAC-AGUUGC----------	x||||||||x|:x||xxxxxxxxxxx	#NAME?	-	ureidoimidazoline (2-oxo-4-hydroxy-4-carboxy-5-) decarboxylase [Source:NCBI gene;Acc:100061751]	Metabolism;Metabolism	Global and overview maps;Nucleotide metabolism	ko01100//Metabolic pathways;ko00230//Purine metabolism	K13485;K13485	-	GO:0016831//carboxy-lyase activity	GO:0019428//allantoin biosynthetic process
eca-miR-876-3p	ENSECAT00000001948	388	130	-20.9	0.903525	0.66844	UACCACCACGGGGC------------	x||||||||x:::xxxxxxxxxxxxx	#NAME?	TTC28	tetratricopeptide repeat domain 28 [Source:VGNC Symbol;Acc:VGNC:24621]	-	-	-	-	GO:0030496//midbody	GO:0005515//protein binding;GO:0019900//kinase binding	GO:0007346//regulation of mitotic cell cycle
eca-miR-876-3p	ENSECAT00000002051	325	53	-21.7	0.70993	1.13014	CGCCACCACCCAGG------------	x:||||||||x|:xxxxxxxxxxxxx	#NAME?	PLXNB3	plexin B3 [Source:VGNC Symbol;Acc:VGNC:21605]	Organismal Systems	Development	ko04360//Axon guidance	K06821	GO:0002116//semaphorin receptor complex;GO:0005634//nucleus;GO:0005737//cytoplasm;GO:0005887//integral component of plasma membrane;GO:0009986//cell surface;GO:0016020//membrane;GO:0016021//integral component of membrane	GO:0004672//protein kinase activity;GO:0004674//protein serine/threonine kinase activity;GO:0005515//protein binding;GO:0005524//ATP binding;GO:0017154//semaphorin receptor activity;GO:0019904//protein domain specific binding;GO:0051022//Rho GDP-dissociation inhibitor binding;GO:0098632//protein binding involved in cell-cell adhesion	GO:0000245//spliceosomal complex assembly;GO:0001938//positive regulation of endothelial cell proliferation;GO:0006468//protein phosphorylation;GO:0007156//homophilic cell adhesion via plasma membrane adhesion molecules;GO:0007162//negative regulation of cell adhesion;GO:0007165//signal transduction;GO:0008360//regulation of cell shape;GO:0010468//regulation of gene expression;GO:0010976//positiv…
eca-miR-876-3p	ENSECAT00000002154	1327	1048	-22.8	0.970653	0.665834	GACCACCACCUUCGGGAGUCGG-----	x|||||||||xxx:x|xx||:xxxxxx	#NAME?	TBC1D2	TBC1 domain family member 2 [Source:VGNC Symbol;Acc:VGNC:23901]	-	-	-	-	GO:0005654//nucleoplasm;GO:0005829//cytosol;GO:0030054//cell junction;GO:0031410//cytoplasmic vesicle	GO:0005096//GTPase activator activity;GO:0017137//Rab GTPase binding;GO:0045296//cadherin binding	GO:0006886//intracellular protein transport;GO:0043547//positive regulation of GTPase activity;GO:0090630//activation of GTPase activity
eca-miR-876-3p	ENSECAT00000002408	860	370	-29.7	0.079951	0.942279	UACCACCACCACGGGUUUGUGUAAGA	x||||||||||xxx||||xxx||||x	#NAME?	KRT84	keratin 84 [Source:VGNC Symbol;Acc:VGNC:19543]	-	-	-	-	GO:0005882//intermediate filament;GO:0045095//keratin filament;GO:0045111//intermediate filament cytoskeleton	GO:0030280//structural constituent of epidermis	GO:0045616//regulation of keratinocyte differentiation
eca-miR-876-3p	ENSECAT00000002409	1727	1	-24.2	0.913233	2.02641	CCCACCACCGGCCGCGUCCGCGAGU	x||||||||::xx|xx||xxx:|||	UGGUGGUGGUUUACAAAGUAAUUCA	RSPO4	R-spondin 4 [Source:VGNC Symbol;Acc:VGNC:22605]	Environmental Information Processing	Signal transduction	ko04310//Wnt signaling pathway	K23099	-	-	GO:0030177//positive regulation of Wnt signaling pathway;GO:0035878//nail development
[truncated: 84,767 more rows]
